# Supplementary material for: Prevalence and comorbidity burden of clinical obesity in US adults
Source: BMC Public Health. 2026 Apr 29;26:1888. doi: 10.1186/s12889-026-27457-3 (PMC13274020; doi:10.1186/s12889-026-27457-3)
Supplement: Supplementary file 3 — Supplementary Material 3. [file 12889_2026_27457_MOESM3_ESM.csv]

SEQN	SEQN_new	Education	PIR	Gender	Age	Races	RIDRETH3	Survey_Year	HDL_mg_dl.x	HDL_mmol_L.x	triglycerides_mmol_L..x	cholesterol.x	triglycerides_mg_dL.x	fasting_glucose_mg_dL.x	fasting_glucose_mmol.x	Serum.glucose.replicate.1..mg.dL..x	OGTT_mg_dl.x	OGTT_mmol_l.x	Glycohemoglobin.x	SDDSRVYR.y.x	doctor_diabetes.x	insulin.x	diabetic_pills.x	coronary_heart_disease.x	angina_pectoris.x	heart_attack.x	stroke.x	diabetes.x	ASCVD.x	Cancer	BMXBMI	BPXSY_mean.x	BPXDI_mean.x	LBXSCR	URXUCR.x	URXUMA.x	GFR.x	ACR.x	Antihypertensive_drugs	heart_failure	COPD	ALT	AST	Waist	PLT	GGT	WTINT2YR.x	WTINT4YR.x	HDL_mg_dl.y
2	C-2	5	5	1	77	3	NA	1999_2000	54	1.39	1.45	215	128	83.7	4.645870337	78	NA	NA	4.7	1	2	NA	NA	2	2	2	2	normal	no	1	24.9	100.666666666667	56.6666666666667	0.7	145	9.1	94.9013498344228	6.275862069	NA	2	NA	16	19	98	214	20	26678.6363758061	14203.336	54
5	C-5	5	5	1	49	3	NA	1999_2000	42	1.08	3.92	279	347	99.9	5.545071048	95	NA	NA	5.5	1	2	2	NA	2	2	2	2	normal	no	2	29.1	122	82.6666666666667	0.8	172	6.1	108.489331774524	3.546511628	1	2	NA	28	22	99.9	209	34	91050.8466200811	44161.8682	42
6	C-6	NA	1.21	2	19	5	NA	1999_2000	61	1.57	NA	153	NA	NA	NA	79	NA	NA	5.1	1	2	NA	NA	NA	NA	NA	NA	normal	NA	2	22.56	114.666666666667	68	0.5	124	5	138.469613666421	4.032258065	NA	NA	NA	14	20	81.6	453	16	36508.2503754755	16850.97835	61
7	C-7	2	1.41	2	59	4	NA	1999_2000	105	2.73	0.7	245	62	85.6	4.751332149	81	NA	NA	5.8	1	2	2	NA	2	2	2	2	prediabetes	no	2	29.39	125.333333333333	80	0.6	128	6.7	103.331205627994	5.234375	2	2	NA	15	19	90.7	244	14	22352.0886197412	11912.47567	105
10	C-10	3	0.17	1	43	4	NA	1999_2000	51	1.31	0.51	140	45	89.8	4.984458259	87	NA	NA	5.5	1	2	2	NA	2	2	2	2	normal	no	2	30.94	145.333333333333	96	0.9	279	11.1	108.678845938064	3.978494624	NA	2	NA	20	26	108	167	25	21071.1640591971	10607.48059	51
12	C-12	4	4.93	1	37	3	NA	1999_2000	38	0.98	1.65	156	146	82.9	4.601465364	75	NA	NA	5.2	1	2	2	NA	2	2	2	2	normal	no	2	30.62	176.666666666667	102	1	99	34.3	99.4127470814958	34.64646465	1	2	NA	35	17	112.8	357	32	92603.1866765897	43328.28112	38
13	C-13	1	1.07	1	70	1	NA	1999_2000	49	1.28	NA	314	NA	NA	NA	142	NA	NA	7.6	1	1	2	1	2	2	2	2	diabetes	no	2	25.57	133.333333333333	70	0.7	86	42.3	99.1241423754892	49.18604651	1	2	NA	35	24	NA	228	24	1647.44610734581	1003.367071	49
14	C-14	2	2.67	1	81	3	NA	1999_2000	40	1.04	NA	174	NA	NA	NA	115	NA	NA	5.8	1	2	2	NA	2	2	2	2	prediabetes	no	2	27.33	138	57	1	197	33.3	75.6132213808357	16.9035533	NA	2	NA	18	23	100.3	160	24	15131.7146176107	8225.174642	40
15	C-15	5	4.52	2	38	3	NA	1999_2000	58	1.49	0.61	199	54	98.8	5.48401421	93	NA	NA	4.6	1	2	NA	NA	2	2	2	2	normal	no	2	26.68	108	68.6666666666667	0.6	188	6.5	117.747760545583	3.457446809	NA	2	NA	30	28	86.7	255	32	108511.38179144	49621.0054	58
16	C-16	1	0.38	2	85	4	NA	1999_2000	55	1.41	NA	164	NA	NA	NA	75	NA	NA	4.6	1	2	2	NA	2	2	2	2	normal	no	2	19.96	147.333333333333	60.6666666666667	0.9	138	41.3	62.6466366387578	29.92753623	NA	2	NA	16	24	74.4	219	17	11835.7238468916	6812.51589	55
20	C-20	1	3.03	2	23	1	NA	1999_2000	43	1.1	1.32	145	117	90.6	5.028863233	86	NA	NA	4.7	1	2	NA	NA	2	2	2	2	normal	no	2	23.68	102.666666666667	58.6666666666667	0.3	111	9.7	152.762233269894	8.738738739	NA	2	NA	18	19	81	220	10	15921.6773945399	8872.474219	43
24	C-24	3	2.67	2	53	3	NA	1999_2000	105	2.72	NA	219	NA	NA	NA	85	NA	NA	5.3	1	2	2	NA	2	2	1	2	normal	yes	1	25.93	112.666666666667	73.3333333333333	0.6	59	3.8	107.259938135772	6.440677966	NA	2	NA	20	18	90.6	331	57	67675.1924706441	35699.18627	105
25	C-25	4	1.77	2	42	3	NA	1999_2000	55	1.42	2.28	159	202	102.6	5.694937833	95	NA	NA	5.1	1	2	2	NA	2	2	2	2	prediabetes	no	2	37.6	119	86	0.5	216	11.2	120.013832854518	5.185185185	1	2	NA	24	22	114.5	337	25	121284.281077953	59410.11073	55
29	C-29	3	1.07	1	62	3	NA	1999_2000	49	1.28	1.89	216	167	142.1	7.887433393	136	NA	NA	5.5	1	1	2	1	2	1	2	1	diabetes	yes	2	36.94	124	70.6666666666667	0.9	346	208.5	96.5663627748598	60.26011561	1	2	NA	26	17	130.6	232	18	42515.7101721732	22307.7735	49
33	C-33	3	1.78	1	46	1	NA	1999_2000	47	1.21	NA	189	NA	NA	NA	101	NA	NA	6.2	1	2	2	NA	2	2	2	2	prediabetes	no	2	36.16	108	72	0.6	135	5.4	120.565084663918	4	NA	2	NA	42	25	116.1	209	45	7478.02388348166	4381.783337	47
34	C-34	3	0.92	2	38	4	NA	1999_2000	41	1.06	1.1	195	97	96.1	5.334147425	90	NA	NA	4.8	1	2	2	NA	2	2	2	2	normal	no	2	25.62	115.333333333333	76.6666666666667	0.4	173	11.6	129.834661328155	6.705202312	NA	2	NA	23	22	85.6	373	41	26685.1430841337	12494.36425	41
40	C-40	1	4.67	2	68	1	NA	1999_2000	54	1.39	NA	253	NA	NA	NA	121	NA	NA	8	1	1	2	1	2	2	2	2	diabetes	no	2	30.23	171.333333333333	76	0.7	5	143	94.1430473390578	2860	1	2	NA	18	21	99.3	317	25	2156.7736209816	1321.255416	54
45	C-45	3	0.75	2	33	1	NA	1999_2000	55	1.41	NA	214	NA	NA	NA	74	NA	NA	4.7	1	2	2	NA	2	2	2	2	normal	no	2	27.47	116.666666666667	77.3333333333333	0.4	87	8.5	133.93549508908	9.770114943	NA	2	NA	13	18	87.7	305	15	18362.0225414898	9959.723177	55
46	C-46	2	1.2	2	85	4	NA	1999_2000	36	0.93	1.38	187	122	102.7	5.700488455	100	NA	NA	5.4	1	3	2	NA	1	2	2	1	prediabetes	yes	2	23.79	128	64.6666666666667	2.7	169	105	16.7630196448074	62.13017751	NA	2	NA	13	27	88.6	197	14	10553.6778562297	6074.583948	36
52	C-52	NA	2.18	2	19	4	NA	1999_2000	56	1.44	NA	147	NA	NA	NA	84	NA	NA	5.2	1	2	NA	NA	NA	NA	NA	NA	normal	NA	2	20.98	122.666666666667	62	0.4	NA	NA	146.1200438	#VALUE!	NA	NA	NA	9	14	71.7	287	8	9216.80148426805	5352.892286	56
55	C-55	5	3.33	2	61	2	NA	1999_2000	66	1.7	2.37	285	210	141.9	7.876332149	154	NA	NA	6.7	1	1	2	2	2	2	2	2	diabetes	no	2	23.2	110.666666666667	68	0.6	132	8.6	102.053870729751	6.515151515	NA	2	NA	34	28	91	213	19	8123.33509182051	4675.704681	66
56	C-56	2	3.98	1	21	3	NA	1999_2000	52	1.34	NA	196	NA	NA	NA	87	NA	NA	5.5	1	2	2	NA	2	2	2	2	normal	no	2	24.64	122	62	0.7	151	4.1	134.440096258125	2.715231788	NA	2	NA	20	19	92.5	215	18	87632.9099373282	42167.88965	52
57	C-57	5	5	1	39	3	NA	1999_2000	46	1.2	1.1	243	97	105.9	5.878108348	100	NA	NA	4.9	1	2	2	NA	2	2	2	2	prediabetes	no	2	29.74	120	85	0.9	243	2.5	111.416381166789	1.028806584	2	2	NA	28	21	110.4	209	27	91035.1319293641	42594.601	46
59	C-59	2	0.97	1	70	1	NA	1999_2000	58	1.5	1.23	266	109	106.6	5.9169627	101	NA	NA	5	1	2	2	NA	2	2	2	2	prediabetes	no	1	29.28	114.666666666667	70.6666666666667	0.8	146	9.1	95.2063410641015	6.232876712	NA	2	NA	17	22	107.5	202	44	1983.91740352355	1202.612732	58
64	C-64	4	5	2	63	4	NA	1999_2000	41	1.07	1.75	195	155	78.4	4.351687389	75	NA	NA	4.8	1	2	NA	NA	2	2	2	2	normal	no	2	20.48	157.333333333333	75.3333333333333	0.4	117	40.7	111.138737662253	34.78632479	NA	2	NA	9	14	73.9	301	12	13409.1658036255	7718.172229	41
66	C-66	4	4.13	1	37	1	NA	1999_2000	47	1.21	NA	215	NA	NA	NA	86	NA	NA	4.8	1	2	NA	NA	2	2	2	2	normal	no	2	30.38	130.666666666667	73.3333333333333	0.8	36	2.4	116.895858630937	6.666666667	NA	2	NA	34	33	95.1	334	20	25617.8004433955	13418.27889	47
68	C-68	NA	4.34	2	19	1	NA	1999_2000	39	1	1.29	148	114	90.7	5.034413854	88	NA	NA	4.9	1	2	2	NA	NA	NA	NA	NA	normal	NA	2	23.93	118.666666666667	78.6666666666667	0.6	95	22.9	132.517062465327	24.10526316	NA	NA	NA	10	16	79	335	11	2580.55945366113	1679.492019	39
69	C-69	5	2.57	1	27	4	NA	1999_2000	57	1.47	0.87	219	77	86.9	4.823490231	88	NA	NA	5.5	1	2	2	NA	2	2	2	2	normal	no	2	40.24	126	79	1	174	3.6	105.791835137849	2.068965517	NA	2	NA	70	71	114.6	244	25	30969.8309925823	13366.3367	57
77	C-77	4	2.99	1	25	3	NA	1999_2000	49	1.28	2.22	253	197	93.3	5.178730018	91	NA	NA	5.1	1	2	2	NA	2	2	2	2	normal	no	2	25.85	114	67.3333333333333	0.8	140	2.5	125.953783119095	1.785714286	NA	2	NA	42	24	93	187	68	71690.1200469946	33036.04151	49
80	C-80	1	1.73	2	75	4	NA	1999_2000	NA	NA	NA	NA	NA	NA	NA	NA	NA	NA	NA	1	2	2	NA	2	2	2	2	NA	no	1	36.81	128	72	NA	132	8.3	NA	6.287878788	1	2	NA	NA	NA	107	NA	NA	11835.7238468916	6812.51589	NA
81	C-81	5	3.59	1	30	3	NA	1999_2000	34	0.89	NA	344	NA	NA	NA	94	NA	NA	5.7	1	2	2	NA	2	2	2	2	prediabetes	no	2	28.69	104.666666666667	66.6666666666667	0.9	213	4.2	117.830607469242	1.971830986	NA	2	NA	153	62	102.2	236	157	87210.8147555929	40805.23397	34
83	C-83	2	2.4	2	60	4	NA	1999_2000	55	1.42	NA	251	NA	NA	NA	82	NA	NA	8.6	1	1	2	1	2	2	2	2	diabetes	no	2	32.14	118	72	0.9	375	34	73.1851469832163	9.066666667	NA	2	NA	23	20	111.4	235	26	10553.6778562297	6074.583948	55
86	C-86	3	2.16	2	63	3	NA	1999_2000	41	1.06	NA	209	NA	NA	NA	90	NA	NA	5.8	1	2	2	NA	2	2	2	2	prediabetes	no	1	31.88	120.666666666667	66	0.5	21	0.5	105.319829298096	2.380952381	NA	2	NA	35	30	106.4	244	20	46701.4842123077	23684.41671	41
88	C-88	NA	0.74	2	19	1	NA	1999_2000	54	1.39	0.53	154	47	90.2	5.006660746	86	NA	NA	5	1	2	2	NA	NA	NA	NA	NA	normal	NA	2	20.84	94	66	0.3	55	3.7	156.610194587346	6.727272727	NA	NA	NA	10	15	73.8	275	9	2402.41759511939	1553.012336	54
93	C-93	4	5	2	63	5	NA	1999_2000	60	1.55	NA	205	NA	NA	NA	96	NA	NA	4.8	1	2	2	NA	2	2	2	2	normal	no	2	22.85	118.666666666667	75.3333333333333	0.6	52	5.7	100.792325683493	10.96153846	1	2	NA	16	16	83.5	408	13	53079.9192475714	26919.20712	60
94	C-94	3	4.44	2	61	4	NA	1999_2000	41	1.06	2.38	244	211	93.1	5.167628774	91	NA	NA	5.5	1	2	2	NA	2	2	2	2	normal	no	1	35.28	110.666666666667	67.3333333333333	0.6	178	7.4	102.053870729751	4.157303371	NA	2	NA	21	21	105.7	322	22	10153.7804971044	5844.407311	41
96	C-96	2	2.51	2	43	4	NA	1999_2000	NA	NA	NA	NA	NA	NA	NA	NA	NA	NA	NA	1	2	NA	NA	2	2	2	2	NA	no	2	27.54	126.666666666667	82.6666666666667	NA	287	225	NA	78.39721254	1	2	NA	NA	NA	78.9	NA	NA	25236.3881814196	13449.6541	NA
97	C-97	4	4.07	1	32	4	NA	1999_2000	NA	NA	NA	NA	NA	NA	NA	NA	NA	NA	NA	1	2	2	NA	2	2	2	2	NA	no	2	28.38	118	81	NA	323	6.4	NA	1.981424149	NA	2	NA	NA	NA	88.3	NA	NA	36255.0499245489	15647.39583	NA
101	C-101	5	2.17	1	52	1	NA	1999_2000	49	1.26	NA	147	NA	NA	NA	84	NA	NA	4.7	1	2	2	NA	2	2	2	2	normal	no	2	23.55	104	76	0.7	65	5.1	110.86579598179	7.846153846	NA	2	NA	71	51	91.8	222	73	10948.4073562619	5934.232634	49
102	C-102	1	4.71	2	41	5	NA	1999_2000	45	1.18	0.95	145	84	82.3	4.568161634	76	NA	NA	5.6	1	2	2	NA	2	2	2	2	normal	no	2	26.32	102	70	0.6	94	73.4	115.571202808593	78.08510638	NA	2	NA	29	31	80.9	251	18	121284.281077953	59410.11073	45
105	C-105	2	0.31	2	37	4	NA	1999_2000	78	2.02	1.99	259	176	66.5	3.69116341	68	NA	NA	5.5	1	2	2	NA	2	2	2	2	normal	no	2	33.41	110	48.6666666666667	0.4	147	23	130.644658209052	15.6462585	NA	2	NA	12	18	114	300	11	4912.89921408454	2245.955776	78
106	C-106	2	0.31	1	39	1	NA	1999_2000	44	1.14	NA	183	NA	NA	NA	92	NA	NA	5.6	1	2	2	NA	2	2	2	2	normal	no	2	29.07	99	69	0.8	185	9.3	115.450843460719	5.027027027	NA	2	NA	28	28	92.5	264	41	15880.9156815479	9089.589389	44
107	C-107	3	2.27	2	30	1	NA	1999_2000	52	1.34	NA	138	NA	NA	NA	79	NA	NA	4.6	1	2	NA	NA	2	2	2	2	normal	no	2	26.97	108	52	0.5	203	9.1	129.313360213848	4.482758621	NA	2	NA	13	14	83.8	260	15	17076.2849304255	9262.327743	52
108	C-108	4	4.55	1	22	3	NA	1999_2000	28	0.72	NA	178	NA	NA	NA	87	NA	NA	5.1	1	2	2	NA	2	2	2	1	normal	yes	2	38.41	125.333333333333	73.3333333333333	0.7	241	9.6	133.606567661324	3.98340249	NA	2	NA	24	20	117	280	20	78391.5800926861	36124.18967	28
113	C-113	4	4.44	1	27	3	NA	1999_2000	51	1.31	0.69	143	61	94.7	5.256438721	93	NA	NA	5	1	2	2	NA	2	2	2	2	normal	no	2	23.53	120	74	1.1	69	2.6	94.3584783186974	3.768115942	NA	2	NA	15	18	83.5	180	16	81201.7130399982	37419.14731	51
115	C-115	4	1.28	2	59	3	NA	1999_2000	51	1.31	NA	175	NA	NA	NA	88	NA	NA	5.1	1	2	2	NA	9	2	2	2	normal	no	2	20.89	124	75.3333333333333	0.4	112	5	113.938235641831	4.464285714	1	2	NA	19	20	76	433	8	91938.0795227218	48498.04642	51
117	C-117	2	0.67	1	34	3	NA	1999_2000	43	1.11	NA	272	NA	NA	NA	122	NA	NA	6.1	1	2	2	NA	2	2	2	2	prediabetes	no	2	34.2	144	98	0.7	162	103.1	123.998295714034	63.64197531	1	2	NA	53	27	105	201	54	51299.1316359097	25063.48627	43
118	C-118	4	2.71	1	85	3	NA	1999_2000	38	0.98	2.04	276	181	102.9	5.711589698	105	NA	NA	5.4	1	2	NA	NA	2	2	2	2	prediabetes	no	2	30.67	168	78	0.8	80	115.8	86.7262885115807	144.75	1	2	NA	15	33	119.7	165	17	16322.1132130676	8872.24185	38
120	C-120	4	4.19	2	30	3	NA	1999_2000	35	0.91	3.48	254	308	90.4	5.017761989	84	NA	NA	5.3	1	2	2	NA	2	2	2	2	normal	no	2	25.6	110.666666666667	72	0.5	59	3.8	129.313360213848	6.440677966	NA	2	NA	17	25	88.7	251	8	86584.4028079476	39594.05039	35
121	C-121	1	0.92	1	38	1	NA	1999_2000	39	1	1.75	167	155	96.2	5.339698046	92	NA	NA	5.3	1	2	2	NA	2	2	2	2	normal	no	2	28.4	115.333333333333	80	0.7	172	2.3	120.95161892141	1.337209302	NA	2	NA	47	29	92.9	193	69	13031.4611388628	7458.677652	39
122	C-122	2	2.59	1	64	3	NA	1999_2000	31	0.8	2.38	211	211	112.7	6.255550622	112	NA	NA	5.2	1	2	2	NA	2	2	2	2	prediabetes	no	2	33.56	139	46	0.9	120	27	95.3726518874366	22.5	NA	2	NA	19	20	120.1	284	19	51881.4297594677	27221.91819	31
123	C-123	1	1.9	1	76	3	NA	1999_2000	37	0.96	2.13	228	189	103.2	5.728241563	100	NA	NA	6	1	2	NA	NA	2	2	2	2	prediabetes	no	2	36.57	119	76	0.9	180	13.3	88.5139592968776	7.388888889	NA	2	NA	16	19	135	161	19	38150.3616677129	20310.72344	37
126	C-126	2	0.76	2	33	1	NA	1999_2000	84	2.17	NA	198	NA	NA	NA	74	NA	NA	4.8	1	2	2	NA	2	2	2	2	normal	no	2	24.01	96	53.3333333333333	0.4	19	1.7	133.93549508908	8.947368421	NA	2	NA	17	24	78.8	324	17	1794.27451623146	973.230342	84
129	C-129	4	5	2	63	3	NA	1999_2000	55	1.41	0.75	186	66	104.8	5.81705151	100	NA	NA	5.5	1	2	2	NA	2	2	2	2	prediabetes	no	2	38.32	172.666666666667	0	0.3	25	15.5	119.117534335121	62	1	2	NA	24	23	118.3	378	16	41430.7171874353	21011.37441	55
130	C-130	2	2.58	1	59	3	NA	1999_2000	34	0.87	1.66	174	147	117.8	6.538632327	106	NA	NA	6.7	1	1	2	2	1	1	2	2	diabetes	yes	2	26.17	113.333333333333	72	0.8	142	15.7	101.947588740548	11.05633803	NA	2	NA	20	19	94.9	187	25	70420.8183377964	35191.90264	34
131	C-131	4	4.44	1	56	3	NA	1999_2000	34	0.87	2.69	207	238	109.5	6.077930728	102	NA	NA	5.2	1	2	2	NA	2	2	2	2	prediabetes	no	2	26.83	120	80.6666666666667	1	164	3.9	88.3329898864409	2.37804878	NA	2	NA	41	26	97.1	191	107	88477.4384296287	44215.46742	34
132	C-132	4	2.59	2	41	3	NA	1999_2000	39	1.02	3.85	183	341	106.8	5.928063943	102	NA	NA	5.5	1	2	NA	NA	2	2	2	2	prediabetes	no	2	41.93	108	66.6666666666667	0.7	153	23.5	111.356470403662	15.35947712	NA	2	NA	51	42	132.6	375	108	114312.155948059	55994.8724	39
136	C-136	1	1.44	1	53	1	NA	1999_2000	48	1.23	0.97	240	86	103.5	5.744893428	106	NA	NA	5.9	1	2	NA	NA	2	2	2	2	prediabetes	no	1	43.73	130	69.3333333333333	0.7	NA	NA	110.178428046703	#VALUE!	NA	2	NA	24	20	136.5	254	55	13443.460722277	7355.62214	48
141	C-141	3	0.66	2	35	2	NA	1999_2000	49	1.28	1.48	192	131	94	5.217584369	92	NA	NA	5.4	1	2	2	NA	2	2	2	2	normal	no	2	26.19	136.666666666667	73.3333333333333	0.6	142	5	119.965309493769	3.521126761	NA	2	NA	16	29	84.3	258	34	62251.6173731277	28466.9478	49
143	C-143	1	0.03	2	22	1	NA	1999_2000	41	1.06	3.12	258	276	65.3	3.62455595	62	NA	NA	4.5	1	2	2	NA	2	2	2	2	normal	no	2	27.69	96	47	0.3	149	9.1	153.715267931067	6.10738255	NA	2	NA	14	19	100	177	9	2585.39853943609	1452.003539	41
147	C-147	2	1	1	43	1	NA	1999_2000	45	1.15	0.7	158	62	95.6	5.3063943160000004	90	NA	NA	5.2	1	2	2	NA	2	2	2	2	normal	no	2	24.14	113.333333333333	62.6666666666667	0.5	122	5.7	129.788829131223	4.672131148	NA	2	NA	18	20	88.1	379	11	8644.17067480717	4729.67895	45
149	C-149	3	0.88	2	40	2	NA	1999_2000	45	1.17	1.45	187	128	89.5	4.967806394	82	NA	NA	5.1	1	2	2	NA	2	2	2	2	normal	no	2	27.06	93.3333333333333	59.3333333333333	0.5	184	9.6	121.515959681073	5.217391304	NA	2	NA	16	18	88.6	282	23	91171.3972255192	44659.56146	45
150	C-150	2	1.33	1	65	3	NA	1999_2000	41	1.06	1.98	212	175	95.9	5.323046181	88	NA	NA	5.4	1	2	2	NA	2	2	2	2	normal	no	1	31.48	128	84	0.8	179	4.7	98.2134377337884	2.625698324	NA	2	NA	22	27	113.4	245	32	37910.4070684942	19891.39475	41
151	C-151	1	1.33	1	84	3	NA	1999_2000	50	1.28	0.9	165	80	97.7	5.422957371	98	NA	NA	5.6	1	2	NA	NA	9	1	1	2	normal	yes	1	26.6	130	57	1.1	27	0.6	66.1947423224337	2.222222222	NA	2	NA	21	19	102.8	187	20	15778.3548893509	8576.670113	50
156	C-156	4	0.61	1	22	4	NA	1999_2000	36	0.94	1.22	135	108	103.1	5.722690941	98	NA	NA	4.7	1	2	NA	NA	2	2	2	2	prediabetes	no	2	22.25	132.666666666667	79.3333333333333	0.8	249	11.1	128.325876464918	4.457831325	NA	2	NA	17	27	83.6	223	17	40483.1977082275	17472.23133	36
158	C-158	1	1.43	1	29	1	NA	1999_2000	55	1.42	NA	228	NA	NA	NA	93	NA	NA	4.9	1	2	NA	NA	2	2	2	2	normal	no	2	24.26	122	70	0.6	45	3.2	134.010455851094	7.111111111	NA	2	NA	19	17	81.9	252	17	18442.8957246408	10555.96243	55
162	C-162	1	2.18	1	63	1	NA	1999_2000	54	1.39	1.58	207	140	95.4	5.295293073	90	NA	NA	5.4	1	2	NA	NA	2	2	2	2	normal	no	2	25.41	154.666666666667	74.6666666666667	0.7	67	5.5	103.534835055763	8.208955224	NA	2	NA	26	24	104.2	307	32	2270.80930766464	1383.022652	54
163	C-163	1	0.85	2	63	1	NA	1999_2000	28	0.74	14.42	252	1277	244.5	13.57126998	236	NA	NA	8.6	1	1	2	1	2	2	2	2	diabetes	no	2	25.13	167	0	0.4	94	20.8	111.138737662253	22.12765957	1	2	NA	35	21	92.5	220	57	5968.23969843561	3833.458477	28
164	C-164	4	3.6	1	51	3	NA	1999_2000	32	0.83	NA	112	NA	NA	NA	107	NA	NA	6.5	1	2	2	NA	2	2	2	2	diabetes	no	2	30.17	122	78.6666666666667	0.8	321	258.5	107.148234390433	80.52959502	NA	2	NA	36	27	100.6	214	48	68976.2580471728	34470.00212	32
166	C-166	2	0.31	1	41	1	NA	1999_2000	25	0.65	1.91	188	169	86.2	4.784635879	83	NA	NA	5.1	1	2	2	NA	2	2	2	2	normal	no	2	28.79	106	58	0.9	232	9.5	110.039100886013	4.094827586	NA	2	NA	11	9	97.6	351	13	10928.7371583548	6403.745043	25
167	C-167	4	3.96	2	32	2	NA	1999_2000	81	2.1	NA	351	NA	NA	NA	74	NA	NA	4.7	1	2	NA	NA	2	2	2	2	normal	no	2	32.44	112.666666666667	66	0.3	124	34.5	144.446469176792	27.82258065	NA	2	NA	14	21	113.2	213	8	6603.88867107858	3019.882246	81
169	C-169	1	0.69	2	23	1	NA	1999_2000	72	1.86	1.92	240	170	87.1	4.834591474	83	NA	NA	4.7	1	2	2	NA	2	2	2	2	normal	no	2	23.25	109.333333333333	56.6666666666667	0.4	203	3.5	142.529828734685	1.724137931	NA	2	NA	11	15	81.5	244	8	1270.188045	713.359085	72
170	C-170	2	0.5	1	28	1	NA	1999_2000	45	1.15	NA	196	NA	NA	NA	88	NA	NA	4.9	1	2	NA	NA	2	2	2	2	normal	no	2	25.06	130	64.6666666666667	0.6	196	10.6	134.846504176992	5.408163265	NA	2	NA	55	30	90.8	213	33	22780.6637036977	12899.46744	45
172	C-172	4	2.03	1	41	4	NA	1999_2000	48	1.23	1.41	252	125	95.5	5.300843694	91	NA	NA	4.6	1	2	2	NA	2	2	2	2	normal	no	2	34.08	133.333333333333	94	1	160	5.2	96.9701448853924	3.25	NA	2	NA	18	24	114.3	260	22	28761.2167725133	14478.74678	48
173	C-173	5	2.06	2	82	3	NA	1999_2000	29	0.74	NA	173	NA	NA	NA	102	NA	NA	6.7	1	3	2	NA	2	2	2	2	diabetes	no	2	26.35	130.666666666667	31.3333333333333	0.9	37	5.8	63.8264636056738	15.67567568	1	2	NA	23	25	93.4	254	24	19369.5628245095	8732.883996	29
175	C-175	NA	1.2	1	19	1	NA	1999_2000	37	0.96	NA	141	NA	NA	NA	92	NA	NA	5.4	1	2	2	NA	NA	NA	NA	NA	normal	NA	2	33.99	133.333333333333	72	0.7	239	12.4	136.122786247693	5.188284519	NA	NA	NA	25	25	102.7	384	26	2426.52366857843	1615.516667	37
177	C-177	4	5	2	55	3	NA	1999_2000	45	1.16	8.78	230	778	105.3	5.844804618	108	NA	NA	4.9	1	2	NA	NA	2	2	2	2	prediabetes	no	2	35.56	116	68	0.5	180	36.7	110.6925028	20.38888889	1	2	NA	19	13	109.2	237	22	99337.9350612628	52401.52732	45
178	C-178	4	5	2	60	4	NA	1999_2000	65	1.67	1.32	303	117	95.1	5.278641208	90	NA	NA	5.8	1	2	2	NA	2	2	2	2	prediabetes	no	2	31.74	142	78	0.6	152	30.4	102.6905522	20	1	2	NA	41	27	98.5	234	25	8123.33509182051	4675.704681	65
183	C-183	2	3.84	1	21	2	NA	1999_2000	36	0.94	NA	240	NA	NA	NA	84	NA	NA	4.8	1	2	NA	NA	2	2	2	2	normal	no	2	25.05	130	71.3333333333333	0.7	189	9.1	134.440096258125	4.814814815	NA	2	NA	73	31	86.3	243	60	69939.3048055114	33653.94222	36
184	C-184	2	0.26	2	31	4	NA	1999_2000	53	1.37	NA	208	NA	NA	NA	83	NA	NA	5.1	1	2	2	NA	2	2	2	2	normal	no	2	24.69	123	72	0.7	182	1197	118.501959802193	657.6923077	NA	2	NA	15	18	87.8	229	13	24446.5344629417	11175.85216	53
187	C-187	1	1.33	2	71	4	NA	1999_2000	74	1.91	NA	286	NA	NA	NA	93	NA	NA	5.7	1	1	2	1	2	2	2	2	diabetes	no	2	25.86	202.666666666667	66.6666666666667	0.7	108	4090	92.4028207978462	3787.037037	1	2	NA	13	17	NA	331	22	16079.0635463136	9254.936777	74
188	C-188	3	4.24	2	38	3	NA	1999_2000	47	1.22	NA	181	NA	NA	NA	85	NA	NA	5.2	1	2	2	NA	2	2	2	2	normal	no	2	28.63	157.333333333333	100	0.5	25	1.4	123.03688754872	5.6	NA	2	NA	11	18	94.4	284	11	100933.409114878	46155.68575	47
190	C-190	4	5	1	65	4	NA	1999_2000	72	1.87	1.08	194	96	121.5	6.744005329	115	NA	NA	4.9	1	2	2	NA	2	2	2	2	prediabetes	no	2	22.82	183	96	0.7	227	24.7	102.254982980131	10.88105727	NA	2	NA	17	29	80.9	206	69	8986.03193843834	4603.521662	72
191	C-191	1	0.25	1	69	1	NA	1999_2000	34	0.87	2	166	177	99.7	5.533969805	92	NA	NA	5.7	1	2	NA	NA	1	1	1	1	prediabetes	yes	2	22.95	130	71.3333333333333	0.8	203	18.1	95.8003029423441	8.916256158	NA	2	NA	19	18	88.6	247	17	2270.80930766464	1383.022652	34
192	C-192	2	0.92	2	30	4	NA	1999_2000	64	1.65	0.88	237	78	81.4	4.518206039	82	NA	NA	5.2	1	2	NA	NA	2	2	2	2	normal	no	2	26.48	103.333333333333	60	0.6	139	4.6	123.754419322218	3.309352518	NA	2	NA	15	22	85.2	313	12	35676.4978837449	16714.5405	64
193	C-193	3	1.26	2	38	4	NA	1999_2000	54	1.39	NA	119	NA	NA	NA	100	NA	NA	5.5	1	2	2	NA	2	2	2	2	normal	no	2	19.54	120	86.6666666666667	0.6	333	31.4	117.747760545583	9.429429429	NA	2	NA	10	15	68.2	185	16	30556.9993168875	13969.28089	54
194	C-194	1	1.75	2	44	1	NA	1999_2000	54	1.39	0.81	189	72	97	5.38410302	90	NA	NA	4.9	1	2	2	NA	2	2	2	2	normal	no	1	31.54	114.666666666667	70	0.5	150	6.4	118.530274658857	4.266666667	NA	2	NA	775	430	93	268	536	7591.37340607916	4358.379377	54
195	C-195	1	0.27	2	64	4	NA	1999_2000	NA	NA	NA	NA	NA	NA	NA	NA	NA	NA	NA	1	2	2	NA	2	2	2	2	NA	no	2	38.66	154.666666666667	18.6666666666667	NA	NA	NA	NA	#VALUE!	NA	2	NA	NA	NA	115	NA	NA	12415.6758126992	7366.174169	NA
196	C-196	NA	1.02	2	19	1	NA	1999_2000	68	1.76	0.56	161	50	86.6	4.806838366	84	NA	NA	5	1	2	NA	NA	NA	NA	NA	NA	normal	NA	2	21	109.333333333333	66.6666666666667	0.4	245	14.2	146.1200438	5.795918367	NA	NA	NA	17	21	78	218	17	2842.13370190718	1956.465727	68
197	C-197	1	1.44	1	74	2	NA	1999_2000	37	0.96	1.73	209	153	102.4	5.68383659	98	NA	NA	5.1	1	2	2	NA	2	2	2	2	prediabetes	no	2	27.39	141.333333333333	91.3333333333333	0.9	49	5	89.6218248622214	10.20408163	2	1	NA	16	18	109.7	124	27	26677.9401911759	14202.96536	37
198	C-198	3	2.01	2	49	2	NA	1999_2000	66	1.71	NA	213	NA	NA	NA	92	NA	NA	5.5	1	2	2	NA	2	2	2	2	normal	no	2	27.74	117.333333333333	72.6666666666667	0.8	21	1.8	90.2645164214521	8.571428571	NA	2	NA	32	29	92.1	187	15	17882.3548442874	9530.345045	66
199	C-199	3	2.81	2	38	3	NA	1999_2000	51	1.31	NA	175	NA	NA	NA	77	NA	NA	4.4	1	2	NA	NA	2	2	2	2	normal	no	2	25.66	117.333333333333	74	0.6	193	8.5	117.747760545583	4.404145078	NA	2	NA	37	19	79.2	268	5	114836.708496458	52513.50446	51
205	C-205	5	3.84	1	40	3	NA	1999_2000	68	1.76	1.89	224	167	83.8	4.651420959	86	NA	NA	4.6	1	2	NA	NA	2	2	2	2	normal	no	2	23.45	112	76	0.9	142	5.2	110.725599603555	3.661971831	NA	2	NA	17	22	92.3	192	40	125285.303831145	60766.40999	68
206	C-206	3	5	2	50	4	NA	1999_2000	48	1.23	NA	254	NA	NA	NA	83	NA	NA	5	1	2	NA	NA	2	2	2	2	normal	no	1	25.79	136	88	0.7	81	15.6	105.294670191032	19.25925926	1	2	NA	23	25	87.8	301	28	32496.5714299437	17318.94603	48
211	C-211	4	2.4	1	76	3	NA	1999_2000	45	1.17	1.39	184	123	133.7	7.421181172	123	NA	NA	6.4	1	2	2	NA	2	2	2	2	diabetes	no	2	31.3	146.666666666667	72.6666666666667	0.7	132	13.3	95.4934089700371	10.07575758	NA	2	NA	20	24	117.3	267	22	32945.3823353141	17539.66463	45
221	C-221	1	2.57	1	85	4	NA	1999_2000	58	1.5	NA	177	NA	NA	NA	85	NA	NA	4.8	1	2	2	NA	2	2	2	2	normal	no	2	27.1	159.333333333333	98.6666666666667	1.2	114	5.7	59.2619878703824	5	1	2	NA	17	28	98.6	175	11	9620.2757209768	4928.443163	58
223	C-223	2	1.94	1	47	4	NA	1999_2000	43	1.11	NA	219	NA	NA	NA	90	NA	NA	5	1	2	2	NA	2	2	2	2	normal	no	2	26.73	158	104.666666666667	1	24	2.6	93.4183084111534	10.83333333	1	2	NA	20	28	94.5	241	31	23630.85953	11896.06247	43
225	C-225	5	1.24	1	79	3	NA	1999_2000	40	1.03	NA	124	NA	NA	NA	90	NA	NA	5.6	1	2	2	NA	2	1	2	2	normal	yes	2	25.91	90.6666666666667	62	1.4	97	5.5	51.1265059194839	5.670103093	1	2	NA	11	24	100	167	14	33738.5926730091	17961.95882	40
232	C-232	1	5	2	57	1	NA	1999_2000	84	2.17	1.03	188	91	86.7	4.812388988	85	NA	NA	5.1	1	2	2	NA	2	2	2	2	normal	no	2	25.34	108	63.3333333333333	0.4	111	7.9	115.364318587914	7.117117117	NA	2	NA	30	29	79.6	272	38	7996.34245013516	4667.871445	84
234	C-234	1	2.93	2	69	1	NA	1999_2000	55	1.42	NA	236	NA	NA	NA	74	NA	NA	5.5	1	2	2	NA	2	2	2	2	normal	no	2	30.1	138	67.3333333333333	0.6	142	12.6	97.1004898188654	8.873239437	NA	2	NA	25	31	110.5	141	32	2985.67218372956	1829.044785	55
236	C-236	1	0.82	2	45	1	NA	1999_2000	50	1.28	2.1	184	186	111.4	6.18339254	100	NA	NA	5.5	1	2	2	NA	2	2	2	2	prediabetes	no	2	27.04	112.666666666667	69.3333333333333	0.5	148	7.1	117.795386955972	4.797297297	NA	2	NA	16	15	91.5	409	47	10218.988906795401	5965.343132	50
237	C-237	5	0.76	2	81	3	NA	1999_2000	71	1.84	NA	275	NA	NA	NA	92	NA	NA	5.6	1	2	2	NA	2	2	2	2	normal	no	1	30.58	132	63.3333333333333	0.5	39	7.5	94.1655418775091	19.23076923	NA	2	NA	13	19	99.4	287	20	20842.8269066584	9397.113976	71
239	C-239	4	5	2	69	3	NA	1999_2000	76	1.96	1.73	199	153	90.9	5.045515098	91	NA	NA	5.3	1	2	NA	NA	1	2	2	2	normal	yes	2	28.31	150.666666666667	78	0.6	122	13.5	97.1004898188654	11.06557377	NA	2	NA	14	17	93.1	247	9	54549.9900078441	27664.74592	76
243	C-243	NA	0.24	2	19	3	NA	1999_2000	51	1.31	NA	201	NA	NA	NA	80	NA	NA	4.9	1	2	2	NA	NA	NA	NA	NA	normal	NA	2	21.41	108.666666666667	65.3333333333333	0.5	108	6.9	138.469613666421	6.388888889	NA	NA	NA	16	17	78.2	198	20	29924.9173054873	13812.33361	51
245	C-245	NA	0.9	1	19	1	NA	1999_2000	42	1.09	NA	122	NA	NA	NA	77	NA	NA	5.1	1	2	2	NA	NA	NA	NA	NA	normal	NA	2	28.47	124	78	0.8	292	42.2	130.742643552982	14.45205479	NA	NA	NA	18	21	89.5	220	20	2649.93950644332	1719.264	42
248	C-248	NA	0.55	2	19	5	NA	1999_2000	NA	NA	NA	NA	NA	NA	NA	NA	NA	NA	5.1	1	2	2	NA	NA	NA	NA	NA	normal	NA	2	24.58	NA	NA	NA	183	18.5	NA	10.10928962	NA	NA	NA	NA	NA	80.5	349	NA	41887.6900344407	19196.10597	NA
249	C-249	NA	1.8	1	19	1	NA	1999_2000	41	1.05	NA	216	NA	NA	NA	100	NA	NA	5.4	1	2	NA	NA	NA	NA	NA	NA	normal	NA	2	26.33	138.666666666667	69.3333333333333	0.8	266	7.3	130.742643552982	2.744360902	NA	NA	NA	33	27	89.5	178	19	5057.49837115232	3249.546817	41
250	C-250	3	5	2	58	3	NA	1999_2000	71	1.84	2.81	307	249	87.1	4.834591474	79	NA	NA	5	1	2	2	NA	2	2	2	2	normal	no	2	26.9	117.333333333333	72	0.5	72	2.6	108.64636095969	3.611111111	NA	2	NA	22	27	102.4	319	10	75310.121326452	39726.67016	71
256	C-256	NA	0.83	1	19	1	NA	1999_2000	33	0.86	NA	183	NA	NA	NA	84	NA	NA	5	1	2	2	NA	NA	NA	NA	NA	normal	NA	2	27.38	117.333333333333	65.3333333333333	0.6	144	6.5	142.609599556935	4.513888889	NA	NA	NA	19	22	94.9	214	26	2649.93950644332	1719.264	33
257	C-257	2	2.49	1	75	3	NA	1999_2000	59	1.54	NA	188	NA	NA	NA	91	NA	NA	5.2	1	2	2	NA	1	2	2	2	normal	yes	2	35.1	184	64	1	96	27.6	78.488094649287	28.75	NA	2	NA	15	21	113.6	191	14	32624.2035820542	17368.67352	59
259	C-259	2	5	1	54	3	NA	1999_2000	26	0.68	1.63	209	144	90.5	5.023312611	94	NA	NA	5.3	1	2	2	NA	2	2	2	2	normal	no	2	31.66	120	72	0.9	70	1	101.492496297924	1.428571429	NA	2	NA	23	39	109.3	301	19	65127.8306673229	32546.7998	26
260	C-260	4	2.92	1	27	1	NA	1999_2000	45	1.16	NA	238	NA	NA	NA	98	NA	NA	5.1	1	2	2	NA	2	2	2	2	normal	no	2	36.54	148.666666666667	76	0.7	84	3	129.515804992456	3.571428571	2	2	NA	55	62	117.5	288	35	16932.2670264056	8952.921849	45
265	C-265	3	2.56	2	34	3	NA	1999_2000	47	1.21	NA	252	NA	NA	NA	96	NA	NA	5.5	1	2	NA	NA	2	2	2	2	normal	no	2	41.84	110	75	0.5	143	17.2	126.136090629044	12.02797203	NA	2	NA	23	25	114.8	254	34	99324.6932671006	47100.47778	47
266	C-266	3	1.08	1	82	4	NA	1999_2000	52	1.34	0.93	214	82	165.6	9.191829485	153	NA	NA	8.2	1	1	2	1	2	2	2	2	diabetes	no	2	29.51	119.333333333333	56	1.4	153	4.3	50.1814366331662	2.810457516	NA	2	NA	17	23	110.6	197	46	6916.69288907155	3543.404448	52
267	C-267	5	5	1	54	3	NA	1999_2000	73	1.88	NA	301	NA	NA	NA	77	NA	NA	5.2	1	2	2	NA	2	2	2	2	normal	no	2	27.96	136	78.6666666666667	0.9	221	8.1	101.492496297924	3.665158371	NA	2	NA	36	28	98.6	219	27	55872.6872477896	27921.66033	73
268	C-268	5	1.68	1	30	1	NA	1999_2000	39	1.01	1.03	223	91	108.8	6.039076377	108	NA	NA	5.4	1	2	2	NA	2	2	2	2	prediabetes	no	2	25.86	122.666666666667	63.3333333333333	0.6	81	2.1	133.179591024818	2.592592593	NA	2	NA	33	27	95.2	226	22	16932.2670264056	8952.921849	39
269	C-269	5	5	1	31	3	NA	1999_2000	40	1.02	1.35	188	120	100.7	5.589476021	94	NA	NA	5.2	1	2	2	NA	2	2	2	2	normal	no	2	26.76	122.666666666667	82	0.7	121	16.5	126.333561276312	13.63636364	NA	2	NA	36	24	97.2	292	13	83252.812722919	38953.31687	40
270	C-270	3	5	1	35	4	NA	1999_2000	70	1.8	0.64	152	57	95.6	5.3063943160000004	95	NA	NA	5	1	2	NA	NA	2	2	2	2	normal	no	2	22.32	116.666666666667	82.6666666666667	0.9	148	2.9	114.222872769349	1.959459459	NA	2	NA	21	21	80.6	191	31	50793.8689586915	21922.23635	70
272	C-272	4	3.16	1	56	3	NA	1999_2000	54	1.39	2.24	291	198	221.2	12.27797513	227	NA	NA	8.8	1	1	2	2	2	2	2	2	diabetes	no	2	22.36	137.333333333333	80	0.6	97	5.6	113.295191948751	5.773195876	NA	2	NA	24	25	91.3	308	52	95894.5321704231	47922.06509	54
273	C-273	4	0.62	2	64	2	NA	1999_2000	47	1.22	NA	232	NA	NA	NA	85	NA	NA	5.8	1	2	2	NA	2	2	2	2	prediabetes	no	2	26.51	118.666666666667	66	0.6	38	1.9	100.167413264255	5	NA	2	NA	17	22	81.3	210	29	38189.4196902459	19367.56711	47
274	C-274	4	3.73	2	69	3	NA	1999_2000	52	1.34	NA	172	NA	NA	NA	88	NA	NA	5.2	1	1	2	2	1	1	1	2	normal	yes	2	29.74	148.666666666667	86.6666666666667	0.6	55	10.9	97.1004898188654	19.81818182	1	2	NA	27	41	102.6	209	20	47161.2509752563	23917.58505	52
275	C-275	3	2.13	1	72	3	NA	1999_2000	33	0.85	NA	281	NA	NA	NA	88	NA	NA	5.4	1	2	2	NA	2	2	2	2	normal	no	2	34.02	102	70	1	154	16.4	79.9662645178956	10.64935065	1	2	NA	38	29	112.4	211	26	32945.3823353141	17539.66463	33
279	C-279	NA	2.84	1	19	4	NA	1999_2000	65	1.67	NA	185	NA	NA	NA	74	NA	NA	5.3	1	2	2	NA	NA	NA	NA	NA	normal	NA	2	21.17	102	61.3333333333333	0.9	252	45.8	126.173804990943	18.17460317	NA	NA	NA	13	22	72.3	251	11	5606.85406881989	2604.561784	65
282	C-282	2	1.54	1	29	2	NA	1999_2000	33	0.86	1.55	215	137	110.3	6.122335702	108	NA	NA	5.5	1	2	NA	NA	2	2	2	2	prediabetes	no	2	28.26	112	74.6666666666667	0.8	50	0.6	122.859059391141	1.2	NA	2	NA	36	26	94.6	274	29	110249.607331719	50804.91708	33
287	C-287	4	1.38	2	71	3	NA	1999_2000	89	2.3	NA	216	NA	NA	NA	85	NA	NA	5.3	1	2	2	NA	2	2	2	2	normal	no	1	17.8	94	57.3333333333333	0.7	27	2.2	92.4028207978462	8.148148148	NA	2	NA	28	27	79.6	571	44	63110.6820111305	36287.74373	89
289	C-289	4	4.07	1	62	3	NA	1999_2000	52	1.34	1.64	162	145	100.5	5.578374778	98	NA	NA	5.3	1	2	NA	NA	2	2	2	2	normal	no	2	24.22	147.333333333333	84	0.6	136	9.5	109.145399292515	6.985294118	NA	2	NA	28	25	99.7	226	25	56634.4430850463	29715.79973	52
291	C-291	NA	3.47	1	19	4	NA	1999_2000	40	1.03	NA	176	NA	NA	NA	75	NA	NA	5.1	1	2	2	NA	NA	NA	NA	NA	normal	NA	2	29.87	121.333333333333	55.3333333333333	0.8	218	8	130.742643552982	3.669724771	NA	NA	NA	36	25	97.9	196	34	6765.61639032109	3129.732697	40
293	C-293	1	1.71	2	85	3	NA	1999_2000	74	1.92	1.02	321	90	102.4	5.68383659	97	NA	NA	5.7	1	2	2	NA	1	2	1	2	prediabetes	yes	2	23.8	170.666666666667	58.6666666666667	0.7	136	12	84.6976036374702	8.823529412	1	1	NA	17	29	87.6	243	13	20842.8269066584	9397.113976	74
296	C-296	4	5	1	57	3	NA	1999_2000	45	1.17	NA	179	NA	NA	NA	92	NA	NA	5.3	1	2	NA	NA	2	2	2	2	normal	no	2	24.77	118.666666666667	80.6666666666667	0.9	56	0.9	99.6164157929518	1.607142857	NA	2	NA	20	22	89.5	173	12	81796.4369838528	40876.72246	45
300	C-300	3	2.05	2	21	3	NA	1999_2000	47	1.22	0.97	170	86	81.9	4.545959147	80	NA	NA	5.1	1	2	2	NA	2	2	2	2	normal	no	2	30.26	119	92	0.5	114	14.1	136.757913228907	12.36842105	NA	2	NA	14	17	100.3	336	13	103916.724850292	43237.84046	47
301	C-301	2	2.87	2	24	1	NA	1999_2000	47	1.21	1.23	194	109	90.7	5.034413854	87	NA	NA	5.2	1	2	2	NA	2	2	2	2	normal	no	2	24.8	103.333333333333	70.6666666666667	0.4	288	17.3	141.64614379653	6.006944444	NA	2	NA	14	23	83.5	261	51	15488.55323	8542.01696	47
302	C-302	1	0.88	2	65	1	NA	1999_2000	51	1.31	1.51	272	134	113.2	6.28330373	104	NA	NA	6.7	1	1	2	1	2	2	2	2	diabetes	no	2	28.5	132.666666666667	0	0.4	130	2.7	109.764889488317	2.076923077	1	2	NA	23	23	99.9	251	25	2970.88020738657	1819.983111	51
307	C-307	3	1.63	2	29	4	NA	1999_2000	74	1.92	NA	224	NA	NA	NA	73	NA	NA	5.2	1	2	2	NA	2	2	2	2	normal	no	2	29.36	102	68	0.4	67	7.7	137.309225579299	11.49253731	NA	2	NA	14	18	109.2	256	6	8663.0284224858	3960.345587	74
314	C-314	3	4.55	2	52	4	NA	1999_2000	53	1.36	NA	134	NA	NA	NA	79	NA	NA	5.5	1	2	2	NA	2	2	2	2	normal	no	2	24.18	119	71	0.7	125	3.4	103.993063807785	2.72	NA	2	NA	63	108	77.4	277	11	27197.1781243579	14494.65096	53
320	C-320	2	2.03	1	26	2	NA	1999_2000	42	1.09	1.47	135	130	95.9	5.323046181	96	NA	NA	5.4	1	2	NA	NA	2	2	2	2	normal	no	2	20.32	121.333333333333	62	0.6	250	10.8	136.534280882174	4.32	NA	2	NA	23	22	76.4	210	14	110249.607331719	50804.91708	42
321	C-321	3	1.02	2	71	3	NA	1999_2000	80	2.07	1.39	208	123	90.9	5.045515098	91	NA	NA	5.1	1	2	NA	NA	2	2	2	2	normal	no	1	25.43	109.333333333333	51.3333333333333	0.5	141	3.9	100.207928806203	2.765957447	1	1	NA	21	30	81	195	15	58701.9406689282	33752.78022	80
328	C-328	4	2.4	1	66	3	NA	1999_2000	45	1.17	1.52	245	135	125.2	6.94937833	121	NA	NA	6.4	1	2	2	NA	2	2	2	2	prediabetes	no	1	44.2	135.333333333333	81.3333333333333	0.7	206	136	101.621002085655	66.01941748	1	2	NA	61	42	139.2	251	56	42515.7101721732	22307.7735	45
329	C-329	4	2.07	2	27	2	NA	1999_2000	44	1.14	1.42	155	126	78.9	4.379440497	79	NA	NA	4.6	1	2	NA	NA	2	2	2	2	normal	no	2	24.85	94.6666666666667	54.6666666666667	0.3	146	12.6	149.008817561939	8.630136986	NA	2	NA	15	21	91.8	195	8	9969.41202977144	4148.089226	44
330	C-330	3	5	1	56	3	NA	1999_2000	32	0.82	2.78	213	246	101.3	5.622779751	94	NA	NA	5.4	1	2	2	NA	2	2	2	2	prediabetes	no	2	28.55	116	69	0.8	66	2.3	103.867572332033	3.484848485	NA	2	NA	19	20	110.2	282	21	57308.0711974947	28638.97509	32
331	C-331	2	1.2	2	37	4	NA	1999_2000	48	1.25	0.89	222	79	92.6	5.139875666	93	NA	NA	6	1	2	2	NA	2	2	2	2	prediabetes	no	2	34.07	133.333333333333	86	0.6	102	17.4	118.482351122543	17.05882353	NA	2	NA	25	19	109.4	323	27	25673.9962221013	12020.93088	48
332	C-332	1	0.53	1	71	1	NA	1999_2000	54	1.39	NA	220	NA	NA	NA	93	NA	NA	5.5	1	2	2	NA	2	2	2	2	normal	no	2	33.48	177	106	0.7	29	6.3	98.5095726927612	21.72413793	2	2	NA	28	26	117.7	271	51	1855.31300047953	1127.43901	54
333	C-333	4	2.51	1	42	1	NA	1999_2000	23	0.6	0.7	158	62	95.2	5.284191829	95	NA	NA	5.2	1	2	2	NA	2	2	2	2	normal	no	2	33.09	106.666666666667	66	0.7	186	11.4	117.97979992764	6.129032258	NA	2	NA	28	20	104.2	377	75	8698.38263572861	5096.8583	23
334	C-334	4	2.94	2	58	3	NA	1999_2000	98	2.53	1	224	89	88.5	4.912300178	83	NA	NA	5	1	2	2	NA	2	2	2	2	normal	no	1	22.82	156	65	0.5	115	9.4	108.64636095969	8.173913043	NA	2	NA	14	17	71.2	329	13	82450.1116038716	43493.07013	98
339	C-339	1	4.07	1	50	1	NA	1999_2000	31	0.81	NA	246	NA	NA	NA	79	NA	NA	5.1	1	2	2	NA	2	2	2	2	normal	no	2	26.3	108.666666666667	68	0.7	167	4.3	112.253423410484	2.574850299	NA	2	NA	53	29	94.4	236	67	9488.12971698986	5142.736031	31
340	C-340	2	1.84	1	72	3	NA	1999_2000	28	0.72	NA	196	NA	NA	NA	101	NA	NA	5.4	1	2	2	NA	2	2	2	1	normal	yes	2	29.09	131.333333333333	70	1	26	4.5	79.9662645178956	17.30769231	1	2	NA	36	23	106.5	390	23	33738.5926730091	17961.95882	28
344	C-344	4	5	1	26	3	NA	1999_2000	56	1.44	NA	186	NA	NA	NA	85	NA	NA	4.7	1	2	NA	NA	2	2	2	2	normal	no	2	24.43	120	55.3333333333333	0.6	68	3.7	136.534280882174	5.441176471	NA	2	NA	14	17	90.2	252	12	110249.607331719	50804.91708	56
350	C-350	2	4.19	2	56	4	NA	1999_2000	54	1.39	NA	288	NA	NA	NA	87	NA	NA	5.8	1	2	2	NA	2	2	2	2	prediabetes	no	2	28.38	119	79	0.6	27	0.9	105.277246939466	3.333333333	NA	2	NA	22	30	82.1	167	19	17882.3548442874	9530.345045	54
351	C-351	2	1.24	1	70	2	NA	1999_2000	39	1	1.1	162	97	101.5	5.633880995	95	NA	NA	5.7	1	2	2	NA	2	1	2	2	prediabetes	yes	2	26.98	116.666666666667	62.6666666666667	0.8	450	31.2	95.2063410641015	6.933333333	2	2	NA	32	22	101.3	335	14	26009.7430880202	13847.22649	39
352	C-352	5	5	1	82	3	NA	1999_2000	44	1.14	NA	203	NA	NA	NA	90	NA	NA	5.3	1	2	2	NA	2	2	2	2	normal	no	2	25.94	185	81	0.7	94	6.4	91.9956625922207	6.808510638	1	2	NA	20	24	101.5	183	32	12838.3956844908	6978.590946	44
358	C-358	4	1.21	2	48	4	NA	1999_2000	43	1.1	1.89	287	167	92.1	5.112122558	90	NA	NA	5.5	1	2	NA	NA	2	2	2	2	normal	no	2	36.98	174	89.3333333333333	0.8	146	8.5	90.827647838048	5.821917808	1	2	NA	14	15	109.5	370	38	30364.1072330301	16182.45591	43
359	C-359	4	5	2	42	4	NA	1999_2000	71	1.85	0.75	179	66	89	4.940053286	85	NA	NA	4.8	1	2	2	NA	2	2	2	2	normal	no	2	26.67	116.666666666667	71.3333333333333	0.5	278	8	120.013832854518	2.877697842	NA	2	NA	17	22	82.3	173	15	27197.1781243579	14494.65096	71
365	C-365	1	1.34	1	48	1	NA	1999_2000	93	2.41	NA	186	NA	NA	NA	84	NA	NA	4.7	1	2	NA	NA	2	2	2	2	normal	no	2	24.95	119	80	0.6	108	7.1	119.074712135939	6.574074074	NA	2	NA	23	24	89	304	45	9883.71086834737	5791.406964	93
368	C-368	3	0.62	1	72	5	NA	1999_2000	43	1.11	1.41	185	125	93.8	5.206483126	86	NA	NA	5.2	1	2	2	NA	2	2	2	2	normal	no	2	23.96	NA	NA	0.9	67	3.6	90.7435567840205	5.373134328	NA	2	NA	11	18	93.8	270	13	28182.9149600332	15004.19305	43
372	C-372	5	5	1	70	3	NA	1999_2000	80	2.07	1	210	89	113.8	6.31660746	104	NA	NA	5.5	1	2	NA	NA	2	2	2	2	prediabetes	no	1	17.81	150.666666666667	76	0.4	89	31.4	117.375358979778	35.28089888	NA	2	NA	7	18	77.2	339	30	29627.0435293001	15773.02708	80
374	C-374	3	5	2	53	3	NA	1999_2000	65	1.68	0.96	208	85	90.3	5.012211368	89	NA	NA	5.1	1	2	NA	NA	2	2	2	2	normal	no	2	22.09	132	79.3333333333333	0.6	68	1.5	107.259938135772	2.205882353	NA	2	NA	11	16	75.9	184	12	98489.5975287702	51954.02273	65
380	C-380	3	2.16	1	42	1	NA	1999_2000	44	1.14	NA	312	NA	NA	NA	78	NA	NA	4.7	1	2	NA	NA	2	2	2	2	normal	no	2	30.63	118	84.6666666666667	0.8	360	19.3	113.316744048449	5.361111111	NA	2	NA	66	21	103.7	198	45	13443.460722277	7355.62214	44
386	C-386	3	1.62	2	85	3	NA	1999_2000	70	1.81	1.32	276	117	97.3	5.400754885	91	NA	NA	5.8	1	2	2	NA	2	2	2	2	prediabetes	no	2	26.76	186	80.6666666666667	0.8	87	24	72.1573851131733	27.5862069	NA	2	NA	13	19	104.6	281	21	20842.8269066584	9397.113976	70
389	C-389	3	5	2	81	3	NA	1999_2000	54	1.39	NA	183	NA	NA	NA	83	NA	NA	5.8	1	2	2	NA	1	1	1	2	prediabetes	yes	1	22.19	164.666666666667	66.6666666666667	0.7	126	8.3	86.8310701069086	6.587301587	1	2	NA	27	32	78.4	191	30	25165.9084375882	11346.20131	54
392	C-392	1	2.71	1	77	1	NA	1999_2000	35	0.91	1.22	194	108	96.9	5.378552398	86	NA	NA	5.5	1	2	2	NA	2	2	2	2	normal	no	2	25.58	196.666666666667	74	0.6	152	11.8	99.4237913458005	7.763157895	NA	2	NA	25	25	95	295	30	2063.16153826449	1409.298763	35
393	C-393	1	1	2	76	1	NA	1999_2000	36	0.93	3.06	207	271	125.1	6.943827709	118	NA	NA	5.9	1	2	NA	NA	2	2	2	2	prediabetes	no	2	30.11	183.333333333333	66.6666666666667	0.5	24	8.2	97.1397648569267	34.16666667	1	2	NA	19	26	92.4	195	15	2709.61347181195	1603.730755	36
397	C-397	4	5	2	23	4	NA	1999_2000	44	1.14	0.91	184	81	62.4	3.463587922	63	NA	NA	5.2	1	2	2	NA	2	2	2	2	normal	no	2	18.98	NA	NA	0.8	305	20.5	106.106809779711	6.721311475	NA	2	NA	14	21	NA	298	8	26685.1430841337	12502.06526	44
399	C-399	2	0.42	2	38	3	NA	1999_2000	40	1.04	NA	221	NA	NA	NA	86	NA	NA	5.3	1	2	2	NA	2	2	2	2	normal	no	1	24.71	103.333333333333	78	0.4	77	5.7	129.834661328155	7.402597403	NA	2	NA	17	17	93.9	173	14	106574.552814702	50538.41287	40
402	C-402	1	0.72	2	85	2	NA	1999_2000	49	1.28	NA	235	NA	NA	NA	93	NA	NA	5	1	2	2	NA	2	2	2	2	normal	no	1	23.21	175	47	0.9	34	2.2	62.6466366387578	6.470588235	NA	2	NA	7	21	82.3	312	16	17043.9008030446	7684.345274	49
403	C-403	4	3.59	2	71	3	NA	1999_2000	57	1.47	NA	177	NA	NA	NA	92	NA	NA	5.5	1	2	2	NA	2	2	2	2	normal	no	1	28.03	120.666666666667	68	0.6	65	6.8	95.9001762879401	10.46153846	NA	2	NA	23	21	94.4	247	31	31445.5965793211	18080.77038	57
406	C-406	2	0.9	2	26	4	NA	1999_2000	58	1.5	NA	171	NA	NA	NA	76	NA	NA	5.1	1	2	NA	NA	2	2	2	2	normal	no	2	19.03	112.666666666667	68	0.5	214	26.9	132.570662737394	12.57009346	NA	2	NA	22	18	70.5	242	33	43625.2531810934	20425.96519	58
407	C-407	3	1.77	1	21	3	NA	1999_2000	29	0.75	NA	101	NA	NA	NA	90	NA	NA	5.1	1	2	2	NA	2	2	2	2	normal	no	2	28.86	124	82.6666666666667	0.8	28	1.3	129.126460520143	4.642857143	NA	2	NA	29	34	99	300	16	80810.4526505401	37238.84779	29
410	C-410	4	4.27	2	70	1	NA	1999_2000	39	1	NA	223	NA	NA	NA	79	NA	NA	5.1	1	2	2	NA	2	2	2	2	normal	no	2	32.77	175	92	0.8	104	7.5	79.2128976724418	7.211538462	NA	2	NA	17	20	96.2	265	12	2702.15333966945	1599.315349	39
416	C-416	4	0.84	2	72	4	NA	1999_2000	47	1.22	NA	208	NA	NA	NA	96	NA	NA	5.7	1	2	2	NA	2	2	2	2	prediabetes	no	2	26.91	117	44	0.7	57	5.7	91.8299233088996	10	1	2	NA	13	58	103.3	230	58	10553.6778562297	6074.583948	47
417	C-417	NA	1.31	2	19	1	NA	1999_2000	54	1.39	0.59	180	52	98.2	5.45071048	91	NA	NA	5.1	1	2	2	NA	NA	NA	NA	NA	normal	NA	2	22.67	107.333333333333	73.3333333333333	0.4	116	6.5	146.1200438	5.603448276	NA	NA	NA	10	10	87.5	290	10	2107.81581512267	1362.570757	54
419	C-419	4	4.52	1	66	3	NA	1999_2000	57	1.48	1.29	226	114	110.7	6.144538188	107	NA	NA	5.2	1	2	NA	NA	2	2	2	2	prediabetes	no	2	26.48	116.666666666667	68.6666666666667	1	120	33.9	83.0066438595258	28.25	NA	2	NA	25	25	97.6	206	30	54098.536193585	28385.22248	57
421	C-421	3	1.25	1	70	4	NA	1999_2000	47	1.22	NA	197	NA	NA	NA	99	NA	NA	5.8	1	2	2	NA	1	1	1	2	prediabetes	yes	2	27.94	137.333333333333	79.3333333333333	0.9	270	215	91.8793286174852	79.62962963	1	1	NA	28	27	96	285	30	8387.50864055545	4100.530685	47
424	C-424	1	0.6	2	69	2	NA	1999_2000	56	1.44	NA	228	NA	NA	NA	94	NA	NA	5.8	1	2	2	NA	2	2	2	2	prediabetes	no	2	33.53	NA	NA	0.6	131	13.8	97.1004898188654	10.53435115	NA	2	NA	17	19	101.4	244	36	38189.4196902459	19367.56711	56
426	C-426	5	0	2	45	3	NA	1999_2000	56	1.44	NA	208	NA	NA	NA	86	NA	NA	4.8	1	2	NA	NA	2	2	2	2	normal	no	2	39.84	114	62	0.8	54	2.2	92.5382090750191	4.074074074	NA	2	NA	17	22	113	259	12	119230.866917629	58404.26264	56
429	C-429	2	1.88	1	43	2	NA	1999_2000	29	0.74	NA	173	NA	NA	NA	93	NA	NA	5.6	1	2	2	NA	2	2	2	2	normal	no	2	41.23	116.666666666667	65.3333333333333	0.8	133	5.2	112.614180235349	3.909774436	NA	2	NA	39	24	126.8	264	39	14639.619832425	7477.593855	29
430	C-430	4	2.56	1	32	3	NA	1999_2000	36	0.93	NA	146	NA	NA	NA	85	NA	NA	4.8	1	2	NA	NA	2	2	2	2	normal	no	2	26.26	114.666666666667	63.3333333333333	0.9	152	4.7	116.374037345174	3.092105263	NA	2	NA	14	19	93.3	205	16	81307.4936534757	39724.82937	36
432	C-432	3	4.95	2	26	1	NA	1999_2000	32	0.84	1.33	145	118	89.4	4.962255773	84	NA	NA	5.4	1	2	2	NA	2	2	2	2	normal	no	2	24.17	96.6666666666667	66	0.6	179	7.7	126.871696467377	4.301675978	NA	2	NA	26	21	88.8	229	21	15850.6363022595	8741.707642	32
434	C-434	2	2.99	1	58	3	NA	1999_2000	29	0.74	1.8	164	159	103.9	5.767095915	103	NA	NA	5.6	1	2	2	NA	2	2	2	2	prediabetes	no	2	32.09	102.666666666667	52	0.9	205	22.1	98.9987940150355	10.7804878	NA	2	NA	19	21	109	156	13	70081.5043531859	35022.33482	29
437	C-437	4	0.81	2	56	5	NA	1999_2000	47	1.22	NA	189	NA	NA	NA	79	NA	NA	5.5	1	2	2	NA	2	2	2	2	normal	no	2	32	NA	NA	0.4	151	12.3	116.084039633643	8.145695364	1	2	NA	17	16	121.2	377	22	43283.5713955637	22832.41792	47
438	C-438	NA	2.91	2	19	2	NA	1999_2000	68	1.76	NA	174	NA	NA	NA	83	NA	NA	4.9	1	2	NA	NA	NA	NA	NA	NA	normal	NA	2	18.45	105	73	0.5	161	24.9	138.469613666421	15.46583851	NA	NA	NA	15	18	69	188	9	42124.7933858712	19404.41753	68
439	C-439	4	0.78	1	30	4	NA	1999_2000	56	1.45	0.88	162	78	95.2	5.284191829	88	NA	NA	5.3	1	2	2	NA	2	2	2	2	normal	no	2	30.53	140.666666666667	100.666666666667	0.9	203	16.7	117.830607469242	8.226600985	NA	2	NA	16	19	97.5	243	16	30969.8309925823	13366.3367	56
442	C-442	1	1.95	1	49	1	NA	1999_2000	56	1.44	NA	166	NA	NA	NA	79	NA	NA	5.3	1	2	2	NA	2	2	2	2	normal	no	2	27.59	112	70	0.6	148	6.8	118.336448920697	4.594594595	NA	2	NA	52	38	106.3	221	24	11254.1310423187	6157.725095	56
443	C-443	1	0.64	1	53	1	NA	1999_2000	38	0.98	1.3	251	115	91.2	5.062166963	91	NA	NA	5.5	1	2	NA	NA	2	2	2	2	normal	no	2	26.5	115.333333333333	71.3333333333333	0.8	127	8.1	105.823715062122	6.377952756	NA	2	NA	41	29	100	232	36	13443.460722277	7355.62214	38
446	C-446	2	1.25	1	32	2	NA	1999_2000	49	1.28	0.88	220	78	83.4	4.629218472	77	NA	NA	5.1	1	2	2	NA	2	2	2	2	normal	no	2	28.51	124	64	0.7	68	3.1	125.550293196399	4.558823529	NA	2	NA	29	23	89.5	295	40	73490.9032288666	35905.83671	49
447	C-447	4	1.13	1	65	3	NA	1999_2000	NA	NA	NA	NA	NA	NA	NA	NA	NA	NA	NA	1	2	2	NA	2	2	2	2	NA	no	2	31.62	137	62	NA	108	3.8	NA	3.518518519	1	2	NA	NA	NA	118.4	NA	NA	29279.3710785815	15362.73476	NA
452	C-452	3	5	1	81	3	NA	1999_2000	59	1.52	NA	234	NA	NA	NA	80	NA	NA	5.6	1	2	2	NA	2	2	2	2	normal	no	2	23.07	117.333333333333	77.3333333333333	0.9	44	2	85.8038410242243	4.545454545	NA	2	NA	19	24	87.6	220	44	12838.3956844908	6978.590946	59
453	C-453	3	1.44	2	53	3	NA	1999_2000	58	1.49	1.21	230	107	93.5	5.189831261	90	NA	NA	5.3	1	2	2	NA	2	2	2	2	normal	no	2	26.8	112	74.6666666666667	0.6	100	4.2	107.259938135772	4.2	NA	2	NA	15	13	91.5	350	16	72822.620485558	38414.49427	58
458	C-458	1	2.4	2	76	3	NA	1999_2000	41	1.06	1.24	198	110	91.3	5.067717584	88	NA	NA	4.9	1	2	2	NA	2	2	2	2	normal	no	1	24.05	151.333333333333	60	1.3	58	318.5	42.6153261408988	549.137931	1	1	NA	9	17	84.7	263	14	38640.7114733397	22217.85902	41
460	C-460	4	4.24	2	25	3	NA	1999_2000	46	1.2	NA	185	NA	NA	NA	73	NA	NA	5	1	2	2	NA	2	2	2	2	normal	no	2	23.65	121	65	0.7	125	142.7	123.007496139265	114.16	NA	2	NA	23	18	88.2	258	36	85122.304021903	35417.82717	46
463	C-463	2	0.77	2	34	1	NA	1999_2000	NA	NA	NA	NA	NA	NA	NA	NA	NA	NA	NA	1	2	NA	NA	2	2	2	2	NA	no	2	24.72	100	56	NA	194	7.5	NA	3.865979381	NA	2	NA	NA	NA	82.3	NA	NA	18407.7315409835	10151.95885	NA
465	C-465	5	2	1	61	1	NA	1999_2000	40	1.03	3.29	281	291	105	5.828152753	100	NA	NA	5.5	1	2	2	NA	2	2	2	2	prediabetes	no	2	28.84	136	83.3333333333333	1	279	11.5	85.6284125308352	4.121863799	NA	2	NA	25	21	105.8	249	32	1667.88348960995	1015.814335	40
466	C-466	5	5	1	48	3	NA	1999_2000	57	1.47	0.61	167	54	106.4	5.905861456	113	NA	NA	5	1	2	2	NA	2	2	2	2	prediabetes	no	2	22.7	114	64	0.9	108	4.1	105.351319652185	3.796296296	NA	2	NA	15	24	81.4	208	14	91341.7817749075	46261.41005	57
468	C-468	4	5	1	33	3	NA	1999_2000	45	1.18	NA	218	NA	NA	NA	78	NA	NA	4.7	1	2	NA	NA	2	2	2	2	normal	no	2	25.51	112	70	0.9	233	8.3	115.652518313634	3.56223176	NA	2	NA	28	22	97.1	159	18	104816.721083276	49042.89496	45
469	C-469	5	2.92	1	66	3	NA	1999_2000	67	1.72	NA	197	NA	NA	NA	111	NA	NA	5.7	1	2	NA	NA	2	2	2	2	prediabetes	no	2	25.3	122	63	0.7	107	5.2	101.621002085655	4.859813084	NA	2	NA	39	25	108.4	392	100	54098.536193585	28385.22248	67
472	C-472	4	1.19	2	44	4	NA	1999_2000	54	1.39	0.96	190	85	72.4	4.018650089	73	NA	NA	5.1	1	2	2	NA	2	2	2	2	normal	no	2	21.15	144	91	0.6	105	4.5	113.434878563608	4.285714286	NA	2	NA	15	20	67	186	16	27197.1781243579	14494.65096	54
474	C-474	2	0.75	2	21	3	NA	1999_2000	42	1.09	NA	130	NA	NA	NA	86	NA	NA	5.2	1	2	2	NA	2	2	2	2	normal	no	1	15.22	97.3333333333333	62	0.5	190	142.4	136.757913228907	74.94736842	NA	2	NA	9	17	63.4	214	9	175476.333261075	75288.85614	42
475	C-475	4	5	2	85	3	NA	1999_2000	46	1.19	1.19	168	105	95.5	5.300843694	95	NA	NA	5.8	1	2	2	NA	2	2	2	2	prediabetes	no	1	23.23	121	53	0.6	74	23.4	87.9033242693906	31.62162162	1	2	NA	23	25	79.2	231	16	20218.9454608925	9115.833271	46
477	C-477	1	1.51	1	51	2	NA	1999_2000	62	1.61	NA	194	NA	NA	NA	106	NA	NA	5.7	1	2	2	NA	2	2	2	2	prediabetes	no	2	24.41	NA	NA	0.9	83	5.8	103.403909112667	6.987951807	NA	2	NA	47	30	94.9	202	44	65127.8306673229	32546.7998	62
481	C-481	1	1.63	2	63	1	NA	1999_2000	42	1.08	NA	142	NA	NA	NA	121	NA	NA	7.6	1	2	2	NA	2	2	2	2	diabetes	no	1	30.1	118.666666666667	62	0.4	29	3	111.138737662253	10.34482759	NA	2	NA	43	11	97.6	210	85	2608.64040940954	1543.968133	42
484	C-484	3	2.83	2	27	3	NA	1999_2000	NA	NA	NA	NA	NA	NA	NA	NA	NA	NA	NA	1	2	2	NA	2	2	2	2	NA	no	2	20.7	100.666666666667	62	NA	NA	NA	NA	#VALUE!	NA	2	NA	NA	NA	NA	NA	NA	82310.7058050382	34247.97279	NA
488	C-488	4	1.14	2	33	3	NA	1999_2000	65	1.67	NA	272	NA	NA	NA	86	NA	NA	5.5	1	2	2	NA	2	2	2	2	normal	no	2	22.78	102.666666666667	66	0.5	34	2.3	126.923013311575	6.764705882	NA	2	NA	12	21	85.7	253	42	106574.552814702	50538.41287	65
489	C-489	5	5	2	40	3	NA	1999_2000	42	1.09	1.96	230	174	97.4	5.406305506	93	NA	NA	5	1	2	NA	NA	2	2	2	2	normal	no	2	31.6	NA	NA	0.6	78	2.7	116.292214538734	3.461538462	NA	2	NA	22	26	96.8	327	31	92593.0431530967	45355.94306	42
493	C-493	3	1.4	1	66	3	NA	1999_2000	42	1.08	NA	227	NA	NA	NA	109	NA	NA	7.8	1	3	NA	NA	2	2	2	2	diabetes	no	2	34.15	116	64	0.7	95	11.8	101.621002085655	12.42105263	NA	2	NA	37	25	113	374	25	37285.6163102955	19563.57027	42
499	C-499	5	4.06	1	36	1	NA	1999_2000	41	1.07	NA	183	NA	NA	NA	83	NA	NA	5.2	1	2	2	NA	2	2	2	2	normal	no	2	18.93	108	74	0.7	195	8.8	122.465483341667	4.512820513	NA	2	NA	22	18	76.2	209	21	24717.4944276502	13069.35424	41
504	C-504	3	5	2	32	3	NA	1999_2000	39	1	1.69	196	150	85.8	4.762433393	81	NA	NA	5.2	1	2	2	NA	2	2	2	2	normal	no	2	24.74	125.333333333333	80	0.5	110	8.2	127.714845352762	7.454545455	NA	2	NA	19	15	94.8	308	10	7357.17419850985	3364.351044	39
505	C-505	4	1.81	1	60	4	NA	1999_2000	40	1.02	1.2	180	106	118.1	6.555284192	116	NA	NA	5.2	1	2	2	NA	2	2	2	2	prediabetes	no	2	41.43	106	66	0.9	268	35.7	97.775014482891	13.32089552	1	2	NA	22	24	125.6	227	37	8986.03193843834	4603.521662	40
506	C-506	NA	2.93	1	19	4	NA	1999_2000	45	1.17	NA	125	NA	NA	NA	95	NA	NA	4.9	1	2	2	NA	NA	NA	NA	NA	normal	NA	2	26.63	145	67	0.8	187	0.9	130.742643552982	0.481283422	NA	NA	NA	15	22	82	220	20	5779.33271654419	2673.483911	45
507	C-507	NA	2.49	1	19	3	NA	1999_2000	42	1.08	1.16	184	103	90.8	5.039964476	86	NA	NA	5.3	1	2	2	NA	NA	NA	NA	NA	normal	NA	2	29.23	110.666666666667	76	0.7	62	2.2	136.122786247693	3.548387097	NA	NA	NA	38	19	99.2	282	21	32822.4715180626	15111.24114	42
508	C-508	1	0.86	2	78	4	NA	1999_2000	54	1.39	NA	221	NA	NA	NA	79	NA	NA	5.1	1	2	2	NA	2	2	2	2	normal	no	2	30.74	148	79.3333333333333	0.5	49	3	95.9389658252619	6.12244898	1	2	NA	16	20	107.6	265	40	11002.1514362647	6332.720538	54
509	C-509	3	2.22	1	81	3	NA	1999_2000	43	1.1	NA	195	NA	NA	NA	92	NA	NA	5.7	1	2	2	NA	2	2	2	2	prediabetes	no	2	26.47	144	66.6666666666667	0.9	78	3.2	85.8038410242243	4.102564103	NA	2	NA	26	28	97.6	219	15	13364.8322235403	7264.747048	43
510	C-510	NA	2.51	1	19	1	NA	1999_2000	32	0.82	NA	183	NA	NA	NA	86	NA	NA	4.8	1	2	2	NA	NA	NA	NA	NA	normal	NA	2	31.02	124	72.6666666666667	0.6	267	16.6	142.609599556935	6.217228464	NA	NA	NA	165	58	107.6	231	33	2533.84199630346	1643.940669	32
511	C-511	NA	1.45	2	19	1	NA	1999_2000	78	2.02	5.15	249	456	78.1	4.335035524	73	NA	NA	5.4	1	2	NA	NA	NA	NA	NA	NA	normal	NA	2	28.46	113.333333333333	58.6666666666667	0.4	131	36.3	146.1200438	27.70992366	NA	NA	NA	12	19	96	219	6	2906.24102821136	1723.729603	78
512	C-512	2	0.72	1	44	3	NA	1999_2000	41	1.06	1.61	211	143	78.6	4.362788632	79	NA	NA	5.2	1	2	2	NA	2	2	2	2	normal	no	2	26.07	113	72	1	287	9.6	95.1776596769316	3.344947735	NA	2	NA	22	22	99.1	302	26	43680.4427298767	21186.07379	41
514	C-514	4	1.07	1	20	3	NA	1999_2000	40	1.04	1.03	139	91	98.7	5.478463588	92	NA	NA	5.1	1	2	2	NA	2	2	2	2	normal	no	2	23.08	126.666666666667	76	0.8	57	17	129.932039162954	29.8245614	NA	2	NA	18	16	81.3	277	14	102022.665107553	47013.80047	40
517	C-517	2	1.08	1	52	1	NA	1999_2000	40	1.04	0.93	167	82	117.1	6.499777975	111	NA	NA	5.4	1	2	2	NA	2	2	2	2	prediabetes	no	2	20.91	127.333333333333	76.6666666666667	0.5	82	9.1	122.723645139913	11.09756098	NA	2	NA	49	33	89	269	43	7825.16354138176	4634.691078	40
522	C-522	3	3.11	1	51	3	NA	1999_2000	NA	NA	NA	NA	NA	NA	NA	NA	NA	NA	NA	1	2	2	NA	2	2	2	2	NA	no	1	24.92	89	77	NA	258	17.9	NA	6.937984496	NA	2	NA	NA	NA	95.8	NA	NA	70081.5043531859	35022.33482	NA
524	C-524	3	2.22	1	69	3	NA	1999_2000	NA	NA	NA	NA	NA	NA	NA	NA	NA	NA	NA	1	2	2	NA	1	2	2	2	NA	yes	2	33.33	140	99	NA	NA	NA	NA	#VALUE!	1	2	NA	NA	NA	120.2	NA	NA	45749.4883060016	24004.52018	NA
527	C-527	2	0.32	2	56	4	NA	1999_2000	105	2.73	1.02	295	90	182.4	10.12433393	180	NA	NA	8.4	1	2	NA	NA	2	2	2	2	diabetes	no	2	24.3	NA	NA	0.4	104	45.2	116.084039633643	43.46153846	NA	2	NA	26	25	86.2	287	132	30364.1072330301	16182.45591	105
528	C-528	2	1.51	1	26	4	NA	1999_2000	45	1.17	NA	198	NA	NA	NA	102	NA	NA	5.2	1	2	NA	NA	2	2	2	2	normal	no	2	28.24	119	43	1.1	343	9.2	94.9471506527444	2.682215743	NA	2	NA	31	22	84.2	206	42	43326.3232783896	18699.30208	45
531	C-531	4	4.07	1	69	3	NA	1999_2000	52	1.34	NA	161	NA	NA	NA	90	NA	NA	5.1	1	2	NA	NA	2	2	1	2	normal	yes	1	25.62	152.666666666667	72	0.7	32	1.5	99.7425461616917	4.6875	1	2	NA	31	23	98.4	154	22	53318.3078476729	27975.8407	52
532	C-532	2	2.15	1	40	4	NA	1999_2000	24	0.61	NA	153	NA	NA	NA	69	NA	NA	5.6	1	2	2	NA	2	2	2	2	normal	no	2	28.5	106	80.6666666666667	0.9	139	4	110.725599603555	2.877697842	NA	2	NA	26	22	97.5	227	34	20272.7407061481	10205.54456	24
535	C-535	4	3.97	2	45	1	NA	1999_2000	52	1.34	2.03	231	180	201.3	11.17340142	199	NA	NA	7.3	1	1	2	1	2	2	2	2	diabetes	no	2	27.92	119	76	0.3	116	17.3	133.227485685837	14.9137931	NA	2	NA	15	14	93.9	298	22	8838.54109296717	5074.406587	52
537	C-537	3	2.17	1	41	3	NA	1999_2000	43	1.11	3.07	258	272	78.3	4.346136767	78	NA	NA	5.7	1	2	2	NA	1	2	2	2	prediabetes	yes	2	26.4	NA	NA	1.7	137	896	51.2978707345745	654.0145985	NA	2	NA	31	26	99	278	27	98289.3090633486	49780.08904	43
539	C-539	2	1.81	2	67	4	NA	1999_2000	NA	NA	NA	NA	NA	NA	NA	NA	NA	NA	NA	1	2	2	NA	9	9	9	2	NA	no	2	20.01	146	63	NA	17	20.9	NA	122.9411765	1	9	NA	NA	NA	79.5	NA	NA	10103.8080816691	5994.551663	NA
541	C-541	1	0.39	2	34	1	NA	1999_2000	74	1.91	0.88	213	78	83.9	4.656971581	80	NA	NA	5.3	1	2	2	NA	2	2	2	2	normal	no	2	24.75	86	66.6666666666667	0.5	86	18.7	126.136090629044	21.74418605	NA	2	NA	12	20	81.7	135	6	14704.1465279577	7975.658926	74
542	C-542	2	2.4	2	40	1	NA	1999_2000	70	1.82	1.56	232	138	105	5.828152753	96	NA	NA	5.7	1	2	2	NA	2	2	2	2	prediabetes	no	2	36.07	150.666666666667	91.3333333333333	0.5	141	16.6	121.515959681073	11.77304965	2	2	NA	15	15	106.4	363	10	7996.34245013516	4667.871445	70
543	C-543	4	3.46	1	36	4	NA	1999_2000	34	0.87	NA	195	NA	NA	NA	88	NA	NA	5.3	1	2	2	NA	2	2	2	2	normal	no	2	36.5	140	87	0.8	321	18.2	117.625134464618	5.669781931	NA	2	NA	28	33	116.6	262	87	32724.9689342233	14330.49398	34
546	C-546	NA	0.85	2	19	1	NA	1999_2000	43	1.11	NA	114	NA	NA	NA	80	NA	NA	5.3	1	2	2	NA	NA	NA	NA	NA	normal	NA	2	23.85	101.333333333333	62.6666666666667	0.5	63	8.1	138.469613666421	12.85714286	NA	NA	NA	19	19	80.8	331	16	2670.39440789625	1838.243969	43
551	C-551	3	4.44	2	53	3	NA	1999_2000	86	2.21	NA	260	NA	NA	NA	91	NA	NA	5.3	1	2	2	NA	1	2	2	2	normal	yes	2	29.2	128	82.6666666666667	0.6	18	0.4	107.259938135772	2.222222222	NA	2	NA	20	26	101.7	374	55	73539.5446059536	38792.67727	86
554	C-554	1	1.98	1	27	1	NA	1999_2000	31	0.8	NA	158	NA	NA	NA	84	NA	NA	4.9	1	2	2	NA	2	2	2	2	normal	no	2	28.54	106.666666666667	72	1.1	222	13.5	94.3584783186974	6.081081081	NA	2	NA	19	19	98.9	281	17	19695.4890464235	10413.97315	31
560	C-560	3	1.19	2	66	3	NA	1999_2000	NA	NA	NA	NA	NA	97.4	5.406305506	NA	NA	NA	5.1	1	2	2	NA	2	2	2	1	normal	yes	2	41.48	152	72.6666666666667	NA	69	12.3	NA	17.82608696	1	2	NA	NA	NA	113.9	328	NA	67096.6175333273	34027.70332	NA
561	C-561	3	0.99	2	77	3	NA	1999_2000	41	1.06	NA	198	NA	NA	NA	77	NA	NA	5.7	1	1	2	1	2	2	2	2	diabetes	no	2	36.65	NA	NA	0.9	19	93.8	65.8424253998287	493.6842105	NA	2	NA	14	27	111.5	158	24	38454.5259945611	22110.80502	41
563	C-563	2	0.84	1	23	1	NA	1999_2000	41	1.06	0.89	181	79	88.7	4.923401421	84	NA	NA	5.4	1	2	2	NA	2	2	2	2	normal	no	2	25.65	118	62	0.7	247	20.1	132.778206941824	8.137651822	NA	2	NA	29	20	90.8	243	21	12859.7724082051	7360.410015	41
568	C-568	5	5	2	63	3	NA	1999_2000	92	2.38	NA	239	NA	NA	NA	99	NA	NA	5	1	2	2	NA	2	2	2	2	normal	no	2	27.05	139.333333333333	78	0.7	118	12.9	97.1165598274417	10.93220339	NA	2	NA	32	27	97.4	288	29	47161.2509752563	23917.58505	92
569	C-569	3	3.89	2	29	1	NA	1999_2000	25	0.64	1.73	178	153	94.5	5.245337478	85	NA	NA	5.3	1	2	2	NA	2	2	2	2	normal	no	2	28.93	116.666666666667	75.3333333333333	0.7	224	10.5	119.985163601158	4.6875	NA	2	NA	248	245	91.6	274	319	15772.1071728789	8698.398422	25
570	C-570	3	3.2	1	51	3	NA	1999_2000	NA	NA	NA	NA	NA	NA	NA	NA	NA	NA	5.3	1	2	2	NA	2	2	2	2	normal	no	2	37.5	126	74.6666666666667	NA	23	1.1	NA	4.782608696	1	2	NA	NA	NA	122.5	280	NA	67983.7778570094	33974.02285	NA
572	C-572	5	2.22	2	27	3	NA	1999_2000	101	2.61	NA	383	NA	NA	NA	102	NA	NA	4.9	1	2	2	NA	2	2	2	2	normal	no	2	26.24	106	49	0.4	95	11.5	139.027826396975	12.10526316	NA	2	NA	12	13	96.4	299	13	7136.95433599917	2969.555607	101
577	C-577	4	0.79	1	22	3	NA	1999_2000	45	1.17	NA	193	NA	NA	NA	94	NA	NA	5	1	2	NA	NA	2	2	2	2	normal	no	2	29.74	121.333333333333	76	0.9	168	14.5	123.841492510553	8.630952381	NA	2	NA	28	25	101.8	269	18	90161.5370878444	41547.98849	45
578	C-578	4	5	2	46	3	NA	1999_2000	52	1.34	1.35	192	120	90.6	5.028863233	86	NA	NA	5	1	2	2	NA	2	2	2	2	normal	no	2	22.45	122	70.6666666666667	0.6	235	14.2	112.032646506151	6.042553191	NA	2	NA	21	21	80	469	17	116017.707554037	56830.32287	52
581	C-581	5	0	2	48	3	NA	1999_2000	47	1.22	0.85	150	75	91.1	5.056616341	93	NA	NA	5.1	1	2	NA	NA	2	2	2	2	normal	no	2	19.13	108	76	0.6	291	38.8	110.647748224406	13.33333333	NA	2	NA	15	24	72.7	268	11	86850.8389265481	42543.1714	47
582	C-582	2	0.73	2	26	3	NA	1999_2000	51	1.31	1.03	164	91	85.6	4.751332149	80	NA	NA	4.8	1	2	2	NA	2	2	2	2	normal	no	2	27.13	114.666666666667	78	0.4	95	4.6	139.895176491221	4.842105263	NA	2	NA	26	19	90.3	238	15	8274.57440073334	3442.89842	51
583	C-583	2	1.78	1	42	4	NA	1999_2000	65	1.67	0.29	153	26	93.4	5.184280639	91	NA	NA	5.8	1	2	2	NA	2	2	2	2	prediabetes	no	2	21.3	NA	NA	0.9	193	8.1	109.35685846052	4.196891192	NA	2	NA	15	19	73.2	219	15	14639.619832425	7477.593855	65
584	C-584	4	0.24	1	20	3	NA	1999_2000	48	1.25	1.57	225	139	88.2	4.895648313	83	NA	NA	4.8	1	2	2	NA	2	2	2	2	normal	no	2	25.5	135.333333333333	88.6666666666667	0.8	131	25	129.932039162954	19.08396947	NA	2	NA	20	21	83	262	19	102022.665107553	47013.80047	48
585	C-585	5	5	1	32	3	NA	1999_2000	27	0.69	NA	200	NA	NA	NA	86	NA	NA	4.7	1	2	NA	NA	2	2	2	2	normal	no	2	25.91	136	74	0.8	52	4.1	120.588019712441	7.884615385	NA	2	NA	25	22	92.6	257	16	79636.5013336718	37261.27406	27
586	C-586	4	5	2	32	3	NA	1999_2000	37	0.96	NA	248	NA	NA	NA	83	NA	NA	4.6	1	2	NA	NA	2	2	2	2	normal	no	2	32.95	106	53	0.4	93	3.8	134.771075758785	4.086021505	NA	2	NA	18	22	107.1	265	12	113180.492609219	51756.13601	37
588	C-588	2	0.65	1	39	4	NA	1999_2000	40	1.04	0.94	152	83	90.5	5.023312611	93	NA	NA	5.4	1	2	NA	NA	2	2	2	2	normal	no	2	27.74	122	78.6666666666667	0.9	536	26.4	111.416381166789	4.925373134	NA	2	NA	15	16	97.6	235	25	50793.8689586915	21922.23635	40
592	C-592	5	4.79	1	32	3	NA	1999_2000	43	1.1	1.87	266	166	92.1	5.112122558	89	NA	NA	5.3	1	2	2	NA	2	2	2	2	normal	no	2	25.14	116	83	0.6	185	17.6	131.533283519589	9.513513514	NA	2	NA	19	22	92.3	334	13	106380.599618277	49774.62106	43
593	C-593	3	1.4	1	35	3	NA	1999_2000	38	0.98	2.13	176	189	95.3	5.289742451	93	NA	NA	5.9	1	2	2	NA	2	2	2	2	prediabetes	no	2	36.96	132	92	0.9	85	11.5	114.222872769349	13.52941176	NA	2	NA	48	29	129	307	39	92941.1952887723	45408.7681	38
595	C-595	4	1.44	1	34	3	NA	1999_2000	38	0.98	NA	196	NA	NA	NA	74	NA	NA	5.3	1	2	2	NA	2	2	2	2	normal	no	2	21.67	114	71	0.9	117	7.2	114.93547270009	6.153846154	NA	2	NA	13	17	78.2	327	15	97049.6987218974	45408.7681	38
596	C-596	5	3.59	2	30	3	NA	1999_2000	55	1.42	NA	152	NA	NA	NA	85	NA	NA	5.3	1	2	2	NA	2	2	2	2	normal	no	2	27.76	104.666666666667	69.3333333333333	0.7	22	4.2	119.241255586831	19.09090909	NA	2	NA	22	18	86.4	247	17	90700.7951687953	41476.42922	55
598	C-598	5	4.32	2	29	3	NA	1999_2000	NA	NA	NA	NA	NA	NA	NA	NA	NA	NA	4.3	1	2	NA	NA	2	2	2	2	normal	no	2	28.17	117	67	NA	85	6.4	NA	7.529411765	NA	2	NA	NA	NA	109.1	283	NA	8503.74223016209	3538.250944	NA
602	C-602	1	0.7	1	28	1	NA	1999_2000	41	1.06	NA	151	NA	NA	NA	87	NA	NA	5.3	1	2	2	NA	2	2	2	2	normal	no	2	27.42	116	71	0.5	181	34.2	142.479515088756	18.89502762	NA	2	NA	22	21	102	312	45	17038.457826296	9647.964378	41
610	C-610	5	5	2	40	3	NA	1999_2000	65	1.69	1	161	89	91.4	5.073268206	88	NA	NA	4.9	1	2	NA	NA	2	2	2	2	normal	no	2	18.43	109.333333333333	66	0.4	116	6.3	128.229702372068	5.431034483	NA	2	NA	16	20	69.5	258	12	92593.0431530967	45355.94306	65
613	C-613	1	0.93	1	69	3	NA	1999_2000	37	0.97	NA	229	NA	NA	NA	95	NA	NA	5.7	1	2	2	NA	2	2	2	2	prediabetes	no	2	28.54	134.666666666667	76.6666666666667	1.2	177	5.9	65.4624622866232	3.333333333	NA	2	NA	26	20	102	192	34	22572.041664973	11843.43366	37
614	C-614	3	2.14	2	66	3	NA	1999_2000	51	1.31	1.6	214	142	144	7.992895204	139	NA	NA	6.1	1	1	2	1	2	2	2	2	diabetes	no	1	36.72	143.333333333333	51.3333333333333	0.7	230	11.6	95.3213681507351	5.043478261	1	2	NA	23	23	120.5	258	123	54549.9900078441	27664.74592	51
615	C-615	3	3.79	2	38	4	NA	1999_2000	48	1.25	1.47	185	130	83.8	4.651420959	82	NA	NA	5.4	1	2	NA	NA	2	2	2	2	normal	no	2	38.36	NA	NA	0.5	82	2.8	123.03688754872	3.414634146	NA	2	NA	23	19	116.6	370	55	34394.2140488728	15723.48227	48
616	C-616	3	2.22	1	39	4	NA	1999_2000	64	1.65	0.59	120	52	89	4.940053286	89	NA	NA	5.4	1	2	NA	NA	2	2	2	2	normal	no	2	28.97	125.333333333333	89.3333333333333	1	345	265.5	98.183850443683	76.95652174	NA	2	NA	26	30	95	158	44	43326.3232783896	18699.30208	64
620	C-620	1	0.59	2	62	4	NA	1999_2000	56	1.44	NA	204	NA	NA	NA	89	NA	NA	6	1	2	NA	NA	2	9	2	2	prediabetes	no	2	25.11	178	120.666666666667	1	101	22.1	63.6959685111064	21.88118812	1	2	NA	22	34	97.2	233	23	14251.7764720729	8203.169906	56
622	C-622	4	3.38	2	82	3	NA	1999_2000	66	1.7	1.39	175	123	78.1	4.335035524	76	NA	NA	5	1	2	2	NA	2	2	2	2	normal	no	2	21.63	152.666666666667	77.3333333333333	0.5	18	2.4	93.5817155178686	13.33333333	1	2	NA	24	26	73.4	190	20	21554.7835639611	9718.103921	66
626	C-626	3	1.72	1	66	4	NA	1999_2000	99	2.56	NA	188	NA	NA	NA	138	NA	NA	5.4	1	2	2	NA	2	2	2	2	normal	no	2	22.8	132	76	1.1	145	1802	74.0357759624942	1242.758621	1	2	NA	44	51	91	243	56	10077.6425007064	5162.751019	99
627	C-627	1	1.81	2	61	1	NA	1999_2000	57	1.47	NA	368	NA	NA	NA	88	NA	NA	5.4	1	2	2	NA	2	2	2	2	normal	no	2	22.27	162	89	0.4	39	3.5	112.52978130565	8.974358974	1	2	NA	17	23	84.5	243	22	2928.26062268858	1880.850313	57
628	C-628	3	1.78	2	64	3	NA	1999_2000	37	0.97	NA	273	NA	NA	NA	141	NA	NA	8.5	1	1	2	1	2	2	2	2	diabetes	no	2	36.6	103.333333333333	60	0.5	68	9.8	104.666846356447	14.41176471	NA	2	NA	36	20	111	245	21	37232.8968318335	18882.47148	37
636	C-636	4	1.82	1	46	3	NA	1999_2000	73	1.88	NA	145	NA	NA	NA	83	NA	NA	4.4	1	2	NA	NA	2	2	2	2	normal	no	2	22.34	104	61.3333333333333	0.7	291	12.5	115.080999453261	4.295532646	NA	2	NA	21	28	94.2	212	157	92697.0609482991	44960.32206	73
639	C-639	4	1.26	2	32	3	NA	1999_2000	49	1.28	NA	184	NA	NA	NA	75	NA	NA	4.9	1	2	2	NA	2	2	2	2	normal	no	2	27.66	101.333333333333	76	0.7	47	0.9	117.767247651419	1.914893617	NA	2	NA	14	17	92.7	242	14	103458.574606853	47310.41485	49
640	C-640	1	0.95	2	21	1	NA	1999_2000	67	1.74	3.56	192	315	90.4	5.017761989	85	NA	NA	5.1	1	2	NA	NA	2	2	2	2	normal	no	2	28.99	116	66	0.2	20	3.4	170.551682234268	17	NA	2	NA	11	13	97	453	9	1555.81227140781	866.988064	67
642	C-642	2	1.78	1	59	3	NA	1999_2000	49	1.28	NA	256	NA	NA	NA	84	NA	NA	5.7	1	2	2	NA	1	1	1	2	prediabetes	yes	2	26.65	116.666666666667	68	1	85	16.3	86.700161782722	19.17647059	NA	1	NA	27	20	103.1	221	19	88477.4384296287	44215.46742	49
643	C-643	4	2.51	1	46	4	NA	1999_2000	72	1.85	NA	186	NA	NA	NA	75	NA	NA	5	1	2	NA	NA	2	2	2	2	normal	no	2	24.05	112	63	0.7	154	9.2	115.080999453261	5.974025974	NA	2	NA	20	19	90.6	256	68	22954.1562395768	11555.40179	72
644	C-644	5	2.02	2	32	4	NA	1999_2000	52	1.34	NA	180	NA	NA	NA	83	NA	NA	5.1	1	2	2	NA	2	2	2	2	normal	no	2	36.21	112	65.3333333333333	0.5	226	11.2	127.714845352762	4.955752212	NA	2	NA	12	16	100	251	19	37347.4519718724	17073.56936	52
645	C-645	4	3.02	1	76	3	NA	1999_2000	25	0.65	1.65	125	146	106.9	5.933614565	100	NA	NA	5.1	1	2	2	NA	2	2	2	2	prediabetes	no	2	23.58	172.666666666667	76	0.9	17	1	88.5139592968776	5.882352941	NA	2	NA	28	33	93.9	79	43	31647.6740839739	16848.78276	25
646	C-646	3	4.52	2	45	2	NA	1999_2000	32	0.82	NA	165	NA	NA	NA	89	NA	NA	5.6	1	2	2	NA	2	2	2	2	normal	no	2	33.2	114	76.6666666666667	0.4	47	4.3	124.303568435048	9.14893617	NA	2	NA	52	47	108.3	233	23	121284.281077953	59410.11073	32
647	C-647	5	1.95	1	44	4	NA	1999_2000	34	0.87	NA	150	NA	NA	NA	100	NA	NA	5.3	1	2	NA	NA	2	2	2	2	normal	no	2	29.63	107.333333333333	74.6666666666667	0.9	244	8.2	108.005037093248	3.360655738	NA	2	NA	13	13	101.2	231	14	34652.2257939147	17444.35246	34
652	C-652	1	0.61	2	54	2	NA	1999_2000	NA	NA	NA	NA	NA	78.3	4.346136767	NA	NA	NA	5.1	1	2	NA	NA	2	2	2	2	normal	no	2	27.31	162	90	NA	77	3.6	NA	4.675324675	NA	2	NA	NA	NA	91.2	227	NA	56914.3555128741	31133.53639	NA
654	C-654	1	0.73	2	67	1	NA	1999_2000	54	1.39	6.11	232	541	NA	NA	117	NA	NA	5.9	1	1	1	1	1	1	2	2	diabetes	yes	2	28.78	133.333333333333	68	0.4	57	3.9	108.408024221014	6.842105263	1	1	NA	8	12	98	431	22	2623.43377606701	1685.057061	54
655	C-655	3	2.56	1	69	3	NA	1999_2000	NA	NA	NA	252	NA	NA	NA	223	NA	NA	8.8	1	1	1	2	1	2	2	1	diabetes	yes	2	35.92	141	47	1	47	13.4	81.4722728271011	28.5106383	NA	2	NA	33	34	121.7	242	41	54098.536193585	28385.22248	NA
658	C-658	5	2.69	2	37	2	NA	1999_2000	51	1.31	NA	190	NA	NA	NA	86	NA	NA	5.2	1	2	NA	NA	2	2	2	2	normal	no	2	25.05	104.666666666667	71.3333333333333	0.6	28	2	118.482351122543	7.142857143	NA	2	NA	19	19	83	294	14	132687.813672393	60676.60931	51
665	C-665	3	2.33	1	28	3	NA	1999_2000	30	0.78	NA	227	NA	NA	NA	97	NA	NA	5.5	1	2	2	NA	2	2	2	2	normal	no	2	33.46	112	78.6666666666667	1	244	6.3	105.135925759994	2.581967213	NA	2	NA	34	22	112.2	376	45	81201.7130399982	37419.14731	30
666	C-666	4	2.06	2	67	1	NA	1999_2000	31	0.79	3.78	234	335	108.1	6.000222025	101	NA	NA	5.4	1	2	2	NA	2	2	2	2	prediabetes	no	1	37.1	114	66.6666666666667	0.8	301	17.6	80.7047177894643	5.84717608	NA	2	NA	11	17	123.3	358	32	3581.59010707459	2119.824936	31
667	C-667	1	1.28	1	48	1	NA	1999_2000	NA	NA	NA	NA	NA	NA	NA	NA	NA	NA	NA	1	2	2	NA	2	2	2	2	NA	no	2	24.3	144	88.6666666666667	NA	16	1.1	NA	6.875	NA	2	NA	NA	NA	NA	NA	NA	12289.8178588015	6661.301121	NA
668	C-668	3	1.27	1	24	4	NA	1999_2000	59	1.53	0.49	182	43	94.3	5.234236234	95	NA	NA	5.2	1	2	2	NA	2	2	2	2	normal	no	2	24.47	132	86	1.2	490	70	86.6039455474909	14.28571429	NA	2	NA	16	17	80	233	34	27954.3610956153	13004.07478	59
669	C-669	1	0.9	2	21	1	NA	1999_2000	45	1.18	NA	154	NA	NA	NA	82	NA	NA	4.9	1	2	NA	NA	2	2	2	2	normal	no	2	24.25	113.333333333333	64.6666666666667	0.5	22	0.7	136.757913228907	3.181818182	NA	2	NA	57	41	NA	265	33	15640.2453168868	8783.826245	45
671	C-671	3	2.4	2	82	3	NA	1999_2000	55	1.41	NA	232	NA	NA	NA	100	NA	NA	6.5	1	2	2	NA	2	2	2	2	diabetes	no	2	27.33	149	73	0.5	18	4.6	93.5817155178686	25.55555556	1	2	NA	16	23	103	213	15	21554.7835639611	9718.103921	55
674	C-674	4	5	2	34	3	NA	1999_2000	55	1.42	1.4	188	124	80.5	4.468250444	78	NA	NA	4.7	1	2	NA	NA	2	2	2	2	normal	no	2	24.22	110	75	0.4	52	4.1	133.105095019528	7.884615385	NA	2	NA	22	20	91.4	343	30	111802.549694894	51126.01858	55
675	C-675	4	0.47	2	45	4	NA	1999_2000	69	1.78	1.11	214	98	377.7	20.96469805	356	NA	NA	12.5	1	1	1	1	2	2	2	2	diabetes	no	2	23.43	130	76	0.7	86	467	108.62040720107	543.0232558	NA	2	NA	10	14	89	348	22	19519.8709422161	10654.72241	69
676	C-676	5	5	2	29	3	NA	1999_2000	74	1.92	0.77	182	68	77.6	4.307282416	74	NA	NA	4.4	1	2	NA	NA	2	2	2	2	normal	no	2	22.46	90.6666666666667	50	0.3	37	2.6	147.166836123118	7.027027027	NA	2	NA	12	14	85.1	192	6	66681.5814482359	27744.98123	74
677	C-677	2	1.05	1	32	2	NA	1999_2000	27	0.69	NA	320	NA	NA	NA	99	NA	NA	5.3	1	2	NA	NA	2	2	2	2	normal	no	2	26.51	118.666666666667	77.3333333333333	0.6	150	8.4	131.533283519589	5.6	NA	2	NA	35	28	91.5	317	19	136282.69586675	66584.35275	27
678	C-678	3	3.52	1	61	4	NA	1999_2000	34	0.87	NA	240	NA	NA	NA	99	NA	NA	6.9	1	2	2	NA	2	2	2	2	diabetes	no	2	31.94	138	80.6666666666667	1.1	173	25.7	76.3741993578918	14.85549133	1	2	NA	34	24	109.3	268	32	8986.03193843834	4262.026336	34
681	C-681	4	2.93	1	48	1	NA	1999_2000	43	1.11	NA	191	NA	NA	NA	77	NA	NA	8.5	1	1	2	1	2	2	2	2	diabetes	no	2	37.07	124.666666666667	67.3333333333333	0.8	64	2.2	109.166161978793	3.4375	NA	2	NA	57	37	121.1	263	26	25770.4245953874	14100.35032	43
683	C-683	4	2.71	1	81	3	NA	1999_2000	NA	NA	NA	NA	NA	NA	NA	NA	NA	NA	4.9	1	2	NA	NA	2	2	2	2	normal	no	1	26.92	140.666666666667	42.6666666666667	NA	86	35.5	NA	41.27906977	NA	2	NA	NA	NA	95.3	179	NA	15778.3548893509	8576.670113	NA
684	C-684	3	2.64	2	31	3	NA	1999_2000	45	1.17	0.73	177	65	84.1	4.668072824	75	NA	NA	4.9	1	2	2	NA	2	2	2	2	normal	no	2	23.72	104	66.6666666666667	0.7	154	5.8	118.501959802193	3.766233766	NA	2	NA	13	20	84	219	8	100933.409114878	46155.68575	45
685	C-685	2	2.17	1	75	3	NA	1999_2000	40	1.03	2.22	185	197	112.7	6.255550622	105	NA	NA	5.3	1	2	NA	NA	2	2	1	2	prediabetes	yes	2	23.64	103	66	1.1	87	307	70.0055648679356	352.8735632	1	1	NA	21	19	107	381	29	38150.3616677129	20310.72344	40
686	C-686	5	5	1	39	3	NA	1999_2000	37	0.95	1.57	228	139	85.7	4.756882771	83	NA	NA	5.1	1	2	2	NA	2	2	2	2	normal	no	2	23.9	112	66	0.7	143	4.3	120.201718884097	3.006993007	1	2	NA	22	19	91.5	201	30	91035.1319293641	42594.601	37
689	C-689	5	1.46	1	21	3	NA	1999_2000	39	1	0.61	120	54	91	5.051065719	87	NA	NA	4.4	1	2	NA	NA	2	2	2	2	normal	no	2	18.9	115.333333333333	70.6666666666667	0.9	280	12.8	124.614099930119	4.571428571	NA	2	NA	20	24	76.5	215	13	84830.8982595759	39091.53834	39
690	C-690	4	3.16	2	68	1	NA	1999_2000	60	1.56	3.41	227	302	85	4.718028419	83	NA	NA	5.3	1	2	2	NA	2	2	2	2	normal	no	2	25.49	141.333333333333	86.6666666666667	0.6	44	9.2	97.7062686847106	20.90909091	NA	2	NA	16	19	97.9	243	15	3103.8844667736	1837.086739	60
692	C-692	4	5	1	53	3	NA	1999_2000	39	1.01	1.55	173	137	107.8	5.98357016	102	NA	NA	5.1	1	2	2	NA	2	2	2	2	prediabetes	no	2	42.21	126.666666666667	82	0.8	104	1.8	105.823715062122	1.730769231	NA	2	NA	21	18	132.6	263	19	69154.7794620351	34559.21592	39
695	C-695	3	1.21	1	59	1	NA	1999_2000	58	1.5	2.7	202	239	166.1	9.219582593	160	NA	NA	7.1	1	1	2	1	2	2	2	2	diabetes	no	2	26.1	123.333333333333	72.6666666666667	0.8	67	18.5	101.947588740548	27.6119403	NA	2	NA	46	33	95.4	263	46	10948.4073562619	5934.232634	58
698	C-698	4	3.42	2	52	1	NA	1999_2000	42	1.08	3.5	233	310	110	6.105683837	106	NA	NA	5.2	1	2	NA	NA	1	2	2	1	prediabetes	yes	2	26.55	128.666666666667	70	0.5	18	6.3	112.777179791814	35	NA	1	NA	14	23	88.4	326	16	8118.72334334576	4661.142917	42
701	C-701	4	0.41	2	32	4	NA	1999_2000	32	0.82	3.1	199	275	224.4	12.45559503	216	NA	NA	9.1	1	1	2	1	2	2	2	2	diabetes	no	2	38.56	122	85.3333333333333	0.4	99	8.3	134.771075758785	8.383838384	NA	2	NA	21	21	126.5	294	27	34002.1460729377	15544.24649	32
703	C-703	1	2.11	2	33	2	NA	1999_2000	60	1.54	0.82	145	73	88.4	4.906749556	87	NA	NA	4.9	1	2	2	NA	2	2	2	2	normal	no	2	31.69	117.333333333333	69.3333333333333	0.5	121	5.9	126.923013311575	4.876033058	NA	2	NA	14	14	93.1	209	10	79810.5444929349	36496.44299	60
705	C-705	1	2.04	1	85	3	NA	1999_2000	37	0.97	NA	195	NA	NA	NA	114	NA	NA	5.7	1	3	2	NA	2	2	2	2	prediabetes	no	2	28	197.333333333333	100	1.9	NA	NA	34.1420339120194	#VALUE!	1	2	NA	17	23	102.1	238	49	13234.5408185903	7193.924303	37
708	C-708	1	0.4	2	26	1	NA	1999_2000	33	0.86	1.11	157	98	86	4.773534636	83	NA	NA	5.2	1	2	2	NA	2	2	2	2	normal	no	2	34.67	112.666666666667	74	0.4	209	15.4	139.895176491221	7.368421053	NA	2	NA	61	29	99.1	326	19	12578.5673676368	6822.726019	33
713	C-713	5	3.23	2	31	3	NA	1999_2000	36	0.93	1.89	170	167	88.8	4.928952043	82	NA	NA	4.7	1	2	2	NA	2	2	2	2	normal	no	2	31.44	126	35	0.3	72	5	145.347624448372	6.944444444	NA	2	NA	11	15	97.1	206	11	7608.48315832717	3479.271737	36
714	C-714	4	3.53	1	47	3	NA	1999_2000	40	1.03	1.06	193	94	90.6	5.028863233	101	NA	NA	5.4	1	2	2	NA	2	2	2	2	normal	no	1	19.63	106	83	0.8	107	16.4	109.847214709995	15.3271028	NA	2	NA	21	25	81.5	213	14	106140.044328135	51480.49494	40
716	C-716	1	0.65	2	41	1	NA	1999_2000	52	1.34	NA	152	NA	NA	NA	97	NA	NA	5.3	1	2	2	NA	2	2	2	2	normal	no	2	44.15	122	74.6666666666667	0.3	156	13.8	136.583381972289	8.846153846	1	2	NA	26	20	NA	305	26	6493.99144790185	3728.347545	52
719	C-719	1	1.27	2	23	1	NA	1999_2000	76	1.97	3.42	343	303	74.5	4.135213144	70	NA	NA	5	1	2	2	NA	2	2	2	2	normal	no	2	35.26	108.666666666667	60	0.4	74	28.5	142.529828734685	38.51351351	NA	2	NA	19	31	118.7	287	3	1404.10460240322	782.447827	76
722	C-722	NA	2.4	2	19	3	NA	1999_2000	69	1.78	1.29	209	114	85.2	4.729129663	79	NA	NA	4.9	1	2	2	NA	NA	NA	NA	NA	normal	NA	2	22.91	110.666666666667	60	0.4	137	8	146.1200438	5.839416058	NA	NA	NA	14	22	83.2	237	7	8848.23161759403	3663.381206	69
723	C-723	3	0.91	2	32	4	NA	1999_2000	66	1.71	1	264	89	90.9	5.045515098	99	NA	NA	5.5	1	2	2	NA	2	2	2	2	normal	no	2	43.71	132	83.3333333333333	0.8	241	6.1	100.330780064036	2.531120332	NA	2	NA	28	23	127	336	68	25673.9962221013	12020.93088	66
727	C-727	4	1.76	1	32	1	NA	1999_2000	56	1.44	1	226	89	107.9	5.989120782	101	NA	NA	5.3	1	2	2	NA	2	2	2	2	prediabetes	no	2	26.03	123.333333333333	79.3333333333333	0.8	80	3.2	120.588019712441	4	NA	2	NA	18	19	95	302	25	14648.0098540829	8294.381964	56
728	C-728	3	4	2	51	3	NA	1999_2000	70	1.82	0.73	206	65	88.8	4.928952043	84	NA	NA	5.1	1	2	2	NA	2	2	2	2	normal	no	2	27.69	94.6666666666667	68.6666666666667	0.5	268	15.2	113.480760506957	5.671641791	NA	2	NA	10	17	100	248	16	71859.6483623758	37906.51904	70
729	C-729	1	1.1	1	68	3	NA	1999_2000	39	1	0.62	156	55	88.9	4.934502664	89	NA	NA	5.6	1	2	2	NA	2	2	1	2	normal	yes	2	27.29	127.333333333333	70	0.9	188	52.1	93.0293160900919	27.71276596	1	2	NA	20	19	101.7	155	72	45749.4883060016	24004.52018	39
731	C-731	1	4.59	2	62	1	NA	1999_2000	41	1.06	NA	155	NA	NA	NA	79	NA	NA	7.3	1	2	2	NA	2	2	2	2	diabetes	no	2	28.86	136.666666666667	66	0.5	84	2.3	105.976885991241	2.738095238	NA	2	NA	34	25	99	220	19	4292.3091154131	2629.500199	41
734	C-734	1	2.89	2	51	1	NA	1999_2000	79	2.04	NA	256	NA	NA	NA	89	NA	NA	5.3	1	2	NA	NA	2	2	2	2	normal	no	2	26.97	112	68.6666666666667	0.5	44	2.7	113.480760506957	6.136363636	NA	2	NA	20	23	79.2	321	18	8219.95334106246	4848.453153	79
737	C-737	5	0.94	2	22	4	NA	1999_2000	68	1.76	NA	248	NA	NA	NA	79	NA	NA	5.3	1	2	2	NA	2	2	2	2	normal	no	2	22.4	102.666666666667	76	0.7	238	8.1	125.324101927933	3.403361345	NA	2	NA	11	16	76.3	222	12	30556.9993168875	13969.28089	68
741	C-741	2	2.1	2	80	3	NA	1999_2000	59	1.52	NA	168	NA	NA	NA	98	NA	NA	4.9	1	2	2	NA	2	2	2	2	normal	no	2	39.16	166.666666666667	73.3333333333333	0.5	69	24.4	94.7530105428749	35.36231884	NA	2	NA	12	20	133.1	295	16	20567.2111550472	9272.850955	59
747	C-747	5	2.01	2	24	2	NA	1999_2000	70	1.82	NA	190	NA	NA	NA	68	NA	NA	4.8	1	2	2	NA	2	2	2	2	normal	no	2	22.12	110.666666666667	70.6666666666667	0.7	148	12.9	123.774900522504	8.716216216	NA	2	NA	20	19	75.1	245	9	24446.5344629417	11175.85216	70
753	C-753	2	0.83	1	20	1	NA	1999_2000	75	1.94	0.62	199	55	68.1	3.779973357	58	NA	NA	4.8	1	2	2	NA	2	2	2	2	normal	no	2	22.41	100	68	0.9	233	68.2	125.391527399999	29.27038627	NA	2	NA	18	19	85	427	16	17687.0552592253	10123.35013	75
754	C-754	1	1.99	2	30	4	NA	1999_2000	36	0.93	0.38	182	34	81.2	4.507104796	75	NA	NA	5.1	1	2	2	NA	2	2	2	2	normal	no	2	18.28	102	74	0.5	123	9.2	129.313360213848	7.479674797	NA	2	NA	39	32	66.7	290	20	31342.0166219634	14328.15537	36
757	C-757	3	1.02	1	29	3	NA	1999_2000	53	1.36	1.24	214	110	104.9	5.822602131	94	NA	NA	4.8	1	2	2	NA	2	2	2	2	prediabetes	no	2	25.56	141.333333333333	84	0.8	237	19.9	122.859059391141	8.396624473	NA	2	NA	19	17	91.3	288	49	83570.8046892465	38510.86553	53
761	C-761	3	0.37	2	67	3	NA	1999_2000	66	1.7	1.31	297	116	99.3	5.511767318	103	NA	NA	5.2	1	2	NA	NA	2	2	2	2	normal	no	1	23.15	141.333333333333	64	0.6	85	6.3	98.3158268109384	7.411764706	NA	2	NA	26	25	89.5	346	18	52299.6026611944	26523.47359	66
764	C-764	3	2.63	1	39	3	NA	1999_2000	35	0.91	NA	209	NA	NA	NA	90	NA	NA	5.4	1	2	NA	NA	2	2	2	2	normal	no	2	37.18	127.333333333333	84	0.8	144	36.9	115.450843460719	25.625	NA	2	NA	35	28	115.5	298	33	73215.9810567666	35771.51654	35
765	C-765	4	0.69	2	36	1	NA	1999_2000	49	1.26	NA	155	NA	NA	NA	86	NA	NA	5.1	1	2	2	NA	2	2	2	2	normal	no	2	29.07	120.666666666667	65.3333333333333	0.4	200	6.8	131.459708401139	3.4	NA	2	NA	14	14	91.6	329	15	16580.6451359699	9239.688938	49
768	C-768	3	0.68	2	27	3	NA	1999_2000	56	1.44	NA	190	NA	NA	NA	75	NA	NA	4.7	1	2	NA	NA	2	2	2	2	normal	no	2	22.13	102	27.3333333333333	0.4	57	4.5	139.027826396975	7.894736842	NA	2	NA	20	21	88.1	155	14	8152.93164502402	3392.285103	56
770	C-770	2	0.87	1	27	1	NA	1999_2000	37	0.97	NA	174	NA	NA	NA	91	NA	NA	5.3	1	2	NA	NA	2	2	2	2	normal	no	2	29.61	133	56	0.8	257	9	124.396797871842	3.501945525	NA	2	NA	27	24	95.2	399	44	18312.7958304021	10369.55361	37
773	C-773	NA	0.79	2	19	4	NA	1999_2000	52	1.34	0.7	166	62	87.6	4.862344583	86	NA	NA	5.1	1	2	NA	NA	NA	NA	NA	NA	normal	NA	2	34.62	95	66	0.6	297	21.3	132.517062465327	7.171717172	NA	NA	NA	16	19	108.7	274	17	7927.75298384743	4299.34998	52
776	C-776	5	3.88	1	45	3	NA	1999_2000	32	0.82	NA	216	NA	NA	NA	91	NA	NA	5.2	1	2	2	NA	2	2	2	2	normal	no	2	28.5	125.333333333333	84.6666666666667	1.1	181	4.1	84.365093457078	2.26519337	NA	2	NA	29	33	98.3	206	22	87196.2986837757	44161.8682	32
778	C-778	4	2.17	2	40	3	NA	1999_2000	58	1.5	0.45	197	40	99.4	5.51731794	94	NA	NA	5.4	1	2	2	NA	2	2	2	2	normal	no	2	26.23	110	73.3333333333333	0.7	274	13	112.051187767823	4.744525547	NA	2	NA	14	17	95.7	270	11	88888.0418018465	45152.00049	58
779	C-779	5	3.71	2	32	3	NA	1999_2000	70	1.82	2.61	293	231	74.6	4.140763766	72	NA	NA	4.7	1	2	NA	NA	2	2	2	2	normal	no	2	21.74	109.333333333333	57.3333333333333	0.4	183	13.8	134.771075758785	7.540983607	NA	2	NA	7	19	91.8	360	5	5946.68666	2719.351334	70
781	C-781	3	2.09	2	43	4	NA	1999_2000	45	1.18	NA	NA	NA	115.1	6.388765542	111	NA	NA	5.3	1	2	NA	NA	2	2	2	2	prediabetes	no	2	32.48	148	66	1	210	76.9	71.6854622021294	36.61904762	1	2	NA	11	15	99.2	332	30	31155.968560082	16604.47593	45
782	C-782	1	5	2	61	1	NA	1999_2000	48	1.24	NA	179	NA	NA	NA	84	NA	NA	5.5	1	2	NA	NA	2	2	2	2	normal	no	2	32.4	146	70	0.7	117	5.2	98.3320979562538	4.444444444	NA	2	NA	19	18	105.4	171	11	3612.81796273106	2138.307673	48
783	C-783	3	2.95	1	44	3	NA	1999_2000	36	0.93	3.34	251	296	98.9	5.489564831	96	NA	NA	5.1	1	2	NA	NA	2	2	2	2	normal	no	2	29.11	NA	NA	0.7	169	13.8	116.521385552046	8.165680473	1	2	NA	26	23	110.2	269	38	119364.809290344	57894.82659	36
784	C-784	2	2.25	1	33	1	NA	1999_2000	45	1.17	2.25	234	199	105.9	5.878108348	104	NA	NA	5.5	1	2	2	NA	2	2	2	2	prediabetes	no	2	32.31	137	78	0.6	140	16.9	130.717777161767	12.07142857	NA	2	NA	104	64	100.2	309	79	16527.1102310249	9358.415674	45
785	C-785	5	2.58	2	31	3	NA	1999_2000	52	1.34	NA	261	NA	NA	NA	79	NA	NA	4.9	1	2	2	NA	2	2	2	2	normal	no	2	28.54	110	60	0.4	178	6.8	135.611869348747	3.820224719	NA	2	NA	14	17	103	181	7	79810.5444929349	36496.44299	52
787	C-787	2	0.9	2	79	4	NA	1999_2000	75	1.95	1.35	180	120	234.1	12.99400533	227	NA	NA	8.2	1	1	1	2	2	2	2	2	diabetes	no	2	28.33	176	60	1.9	152	50.3	26.5271440268574	33.09210526	1	2	NA	28	28	95.7	192	38	10553.6778562297	6074.583948	75
788	C-788	5	2.87	1	80	3	NA	1999_2000	52	1.34	1.17	204	104	112.8	6.261101243	107	NA	NA	5.3	1	2	2	NA	2	2	2	2	prediabetes	no	2	30.73	125	73	1.1	108	136.4	67.8621361698737	126.2962963	NA	2	NA	18	24	109.2	221	18	10966.8293214886	5961.260089	52
789	C-789	3	5	2	65	3	NA	1999_2000	58	1.5	NA	154	NA	NA	NA	84	NA	NA	4.9	1	2	2	NA	2	2	2	2	normal	no	2	20.59	190	75.3333333333333	0.5	31	1.5	104.017911909037	4.838709677	NA	2	NA	22	27	82.5	218	19	38699.2804236279	19626.14035	58
792	C-792	1	3.29	2	82	3	NA	1999_2000	93	2.41	1.14	238	101	90	4.995559503	88	NA	NA	5.2	1	2	NA	NA	2	2	2	2	normal	no	2	18.47	162	61	0.5	80	22.6	93.5817155178686	28.25	NA	2	NA	22	29	68.5	231	15	19212.6137471254	8662.12256	93
793	C-793	3	1.83	2	28	4	NA	1999_2000	62	1.6	0.86	275	76	94.4	5.239786856	92	NA	NA	5.4	1	2	NA	NA	2	2	2	2	normal	no	2	38.13	102	80	0.6	318	18.5	125.303364379193	5.817610063	NA	2	NA	27	39	105.2	310	20	35676.4978837449	16714.5405	62
794	C-794	NA	1.2	1	19	1	NA	1999_2000	43	1.1	NA	165	NA	NA	NA	97	NA	NA	4.6	1	2	2	NA	NA	NA	NA	NA	normal	NA	2	25.56	111.333333333333	72	0.9	334	7.2	126.173804990943	2.155688623	NA	NA	NA	15	25	80.7	256	20	2566.47843841724	1649.01523	43
800	C-800	4	3.55	2	70	3	NA	1999_2000	59	1.53	NA	228	NA	NA	NA	122	NA	NA	7.3	1	1	2	1	2	2	2	2	diabetes	no	2	31.97	181.333333333333	69.3333333333333	0.7	15	1.6	92.9792924107931	10.66666667	1	2	NA	14	14	108.5	244	14	48548.5862129566	27914.74595	59
803	C-803	1	0.48	1	41	1	NA	1999_2000	47	1.22	1.33	177	118	101.9	5.656083481	100	NA	NA	5.5	1	2	2	NA	2	2	2	2	prediabetes	no	2	25.8	159	94	0.7	197	21	118.715838124009	10.65989848	2	2	NA	97	74	96.4	231	121	9443.17853280074	5118.371686	47
804	C-804	5	4.04	1	50	2	NA	1999_2000	52	1.34	1.2	237	106	112.7	6.255550622	106	NA	NA	5.6	1	2	NA	NA	2	2	2	2	prediabetes	no	2	26.46	135.333333333333	87.3333333333333	0.8	137	10.3	107.816697917522	7.518248175	NA	2	NA	25	20	98.6	241	66	57200.4380492041	28585.1868	52
807	C-807	3	2.87	2	77	5	NA	1999_2000	35	0.91	2.73	187	242	91.1	5.056616341	91	NA	NA	6.1	1	2	2	NA	2	2	2	2	prediabetes	no	2	23.47	137.333333333333	62.6666666666667	1.1	132	9.6	51.7518178425975	7.272727273	2	2	NA	19	27	85.1	322	32	8123.33509182051	4675.704681	35
809	C-809	5	5	2	30	3	NA	1999_2000	92	2.38	1.6	257	142	78.1	4.335035524	80	NA	NA	4.7	1	2	NA	NA	2	2	2	2	normal	no	2	20.55	116	39.3333333333333	0.4	99	4.9	136.457908380708	4.949494949	NA	2	NA	15	23	83	217	12	6603.88867107858	3019.882246	92
811	C-811	3	0.74	2	35	1	NA	1999_2000	46	1.2	NA	166	NA	NA	NA	77	NA	NA	5.1	1	2	2	NA	2	2	2	2	normal	no	2	23.05	106	78	0.4	198	24.2	132.279843430407	12.22222222	NA	2	NA	16	14	81.8	383	12	17119.8538582481	9285.959914	46
812	C-812	4	3.18	2	56	4	NA	1999_2000	64	1.65	NA	217	NA	NA	NA	79	NA	NA	5.4	1	2	2	NA	2	2	2	2	normal	no	2	37.67	160	27	0.8	160	4.2	86.4191532482346	2.625	1	2	NA	21	22	99.5	278	20	23232.4051887787	12381.63763	64
813	C-813	1	0.76	1	62	1	NA	1999_2000	53	1.36	1.35	207	120	102.2	5.672735346	104	NA	NA	5.4	1	2	2	NA	2	2	2	2	prediabetes	no	2	24.74	102	67.3333333333333	0.6	209	6.7	109.145399292515	3.205741627	NA	2	NA	32	22	96.1	214	16	2082.31874234618	1265.386154	53
815	C-815	1	0.83	1	48	1	NA	1999_2000	41	1.06	NA	235	NA	NA	NA	90	NA	NA	5.9	1	2	2	NA	2	2	2	2	prediabetes	no	2	25.43	132	88	0.9	94	4.3	105.351319652185	4.574468085	NA	2	NA	19	24	91.4	231	40	10916.3181387077	6396.46806	41
816	C-816	1	1.85	1	44	1	NA	1999_2000	57	1.47	1.05	240	93	102.4	5.68383659	96	NA	NA	5.1	1	2	2	NA	2	2	2	2	prediabetes	no	2	19.83	125.333333333333	79.3333333333333	0.7	116	5.6	116.521385552046	4.827586207	NA	2	NA	16	16	82.3	243	14	8542.0014570798	5005.226011	57
818	C-818	2	0.78	1	27	1	NA	1999_2000	NA	NA	NA	NA	NA	NA	NA	NA	NA	NA	5.4	1	2	2	NA	2	2	2	2	normal	no	2	27.29	120	81.3333333333333	NA	164	7.9	NA	4.817073171	NA	2	NA	NA	NA	103.6	276	NA	22044.6771743055	11656.10438	NA
819	C-819	4	5	2	21	3	NA	1999_2000	47	1.22	1.1	219	97	72.8	4.040852575	71	NA	NA	5	1	2	2	NA	2	2	2	2	normal	no	1	18.5	106.666666666667	63.3333333333333	0.3	75	2.5	154.67424827034301	3.333333333	NA	2	NA	17	17	81.5	281	8	82310.7058050382	34247.97279	47
821	C-821	2	2.26	1	47	4	NA	1999_2000	41	1.07	0.96	224	85	93.1	5.167628774	93	NA	NA	5.3	1	2	NA	NA	2	2	2	2	normal	no	1	29.2	120	84.6666666666667	0.7	46	3.3	114.367497256651	7.173913043	1	2	NA	23	21	101.2	270	25	28338.4042511283	14265.89781	41
822	C-822	3	3.52	1	41	4	NA	1999_2000	68	1.76	1.42	203	126	79.3	4.401642984	80	NA	NA	5.3	1	2	2	NA	2	2	2	2	normal	no	2	22.99	111.333333333333	72	0.8	113	4.7	114.023690932229	4.159292035	NA	2	NA	23	23	NA	229	34	21071.1640591971	10607.48059	68
823	C-823	2	2.49	1	52	4	NA	1999_2000	53	1.36	1.31	235	116	91.1	5.056616341	87	NA	NA	5.5	1	2	2	NA	2	2	2	1	normal	yes	2	34.68	147	69	0.9	NA	NA	102.762804876169	#VALUE!	1	2	NA	18	19	NA	294	27	21071.1640591971	10607.48059	53
825	C-825	NA	1.2	1	19	1	NA	1999_2000	36	0.93	NA	129	NA	NA	NA	95	NA	NA	5.3	1	2	2	NA	NA	NA	NA	NA	normal	NA	2	20.13	110.666666666667	56.6666666666667	0.5	264	20.5	150.682041895608	7.765151515	NA	NA	NA	19	21	74.3	280	14	2118.25376309773	1361.021649	36
828	C-828	2	1.01	2	65	4	NA	1999_2000	56	1.45	1.73	250	153	112.3	6.233348135	112	NA	NA	6	1	2	2	NA	2	2	2	2	prediabetes	no	2	25.78	125	63	0.6	121	14	99.5463753020168	11.57024793	NA	2	NA	35	29	98	346	108	10553.6778562297	6074.583948	56
831	C-831	5	4.55	1	49	3	NA	1999_2000	26	0.67	NA	244	NA	NA	NA	93	NA	NA	5.7	1	2	2	NA	2	2	2	2	prediabetes	no	2	35.8	125	89	1	246	11.8	92.2635123866304	4.796747967	NA	2	NA	28	21	113.4	222	17	99562.1116361095	48290.0381	26
832	C-832	2	1.47	1	41	1	NA	1999_2000	52	1.34	1.42	219	126	116.3	6.455373002	110	NA	NA	6.4	1	3	2	NA	2	2	2	2	prediabetes	no	2	23.97	102	70	0.7	280	39	118.715838124009	13.92857143	NA	2	NA	11	14	NA	319	12	9439.39142693219	5590.766633	52
835	C-835	3	0.98	2	51	1	NA	1999_2000	44	1.14	1.29	212	114	91.4	5.073268206	85	NA	NA	5.7	1	2	2	NA	2	2	2	2	prediabetes	no	2	20.02	114.666666666667	71.3333333333333	0.4	96	4.4	119.750559374708	4.583333333	NA	2	NA	14	21	69	205	10	8183.27664687104	4776.994435	44
836	C-836	5	3.59	2	29	3	NA	1999_2000	57	1.48	0.54	152	48	72.5	4.02420071	72	NA	NA	5.2	1	2	2	NA	2	2	2	2	normal	no	2	22.95	106	64	0.8	70	10.5	102.220314223928	15	NA	2	NA	20	33	72	216	14	52499.9714798046	21844.27381	57
840	C-840	3	2.97	2	54	3	NA	1999_2000	NA	NA	NA	NA	NA	NA	NA	NA	NA	NA	NA	1	2	2	NA	2	2	2	2	NA	no	2	35.27	117.333333333333	74	NA	174	9.9	NA	5.689655172	1	2	NA	NA	NA	114.8	NA	NA	72822.620485558	38414.49427	NA
841	C-841	4	4.01	2	47	5	NA	1999_2000	NA	NA	NA	NA	NA	NA	NA	NA	NA	NA	NA	1	2	2	NA	2	2	2	2	NA	no	2	23.11	140	92	NA	63	4.9	NA	7.777777778	NA	2	NA	NA	NA	77.9	NA	NA	78856.0659977203	40056.10945	NA
847	C-847	2	0.6	2	27	1	NA	1999_2000	67	1.73	NA	229	NA	NA	NA	72	NA	NA	4.7	1	2	2	NA	2	2	2	2	normal	no	2	27.69	103	30	0.3	20	0.7	149.008817561939	3.5	NA	2	NA	15	13	89	274	14	1794.27451623146	973.230342	67
848	C-848	4	1.26	2	69	3	NA	1999_2000	NA	NA	NA	NA	NA	NA	NA	NA	NA	NA	NA	1	2	2	NA	2	2	2	2	NA	no	1	22.7	120	70	NA	99	24.3	NA	24.54545455	NA	2	NA	NA	NA	88.5	NA	NA	41430.7171874353	21011.37441	NA
850	C-850	5	3.16	1	41	3	NA	1999_2000	58	1.5	NA	250	NA	NA	NA	93	NA	NA	5.2	1	2	NA	NA	2	2	2	2	normal	no	2	23.77	131.333333333333	88	0.7	112	5.6	118.715838124009	5	NA	2	NA	28	22	92.7	214	32	83472.0879152138	40485.98648	58
852	C-852	3	1.6	2	76	3	NA	1999_2000	40	1.03	2.74	292	243	113.1	6.277753108	107	NA	NA	5.8	1	2	2	NA	2	2	2	2	prediabetes	no	2	30.15	162.666666666667	98	1	74	4.1	58.3845368320641	5.540540541	2	2	NA	24	22	99.6	264	28	37946.0214077165	21818.42212	40
855	C-855	4	3.16	2	56	1	NA	1999_2000	52	1.34	NA	206	NA	NA	NA	96	NA	NA	5.1	1	2	NA	NA	2	2	2	2	normal	no	2	23.33	106	60.6666666666667	0.7	16	1.3	101.437921801416	8.125	NA	2	NA	22	21	81.8	193	15	6151.9294597729	3628.650985	52
858	C-858	2	2.5	1	50	4	NA	1999_2000	40	1.03	NA	200	NA	NA	NA	75	NA	NA	4.9	1	2	2	NA	2	2	2	2	normal	no	2	29.93	97	63	8.7	97	1016	6.837634355	1047.42268	1	2	NA	10	13	109.2	258	13	18768.9264841458	9586.752316	40
861	C-861	3	5	2	72	3	NA	1999_2000	47	1.22	2.37	177	210	112.2	6.227797513	110	NA	NA	5.9	1	9	NA	NA	1	2	2	2	prediabetes	yes	2	22.64	152	54	0.4	67	22	105.088789947941	32.8358209	1	2	NA	12	15	81.5	340	22	47334.3571158732	27216.5815	47
862	C-862	2	0.65	1	53	1	NA	1999_2000	28	0.73	5.76	265	510	164.9	9.152975133	167	NA	NA	8.8	1	3	NA	NA	2	2	2	2	diabetes	no	2	26.48	142.666666666667	80	0.7	93	145.7	110.178428046703	156.6666667	1	2	NA	20	14	93.9	287	49	10806.8559662346	5912.997453	28
864	C-864	5	5	2	38	3	NA	1999_2000	50	1.29	0.64	192	57	88.8	4.928952043	86	NA	NA	4.7	1	2	NA	NA	2	2	2	2	normal	no	2	24.39	106.666666666667	62.6666666666667	0.6	112	5.5	117.747760545583	4.910714286	NA	2	NA	13	18	72.2	288	9	79147.38092	36193.18592	50
865	C-865	1	0.75	1	73	1	NA	1999_2000	58	1.5	0.9	206	80	95.6	5.3063943160000004	86	NA	NA	5.3	1	2	2	NA	2	2	2	2	normal	no	2	28.22	108	72.6666666666667	0.7	90	4.7	97.2918406993452	5.222222222	NA	2	NA	21	24	103.6	213	35	3368.83100007053	2051.766112	58
867	C-867	3	0.73	2	30	3	NA	1999_2000	70	1.82	NA	161	NA	NA	NA	86	NA	NA	4.9	1	2	NA	NA	2	2	2	2	normal	no	2	23.04	NA	NA	0.7	392	147	119.241255586831	37.5	NA	2	NA	14	17	79.2	319	12	79147.38092	36193.18592	70
871	C-871	1	0.66	2	68	2	NA	1999_2000	42	1.08	NA	214	NA	NA	NA	91	NA	NA	5.9	1	2	2	NA	2	2	2	2	prediabetes	no	2	25.72	138	73	0.7	29	12.1	94.1430473390578	41.72413793	1	2	NA	61	75	79.1	271	86	29787.456749771	15106.55497	42
875	C-875	1	0.08	2	74	1	NA	1999_2000	61	1.59	2.04	261	181	100.8	5.595026643	101	NA	NA	6	1	2	NA	NA	2	2	2	2	prediabetes	no	2	35.41	181.333333333333	92	0.6	214	35.9	94.1274693616167	16.77570093	NA	2	NA	16	17	118	266	17	2942.40408074684	1956.103038	61
876	C-876	1	0.92	2	62	1	NA	1999_2000	76	1.98	NA	265	NA	NA	NA	180	NA	NA	11.4	1	1	1	2	2	2	2	2	diabetes	no	2	28.25	114	60.6666666666667	0.7	190	164.5	97.7224389489251	86.57894737	NA	2	NA	5	26	95.4	262	19	2249.16384150764	1444.659838	76
878	C-878	2	2.22	2	75	3	NA	1999_2000	67	1.72	NA	247	NA	NA	NA	78	NA	NA	5.3	1	2	2	NA	2	2	2	2	normal	no	2	26.89	150	73.3333333333333	0.5	104	2.8	97.7457887471591	2.692307692	1	2	NA	17	20	86.2	230	9	39768.0693017073	22866.07372	67
879	C-879	5	5	1	57	5	NA	1999_2000	36	0.93	1.51	184	134	114.9	6.377664298	108	NA	NA	6.3	1	2	2	NA	1	2	1	2	prediabetes	yes	2	24.58	122.666666666667	67.3333333333333	0.7	47	2.5	107.471309712175	5.319148936	NA	1	NA	21	18	96	237	34	67983.7778570094	33974.02285	36
880	C-880	3	4.06	2	24	3	NA	1999_2000	45	1.17	1.3	299	115	84.3	4.679174067	80	NA	NA	5.1	1	2	2	NA	2	2	2	2	normal	no	2	28.41	112	78	0.7	297	31.6	123.774900522504	10.63973064	NA	2	NA	48	35	95.4	425	25	103916.724850292	43237.84046	45
881	C-881	3	1.79	2	42	3	NA	1999_2000	93	2.42	0.87	287	77	93.6	5.195381883	89	NA	NA	4.9	1	2	NA	NA	2	2	2	2	normal	no	2	21.59	112	70	0.6	98	60.6	114.85466135118	61.83673469	NA	2	NA	84	90	81.8	212	101	93025.4267216225	47253.64659	93
882	C-882	NA	3.88	1	19	3	NA	1999_2000	39	1	0.62	160	55	84.6	4.695825933	81	NA	NA	5	1	2	2	NA	NA	NA	NA	NA	normal	NA	2	19.56	106	70	0.8	NA	NA	130.742643552982	#VALUE!	NA	NA	NA	26	28	72.4	262	13	36292.8773830039	15290.76908	39
883	C-883	2	1.2	2	52	4	NA	1999_2000	78	2.02	NA	155	NA	NA	NA	76	NA	NA	4.8	1	2	2	NA	2	2	2	2	normal	no	2	23.07	116	56.6666666666667	0.5	37	6.1	112.777179791814	16.48648649	NA	2	NA	36	122	84.8	132	351	23232.4051887787	12381.63763	78
884	C-884	4	5	1	25	3	NA	1999_2000	43	1.12	NA	208	NA	NA	NA	82	NA	NA	5.1	1	2	NA	NA	2	2	2	2	normal	no	2	26.32	106	71.3333333333333	0.8	39	1.2	125.953783119095	3.076923077	NA	2	NA	39	25	98.2	247	28	90161.5370878444	41547.98849	43
885	C-885	3	2.62	2	72	3	NA	1999_2000	44	1.14	NA	183	NA	NA	NA	90	NA	NA	5.7	1	2	2	NA	1	2	2	2	prediabetes	yes	2	32.32	119.333333333333	58.6666666666667	1.3	95	7.9	43.6887729150832	8.315789474	1	2	NA	14	15	111	218	29	31865.4216267717	18322.16381	44
886	C-886	4	0.15	2	45	3	NA	1999_2000	42	1.08	1.37	260	121	84.5	4.690275311	80	NA	NA	5.1	1	2	2	NA	2	2	2	2	normal	no	2	24.13	110.666666666667	70.6666666666667	0.6	211	14	112.731582316513	6.63507109	NA	2	NA	29	28	89.9	348	20	89763.1267789811	45596.5129	42
887	C-887	1	5	1	56	1	NA	1999_2000	47	1.21	0.64	158	57	109.3	6.066829485	106	NA	NA	6	1	2	2	NA	2	2	2	2	prediabetes	no	2	30.08	128.666666666667	74.6666666666667	0.7	161	10.7	108.141788802752	6.645962733	NA	2	NA	55	34	99.9	219	21	9874.06828995993	5402.620413	47
889	C-889	1	1.78	1	80	4	NA	1999_2000	47	1.22	0.84	126	74	144.5	8.020648313	135	NA	NA	6	1	2	2	NA	1	2	2	2	diabetes	yes	2	37.4	146	86	0.9	228	54	86.3391437152589	23.68421053	1	2	NA	20	21	127.4	309	71	6916.69288907155	3280.55002	47
896	C-896	1	0.36	1	41	1	NA	1999_2000	46	1.19	1.31	181	116	89.3	4.956705151	86	NA	NA	5.3	1	2	2	NA	2	2	2	2	normal	no	2	22.6	110.666666666667	67.3333333333333	0.6	50	1.2	124.373138418754	2.4	NA	2	NA	21	23	79.1	355	11	9046.47773089495	4903.352755	46
897	C-897	1	2.17	2	54	1	NA	1999_2000	56	1.44	2.11	285	187	103.7	5.755994671	98	NA	NA	5.7	1	2	NA	NA	2	2	2	2	prediabetes	no	2	33.68	148	79.3333333333333	0.6	107	27.8	106.594926519331	25.98130841	NA	2	NA	65	38	104.4	322	55	10225.4180332178	6031.35544	56
898	C-898	4	2.49	2	27	3	NA	1999_2000	40	1.04	1.83	314	162	85.3	4.734680284	88	NA	NA	4.9	1	2	NA	NA	2	2	2	2	normal	no	2	27.09	120.666666666667	79.3333333333333	0.7	141	118.5	121.486931595289	84.04255319	NA	2	NA	18	17	85.4	295	13	9969.41202977144	4148.089226	40
905	C-905	4	1.97	2	31	4	NA	1999_2000	52	1.34	1.22	169	108	89.9	4.990008881	90	NA	NA	4.9	1	2	2	NA	2	2	2	2	normal	no	2	43.41	124	80	0.5	62	3.3	128.511617380522	5.322580645	NA	2	NA	10	16	127.1	336	19	29926.8168558091	14020.79862	52
906	C-906	4	1.6	1	28	3	NA	1999_2000	59	1.54	NA	212	NA	NA	NA	89	NA	NA	5.1	1	2	2	NA	2	2	2	2	normal	no	2	27.33	108	80.6666666666667	0.9	170	12.7	119.305408433922	7.470588235	NA	2	NA	26	23	103.2	338	24	80810.4526505401	37238.84779	59
907	C-907	3	3.56	1	77	3	NA	1999_2000	32	0.83	NA	215	NA	NA	NA	92	NA	NA	5.3	1	2	2	NA	2	2	2	2	normal	no	2	28.92	119	71	0.8	390	23.6	91.1504509724146	6.051282051	NA	2	NA	22	27	99	241	19	31647.6740839739	16848.78276	32
908	C-908	3	3.41	2	68	3	NA	1999_2000	52	1.34	1.74	256	154	99.9	5.545071048	94	NA	NA	5.6	1	2	2	NA	2	2	2	2	normal	no	2	24.29	137.333333333333	75.3333333333333	0.5	116	17.7	102.09514930275	15.25862069	NA	2	NA	17	23	80.1	197	8	46701.4842123077	23684.41671	52
909	C-909	2	2.03	1	40	3	NA	1999_2000	41	1.06	NA	243	NA	NA	NA	86	NA	NA	5.2	1	2	NA	NA	2	2	2	2	normal	no	2	22.72	119.333333333333	78.6666666666667	0.9	196	10.7	110.725599603555	5.459183673	NA	2	NA	16	16	88.8	225	13	83472.0879152138	40485.98648	41
914	C-914	2	5	1	41	4	NA	1999_2000	37	0.95	1.08	169	96	97.6	5.41740675	87	NA	NA	5.5	1	2	2	NA	2	2	2	2	normal	no	2	45.19	126	81	0.9	181	7.5	110.039100886013	4.143646409	NA	2	NA	41	26	135	324	41	20793.5527175176	10467.72766	37
917	C-917	5	2.18	2	82	1	NA	1999_2000	42	1.09	NA	134	NA	NA	NA	81	NA	NA	5.5	1	2	2	NA	2	2	2	2	normal	no	2	17.01	107	71	0.9	41	269	63.8264636056738	656.097561	NA	2	NA	21	25	63	274	27	6777.3301815321	4151.84242	42
920	C-920	3	1.42	2	56	2	NA	1999_2000	38	0.98	NA	165	NA	NA	NA	80	NA	NA	5.7	1	2	2	NA	2	2	2	2	prediabetes	no	2	30.61	138	74	1	186	70.8	66.11773859	38.06451613	NA	2	NA	30	26	102	482	29	51505.6859304746	27070.56592	38
921	C-921	4	2.63	1	26	3	NA	1999_2000	27	0.71	2.47	153	219	94.6	5.250888099	87	NA	NA	5.2	1	2	2	NA	2	2	2	2	normal	no	2	24.06	124	74	0.9	190	7.3	120.798668421535	3.842105263	NA	2	NA	16	12	83.7	288	17	66963.7468922109	30858.0474	27
924	C-924	4	1.5	2	42	1	NA	1999_2000	25	0.66	NA	212	NA	NA	NA	120	NA	NA	8.1	1	2	2	NA	2	2	2	2	diabetes	no	2	37.86	126.666666666667	68.6666666666667	0.4	15	3.6	126.644583212413	24	NA	2	NA	13	16	118.5	225	20	17232.0472370254	9893.308533	25
925	C-925	4	1.82	1	73	3	NA	1999_2000	27	0.71	NA	180	NA	NA	NA	76	NA	NA	6.1	1	1	2	1	2	2	1	2	diabetes	yes	1	30.68	138	44.6666666666667	1.6	154	1077	45.2128436173385	699.3506494	1	2	NA	21	21	104.6	232	83	33738.5926730091	17961.95882	27
928	C-928	3	1.16	2	52	4	NA	1999_2000	33	0.86	NA	267	NA	NA	NA	91	NA	NA	6.1	1	2	NA	NA	2	2	2	2	prediabetes	no	2	28.83	112.666666666667	70	0.8	130	16.6	88.5959842074851	12.76923077	NA	2	NA	23	22	97	367	16	31155.968560082	16604.47593	33
929	C-929	3	2.16	1	71	3	NA	1999_2000	37	0.97	1.4	208	124	112.1	6.222246892	110	NA	NA	5.8	1	2	2	NA	2	2	2	2	prediabetes	no	2	29.26	104	70	0.9	191	40.7	91.3096767800568	21.30890052	1	2	NA	24	21	102.9	274	34	32945.3823353141	17539.66463	37
930	C-930	NA	5	1	19	5	NA	1999_2000	56	1.44	1.45	156	128	87.2	4.840142096	84	NA	NA	5.1	1	2	NA	NA	NA	NA	NA	NA	normal	NA	2	23.21	119.333333333333	42	0.9	228	9.7	126.173804990943	4.254385965	NA	NA	NA	16	21	76.9	244	15	5637.28742707055	2607.77463	56
933	C-933	5	5	2	30	3	NA	1999_2000	74	1.9	0.61	181	54	105.7	5.867007105	96	NA	NA	5	1	2	2	NA	2	2	2	2	prediabetes	no	2	20.55	108	56	0.7	121	5.1	119.241255586831	4.214876033	NA	2	NA	47	34	73.2	403	32	79810.5444929349	36496.44299	74
936	C-936	5	5	1	29	4	NA	1999_2000	53	1.36	0.88	177	78	96.6	5.361900533	92	NA	NA	5.2	1	2	2	NA	2	2	2	2	normal	no	2	26.54	124	73.3333333333333	0.9	185	59.1	118.565714901632	31.94594595	NA	2	NA	37	41	87.5	203	31	32285.8794040962	13934.3329	53
937	C-937	NA	1	1	19	1	NA	1999_2000	41	1.06	NA	125	NA	NA	NA	95	NA	NA	4.9	1	2	2	NA	NA	NA	NA	NA	normal	NA	2	26.96	136.666666666667	55.3333333333333	0.8	125	4.4	130.742643552982	3.52	NA	NA	NA	37	30	89.2	184	22	1877.4124190107	1206.276128	41
939	C-939	NA	1.08	1	19	4	NA	1999_2000	73	1.89	NA	152	NA	NA	NA	86	NA	NA	4.7	1	2	NA	NA	NA	NA	NA	NA	normal	NA	2	19.29	109.333333333333	50.6666666666667	0.7	132	7.2	136.122786247693	5.454545455	NA	NA	NA	15	25	69.3	191	45	8061.30235211824	3729.109085	73
941	C-941	1	0.58	2	21	3	NA	1999_2000	51	1.31	NA	139	NA	NA	NA	76	NA	NA	4.8	1	2	2	NA	2	2	2	2	normal	no	2	26.9	NA	NA	0.7	264	7.4	126.105958872945	2.803030303	NA	1	NA	11	20	75.5	334	8	68206.9347375568	28379.65271	51
943	C-943	4	1.07	1	78	3	NA	1999_2000	43	1.11	NA	171	NA	NA	NA	72	NA	NA	6.3	1	1	2	1	2	2	2	1	diabetes	yes	2	25.61	119.333333333333	62.6666666666667	1.4	189	6	51.4454678199677	3.174603175	1	2	NA	12	23	104.2	216	11	21546.9852279599	11471.3161	43
944	C-944	2	2.67	2	54	1	NA	1999_2000	74	1.91	1.69	215	150	96.3	5.345248668	89	NA	NA	5.8	1	2	2	NA	2	2	2	2	prediabetes	no	2	22.89	148	80.6666666666667	0.4	71	1.8	117.536980064934	2.535211268	1	2	NA	17	19	72	352	12	7647.9489861709	4511.062391	74
949	C-949	5	1.76	2	67	3	NA	1999_2000	58	1.5	NA	209	NA	NA	NA	78	NA	NA	5.2	1	2	2	NA	2	2	2	2	normal	no	2	23.61	189	70	0.4	23	6.4	108.408024221014	27.82608696	1	2	NA	26	26	90	294	9	53079.9192475714	26919.20712	58
950	C-950	5	5	1	38	3	NA	1999_2000	49	1.28	0.47	147	42	99.5	5.522868561	101	NA	NA	4.8	1	2	NA	NA	2	2	2	2	normal	no	2	29.75	99	71	0.6	188	7	126.715463410797	3.723404255	NA	2	NA	31	20	111.4	231	12	109326.855211277	51153.15019	49
954	C-954	4	4	1	55	2	NA	1999_2000	34	0.89	1.5	225	133	96.1	5.334147425	86	NA	NA	5.4	1	2	2	NA	2	2	2	2	normal	no	2	29.75	110.666666666667	68.6666666666667	0.7	158	5.6	108.816450797698	3.544303797	NA	2	NA	24	19	110.9	274	33	57308.0711974947	28638.97509	34
956	C-956	2	0.75	2	56	2	NA	1999_2000	56	1.44	1.34	153	119	112.7	6.255550622	107	NA	NA	6	1	2	2	NA	2	2	2	2	prediabetes	no	2	33.59	135	76	0.8	41	0.3	86.4191532482346	0.731707317	1	2	NA	12	21	91.9	175	27	46448.2166831622	24501.79273	56
958	C-958	5	0	1	42	3	NA	1999_2000	47	1.22	2.05	256	182	89.6	4.973357016	89	NA	NA	4.8	1	2	NA	NA	2	2	2	2	normal	no	2	25.58	119.333333333333	77.3333333333333	0.9	110	2.7	109.35685846052	2.454545455	NA	2	NA	24	22	92.9	232	12	86948.4060057689	42172.08504	47
959	C-959	3	4.1	1	28	3	NA	1999_2000	34	0.89	NA	300	NA	NA	NA	85	NA	NA	5.6	1	2	2	NA	2	2	2	2	normal	no	2	29.87	110	72.6666666666667	0.8	111	3	123.625537725036	2.702702703	NA	2	NA	29	20	97.1	300	24	73659.9283720221	35444.26099	34
960	C-960	1	1.22	2	63	1	NA	1999_2000	57	1.46	NA	283	NA	NA	NA	92	NA	NA	5.6	1	2	2	NA	2	2	2	2	normal	no	2	29.54	136.666666666667	63.3333333333333	0.4	101	9.8	111.138737662253	9.702970297	NA	2	NA	17	23	96.6	377	19	2462.47422004862	1581.671171	57
961	C-961	4	5	1	51	3	NA	1999_2000	51	1.31	NA	214	NA	NA	NA	82	NA	NA	5.2	1	2	2	NA	2	2	2	2	normal	no	2	35.11	112	85	1	143	4	91.1229914424523	2.797202797	NA	2	NA	17	18	115.2	203	16	72475.3731792087	36218.64013	51
962	C-962	3	5	2	51	3	NA	1999_2000	48	1.25	2.53	230	224	92.1	5.112122558	91	NA	NA	5.6	1	2	2	NA	2	2	2	2	normal	no	2	31.33	160	84	0.5	125	20.4	113.480760506957	16.32	2	2	NA	38	37	91.8	373	31	60344.6134290381	31832.24925	48
963	C-963	2	1.67	1	80	1	NA	1999_2000	38	0.99	2.4	205	213	104.5	5.800399645	104	NA	NA	6	1	1	2	1	2	2	2	2	diabetes	no	2	23.31	158	20	1.3	207	4460	55.5349935423045	2154.589372	NA	1	NA	15	18	88	249	40	1781.57694210872	1082.630987	38
964	C-964	1	0.94	2	62	5	NA	1999_2000	48	1.23	NA	168	NA	NA	NA	312	NA	NA	12	1	1	2	1	2	2	2	2	diabetes	no	2	25.73	115.333333333333	67.3333333333333	0.5	188	39.8	105.976885991241	21.17021277	NA	2	NA	20	16	86	261	13	63952.0004121464	32432.92698	48
965	C-965	1	2.69	1	77	1	NA	1999_2000	26	0.68	3.26	157	289	90.5	5.023312611	89	NA	NA	5.2	1	2	NA	NA	2	2	2	2	normal	no	2	26.06	139.333333333333	70.6666666666667	0.6	85	2.9	99.4237913458005	3.411764706	NA	2	NA	16	22	NA	98	28	2216.23751808898	1346.766089	26
966	C-966	5	2.88	2	26	4	NA	1999_2000	NA	NA	NA	NA	NA	NA	NA	NA	NA	NA	NA	1	2	NA	NA	2	2	2	2	NA	no	2	54.91	119	49	NA	154	9.2	NA	5.974025974	2	2	NA	NA	NA	141.7	NA	NA	8784.32818738927	4015.798364	NA
968	C-968	2	5	1	72	4	NA	1999_2000	66	1.71	NA	194	NA	NA	NA	68	NA	NA	8.8	1	1	1	2	2	2	2	2	diabetes	no	2	23.92	152.666666666667	87.3333333333333	0.8	48	11.5	94.0294421666572	23.95833333	1	2	NA	25	29	96.4	397	31	12082.8615857366	5730.835885	66
969	C-969	3	2.35	2	30	5	NA	1999_2000	39	1	NA	271	NA	NA	NA	92	NA	NA	5.2	1	2	2	NA	2	2	2	2	normal	no	2	25.85	109.333333333333	78.6666666666667	0.5	55	3.1	129.313360213848	5.636363636	NA	2	NA	39	26	91.9	216	17	9288.38404900932	4247.471071	39
971	C-971	3	2.26	2	26	4	NA	1999_2000	39	1	0.81	152	72	166.9	9.263987567	161	NA	NA	11.4	1	1	2	1	2	2	2	2	diabetes	no	2	38.45	132	76	0.3	107	564	149.938435864298	527.1028037	NA	2	NA	8	10	117.5	536	12	31342.0166219634	14328.15537	39
972	C-972	1	1.59	1	79	4	NA	1999_2000	58	1.5	NA	238	NA	NA	NA	135	NA	NA	5.9	1	1	2	1	2	2	2	2	diabetes	no	2	19.9	160.666666666667	51.3333333333333	1.4	102	25.9	51.1265059194839	25.39215686	1	2	NA	22	30	85.6	259	19	8645.53543189809	4100.530685	58
974	C-974	3	2.4	2	37	4	NA	1999_2000	45	1.17	NA	198	NA	NA	NA	83	NA	NA	5.4	1	2	2	NA	2	2	2	2	normal	no	2	25.48	106	74	0.7	203	6.7	114.161452900902	3.300492611	NA	2	NA	18	14	81.2	314	21	37180.6039026385	16997.29395	45
976	C-976	4	3.26	1	41	4	NA	1999_2000	46	1.19	0.65	219	58	107.8	5.98357016	103	NA	NA	5.5	1	2	2	NA	2	2	2	2	prediabetes	no	2	34.74	138.666666666667	96.6666666666667	0.8	488	13.8	114.023690932229	2.827868852	NA	2	NA	16	16	110.1	327	24	18298.8248864896	9346.634823	46
977	C-977	5	1.66	1	40	4	NA	1999_2000	44	1.14	NA	96	NA	NA	NA	80	NA	NA	4.4	1	2	2	NA	2	2	2	2	normal	no	2	23.92	128.666666666667	76.6666666666667	1	202	12.2	97.5751105709322	6.03960396	NA	2	NA	34	22	94	222	56	20361.9246216256	10400.42051	44
978	C-978	2	0.52	2	44	3	NA	1999_2000	47	1.22	NA	149	NA	NA	NA	80	NA	NA	5.1	1	2	2	NA	2	2	2	2	normal	no	2	22.52	NA	NA	0.5	NA	NA	118.530274658857	#VALUE!	NA	2	NA	24	27	NA	188	27	70866.2550197848	34586.66351	47
980	C-980	1	1.59	1	26	1	NA	1999_2000	36	0.93	3.03	176	268	100.4	5.572824156	96	NA	NA	5.2	1	2	NA	NA	2	2	2	2	normal	no	2	39.51	127.333333333333	78	0.6	90	4.3	136.534280882174	4.777777778	NA	2	NA	39	49	120.6	255	47	16984.1152492835	9721.015894	36
981	C-981	3	1.18	2	79	3	NA	1999_2000	88	2.27	NA	242	NA	NA	NA	98	NA	NA	5.5	1	2	2	NA	2	1	1	2	normal	yes	2	27.07	168.666666666667	13.3333333333333	0.5	166	30.1	95.3441442371452	18.13253012	2	2	NA	17	32	89.9	251	13	38833.103104806	22328.48147	88
984	C-984	3	2.83	2	29	3	NA	1999_2000	61	1.58	2.03	300	180	72.9	4.046403197	70	NA	NA	4.7	1	2	2	NA	2	2	2	2	normal	no	2	21.73	92	68.6666666666667	0.4	117	8	137.309225579299	6.837606838	NA	2	NA	52	48	93	244	11	6526.83760823231	2715.697243	61
986	C-986	3	0.94	2	60	4	NA	1999_2000	48	1.25	NA	223	NA	NA	NA	85	NA	NA	5.7	1	2	2	NA	2	2	1	2	prediabetes	yes	2	32.09	170	24	0.9	75	38.9	73.1851469832163	51.86666667	1	2	NA	36	25	98.7	239	37	10153.7804971044	5844.407311	48
987	C-987	1	0.82	1	66	1	NA	1999_2000	36	0.93	3.35	150	297	108.4	6.01687389	102	NA	NA	5.7	1	2	2	NA	2	2	2	2	prediabetes	no	2	29.31	133.333333333333	76	0.6	64	4.3	106.463662796612	6.71875	1	2	NA	17	27	107.3	195	16	1665.05087453318	1009.32195	36
988	C-988	5	3.14	2	38	2	NA	1999_2000	34	0.89	2.24	214	198	92.4	5.128774423	85	NA	NA	5.5	1	2	2	NA	2	2	2	2	normal	no	2	30.83	118	85	0.7	90	10.8	113.453651892916	12	NA	2	NA	25	17	96.8	418	19	73173.7585792028	34699.51808	34
990	C-990	3	3.05	1	60	1	NA	1999_2000	51	1.31	2.22	282	197	122	6.771758437	119	NA	NA	5.9	1	2	2	NA	2	2	2	2	prediabetes	no	2	28.42	142.666666666667	78.6666666666667	0.8	522	35.3	101.315513690356	6.762452107	NA	2	NA	39	49	99	212	67	3236.13380622203	1970.94769	51
991	C-991	5	3.81	2	32	1	NA	1999_2000	48	1.24	0.41	160	36	79.8	4.429396092	75	NA	NA	4.7	1	2	2	NA	2	2	2	2	normal	no	2	22.52	106	68	0.6	65	2.6	122.224621642501	4	NA	2	NA	24	24	78.4	224	10	19793.7187667207	10916.33795	48
993	C-993	4	0.79	2	75	3	NA	1999_2000	NA	NA	NA	NA	NA	NA	NA	NA	NA	NA	NA	1	2	NA	NA	2	2	2	2	NA	no	2	25.24	167.333333333333	48	NA	58	6.4	NA	11.03448276	1	2	NA	NA	NA	95.7	NA	NA	31536.8003889061	18133.21128	NA
996	C-996	2	1.05	2	62	1	NA	1999_2000	36	0.94	2.87	216	254	185.6	10.30195382	190	NA	NA	8.7	1	2	NA	NA	2	2	1	2	diabetes	yes	2	21.68	150	18	0.5	79	1890	105.976885991241	2392.405063	1	2	NA	25	20	79.4	370	39	2195.97827363465	1345.272475	36
998	C-998	4	4.25	1	59	3	NA	1999_2000	50	1.29	3.65	199	323	91.5	5.078818828	86	NA	NA	5.1	1	2	NA	NA	2	2	2	2	normal	no	2	22.6	132.666666666667	80	0.5	130	14.9	117.49548900267	11.46153846	NA	2	NA	17	27	93.4	313	34	78422.0336748325	39190.4076	50
999	C-999	1	0.69	1	64	2	NA	1999_2000	39	1	3.39	295	300	112.5	6.244449378	100	NA	NA	6.1	1	1	2	1	1	1	1	1	diabetes	yes	2	28.96	149.333333333333	90.6666666666667	0.9	98	91.9	95.3726518874366	93.7755102	1	1	NA	20	23	106.2	297	18	23151.92332	12147.69457	39
1000	C-1000	4	5	1	53	1	NA	1999_2000	51	1.31	NA	275	NA	NA	NA	88	NA	NA	5.5	1	2	2	NA	2	2	2	2	normal	no	2	30.34	136	98	1.1	93	4.3	80.2702713745136	4.623655914	1	2	NA	37	18	114.4	206	39	9488.12971698986	5142.736031	51
1001	C-1001	1	0.84	1	53	3	NA	1999_2000	36	0.94	NA	263	NA	NA	NA	85	NA	NA	4.8	1	2	2	NA	2	2	2	2	normal	no	2	25.64	106	78.6666666666667	0.9	107	4.4	102.125675485937	4.112149533	NA	2	NA	23	18	96.3	289	29	22742.1736785379	11365.11022	36
1002	C-1002	3	0.69	1	40	1	NA	1999_2000	50	1.28	1.03	160	91	97.1	5.389653641	94	NA	NA	5.3	1	2	2	NA	2	2	2	2	normal	no	2	27.27	129	61	0.7	162	31.6	119.456468227016	19.50617284	NA	2	NA	37	29	85.6	208	14	11254.1310423187	6157.725095	50
1003	C-1003	5	5	1	78	3	NA	1999_2000	39	1.01	NA	136	NA	NA	NA	110	NA	NA	4.9	1	2	NA	NA	2	2	1	2	normal	yes	1	27.4	143	52	1.9	54	19.4	35.661240186662	35.92592593	1	2	NA	19	21	96.2	249	24	29627.0435293001	15773.02708	39
1009	C-1009	5	4.64	2	39	3	NA	1999_2000	39	1	1.83	230	162	100.5	5.578374778	101	NA	NA	5.3	1	2	NA	NA	2	2	2	2	normal	no	2	33.32	118	74	0.8	226	19	96.0565834905225	8.407079646	NA	2	NA	23	18	101.7	346	22	105753.452227482	48359.83596	39
1010	C-1010	3	1.48	2	85	3	NA	1999_2000	36	0.94	NA	236	NA	NA	NA	370	NA	NA	8.3	1	1	1	2	2	2	2	2	diabetes	no	2	27.06	192.666666666667	78.6666666666667	1.3	68	8.7	40.2955184806361	12.79411765	1	2	NA	12	19	92	243	15	21554.7835639611	9718.103921	36
1011	C-1011	3	1.13	2	25	4	NA	1999_2000	42	1.08	NA	248	NA	NA	NA	81	NA	NA	5	1	2	2	NA	2	2	2	2	normal	no	2	27.91	113	62	1	458	8.3	80.1768937102734	1.812227074	NA	2	NA	27	25	87	224	21	31760.4587902436	14519.44824	42
1013	C-1013	2	0.82	2	28	1	NA	1999_2000	48	1.23	0.79	152	70	84.4	4.684724689	75	NA	NA	5.1	1	2	2	NA	2	2	2	2	normal	no	2	24.48	92.6666666666667	57.3333333333333	0.4	94	6.9	138.165853873314	7.340425532	NA	2	NA	15	19	82.1	412	11	17587.2258685783	9539.46662	48
1018	C-1018	3	0.72	2	22	4	NA	1999_2000	NA	NA	NA	NA	NA	NA	NA	NA	NA	NA	NA	1	2	NA	NA	2	2	2	2	NA	no	2	27.05	106.666666666667	64.6666666666667	NA	171	13	NA	7.602339181	NA	2	NA	NA	NA	93.1	NA	NA	42461.9023868231	19411.66524	NA
1021	C-1021	1	1.07	1	85	3	NA	1999_2000	77	2	NA	220	NA	NA	NA	95	NA	NA	5.3	1	2	2	NA	2	2	2	2	normal	no	2	21.89	154	76	0.8	120	70.3	86.7262885115807	58.58333333	NA	2	NA	11	17	86.7	107	15	16708.5207606277	9082.28213	77
1022	C-1022	1	0.9	1	33	1	NA	1999_2000	79	2.04	NA	314	NA	NA	NA	72	NA	NA	4.8	1	2	NA	NA	2	2	2	2	normal	no	2	21.14	103	47	0.7	10	0.5	124.771881378581	5	NA	2	NA	31	39	79.2	256	182	21168.5513656305	11192.85361	79
1024	C-1024	3	1.68	2	20	1	NA	1999_2000	60	1.55	3.78	318	335	72.8	4.040852575	73	NA	NA	5	1	2	NA	NA	2	2	2	2	normal	no	2	26.07	113.333333333333	37.3333333333333	0.5	165	10.5	137.611102061689	6.363636364	NA	2	NA	17	22	96.7	170	13	1668.63660068399	905.083228	60
1025	C-1025	3	5	1	53	3	NA	1999_2000	NA	NA	NA	NA	NA	NA	NA	NA	NA	NA	NA	1	2	2	NA	2	2	2	2	NA	no	2	41.49	134	75	NA	182	7.4	NA	4.065934066	NA	2	NA	NA	NA	123.3	142	NA	72475.3731792087	36218.64013	NA
1026	C-1026	3	3.88	2	62	3	NA	1999_2000	35	0.91	NA	156	NA	NA	NA	58	NA	NA	6.4	1	1	2	1	2	2	2	2	diabetes	no	2	34.5	108	65.3333333333333	0.5	27	2	105.976885991241	7.407407407	1	2	NA	69	43	120.8	279	22	57942.7297883373	29385.35639	35
1028	C-1028	1	0.71	1	46	1	NA	1999_2000	41	1.06	NA	220	NA	NA	NA	94	NA	NA	5.4	1	2	2	NA	2	2	2	2	normal	no	2	23.62	121.333333333333	68	0.5	115	5.6	127.389693224845	4.869565217	NA	2	NA	18	19	88.9	303	20	9605.8346482304	5206.53421	41
1029	C-1029	4	1.42	1	68	3	NA	1999_2000	45	1.15	1.92	228	170	116.2	6.44982238	112	NA	NA	4.9	1	2	NA	NA	2	2	2	2	prediabetes	no	2	30.49	146	53	0.8	83	5.3	96.3979703585672	6.385542169	NA	2	NA	29	23	113	225	35	54098.536193585	28385.22248	45
1030	C-1030	2	0.96	2	69	4	NA	1999_2000	62	1.59	1.63	247	144	146.1	8.109458259	141	NA	NA	7.9	1	1	2	1	2	2	2	2	diabetes	no	2	38.51	179	64	0.5	199	27.6	101.462159377073	13.86934673	1	2	NA	17	17	113.7	278	37	12354.7370231649	7111.254316	62
1031	C-1031	1	0.86	1	65	4	NA	1999_2000	56	1.45	NA	174	NA	NA	NA	96	NA	NA	5.2	1	1	1	2	2	2	2	2	diabetes	no	2	24.11	136.666666666667	65.3333333333333	1.6	114	1016.5	47.5192834398229	891.6666667	1	2	NA	13	18	95.7	213	17	10519.5613314682	5389.14493	56
1032	C-1032	3	3.52	1	51	3	NA	1999_2000	40	1.02	1.07	212	95	95.6	5.3063943160000004	92	NA	NA	5.5	1	2	2	NA	2	2	2	2	normal	no	2	25.22	97.3333333333333	62.6666666666667	1.1	231	6.5	81.2749566273601	2.813852814	NA	2	NA	21	20	91.4	280	15	42807.5349043468	22338.18264	40
1033	C-1033	2	0.88	2	45	4	NA	1999_2000	63	1.64	1.6	197	142	101.6	5.639431616	104	NA	NA	5.5	1	2	2	NA	2	2	2	2	prediabetes	no	2	23.23	133.333333333333	87.3333333333333	0.6	111	35	112.731582316513	31.53153153	NA	2	NA	15	19	82.4	379	47	19519.8709422161	10661.28954	63
1035	C-1035	5	5	2	52	1	NA	1999_2000	99	2.56	1.03	340	91	105.8	5.872557726	102	NA	NA	5.6	1	2	2	NA	2	2	2	2	prediabetes	no	2	24.08	142	94.6666666666667	0.7	133	24.7	103.993063807785	18.57142857	NA	2	NA	29	26	82.9	312	76	8560.16147074592	5049.121345	99
1038	C-1038	1	5	1	70	4	NA	1999_2000	74	1.91	0.84	199	74	95.5	5.300843694	93	NA	NA	4.8	1	2	NA	NA	2	2	2	2	normal	no	2	25.57	141	88	0.8	199	10.8	95.2063410641015	5.427135678	NA	2	NA	10	26	95	211	37	9787.13869003883	5013.926645	74
1041	C-1041	3	3.89	2	41	1	NA	1999_2000	47	1.22	NA	237	NA	NA	NA	79	NA	NA	5	1	2	NA	NA	2	2	2	2	normal	no	2	35.93	124.666666666667	79.3333333333333	0.5	93	5.1	120.762560731051	5.483870968	NA	2	NA	29	26	98.6	241	25	10886.9528264379	6355.267616	47
1043	C-1043	3	2.47	2	62	3	NA	1999_2000	43	1.12	1.04	229	92	91.9	5.101021314	91	NA	NA	5.6	1	2	2	NA	2	2	2	2	normal	no	2	25.91	124	80.6666666666667	0.5	130	11.2	105.976885991241	8.615384615	NA	2	NA	17	19	87.6	406	18	46701.4842123077	23684.41671	43
1044	C-1044	2	1.52	2	57	4	NA	1999_2000	59	1.52	1.19	197	105	88.1	4.890097691	79	NA	NA	5.7	1	2	NA	NA	2	2	2	2	prediabetes	no	2	23.79	133.333333333333	73.3333333333333	0.6	27	1.4	104.624528008442	5.185185185	NA	2	NA	14	16	77.3	378	31	29313.9279172204	15622.76614	59
1045	C-1045	3	4.8	2	61	3	NA	1999_2000	46	1.2	NA	208	NA	NA	NA	79	NA	NA	5.2	1	2	2	NA	2	2	2	2	normal	no	2	28.31	134	82	0.9	103	2	72.7313990719203	1.941747573	NA	2	NA	21	26	77	248	15	48296.7300366757	24493.4374	46
1046	C-1046	3	0.83	1	50	4	NA	1999_2000	48	1.25	NA	187	NA	NA	NA	85	NA	NA	5.6	1	2	NA	NA	2	2	2	2	normal	no	2	21.17	133	89	0.7	122	12.6	112.253423410484	10.32786885	NA	2	NA	19	19	82.3	309	16	29990.301611829	15097.48306	48
1047	C-1047	4	2.22	2	33	4	NA	1999_2000	42	1.08	0.73	116	65	83.8	4.651420959	81	NA	NA	4.7	1	2	NA	NA	2	2	2	2	normal	no	2	20.45	100	63	0.5	210	6	126.923013311575	2.857142857	NA	2	NA	8	15	85	208	16	39951.418727202	18263.98543	42
1050	C-1050	1	0.69	2	36	1	NA	1999_2000	51	1.31	3.65	190	323	97	5.38410302	92	NA	NA	5.3	1	2	NA	NA	2	2	2	2	normal	no	2	22.86	141	60	0.4	98	11.7	131.459708401139	11.93877551	NA	2	NA	26	27	79.4	259	30	18142.2486842788	10005.54369	51
1054	C-1054	1	0.54	2	42	1	NA	1999_2000	54	1.39	NA	241	NA	NA	NA	88	NA	NA	4.9	1	2	2	NA	2	2	2	2	normal	no	2	26.33	120	64	0.4	21	1.4	126.644583212413	6.666666667	NA	2	NA	74	49	95.4	289	74	7898.35940615295	4610.673763	54
1056	C-1056	3	2.31	1	35	4	NA	1999_2000	52	1.34	NA	211	NA	NA	NA	85	NA	NA	5.2	1	2	NA	NA	2	2	2	2	normal	no	2	26.44	133.333333333333	83.3333333333333	0.8	265	9.6	118.358960016721	3.622641509	NA	2	NA	63	66	92.4	206	51	39107.7266827693	17125.54847	52
1058	C-1058	1	0.72	1	61	1	NA	1999_2000	34	0.89	1.24	215	110	93.1	5.167628774	93	NA	NA	5.6	1	2	NA	NA	2	2	2	2	normal	no	2	26.34	104.666666666667	63.3333333333333	0.8	312	11.6	100.687357505476	3.717948718	NA	2	NA	12	17	98.2	217	13	2266.95272612197	1374.183324	34
1063	C-1063	1	3.82	2	24	1	NA	1999_2000	47	1.21	1.83	249	162	93.6	5.195381883	91	NA	NA	5.7	1	2	2	NA	2	2	2	2	prediabetes	no	2	32.71	111.333333333333	63.3333333333333	0.6	253	44.5	128.459658240293	17.58893281	NA	2	NA	14	19	101.8	296	14	1421.52321316699	792.154479	47
1065	C-1065	1	0.86	1	73	2	NA	1999_2000	39	1	2.11	241	187	105.4	5.85035524	99	NA	NA	5.7	1	2	2	NA	2	2	2	2	prediabetes	no	2	31.18	132	79	0.8	188	2.1	93.4464596252239	1.117021277	NA	2	NA	22	19	108.4	270	33	14743.5945999059	7849.285285	39
1066	C-1066	NA	1.42	1	19	1	NA	1999_2000	36	0.93	0.41	90	36	109.4	6.072380107	111	NA	NA	4.9	1	2	2	NA	NA	NA	NA	NA	prediabetes	NA	2	22.97	121.333333333333	58.6666666666667	0.8	238	7.9	130.742643552982	3.319327731	NA	NA	NA	26	37	81.1	242	22	3656.72359144372	2372.45915	36
1067	C-1067	2	1.34	2	33	1	NA	1999_2000	81	2.11	NA	244	NA	NA	NA	69	NA	NA	5.3	1	2	2	NA	2	2	2	2	normal	no	2	37.62	112	60	0.3	203	61.4	143.550901067896	30.24630542	NA	2	NA	19	26	103.2	387	18	15226.2847221479	8397.374526	81
1068	C-1068	2	0.87	1	33	1	NA	1999_2000	39	1	NA	187	NA	NA	NA	92	NA	NA	5.4	1	2	NA	NA	2	2	2	2	normal	no	2	31.17	122	80	0.6	45	5.2	130.717777161767	11.55555556	NA	2	NA	31	21	105.5	248	22	21127.8180230919	12092.70261	39
1070	C-1070	NA	4.4	2	19	1	NA	1999_2000	72	1.85	NA	169	NA	NA	NA	82	NA	NA	4.8	1	2	2	NA	NA	NA	NA	NA	normal	NA	2	17.26	102	77.3333333333333	0.6	131	5.5	132.517062465327	4.198473282	NA	NA	NA	13	22	65.7	262	9	2156.29774600926	1403.37199	72
1071	C-1071	3	2.63	1	34	4	NA	1999_2000	73	1.88	0.95	324	84	90.4	5.017761989	90	NA	NA	5.7	1	2	2	NA	2	2	2	2	prediabetes	no	2	26.49	116	75	1	111	5.2	101.28499188433	4.684684685	NA	2	NA	47	37	89	309	75	23837.9755680424	10288.28371	73
1075	C-1075	NA	0.49	1	19	1	NA	1999_2000	41	1.06	0.79	143	70	100.2	5.561722913	97	NA	NA	5.3	1	2	2	NA	NA	NA	NA	NA	normal	NA	2	22.41	120.666666666667	62	0.7	299	19.7	136.122786247693	6.588628763	NA	NA	NA	20	24	80.5	215	18	1687.64867699848	1123.592818	41
1076	C-1076	NA	0.36	1	19	5	NA	1999_2000	30	0.76	NA	173	NA	NA	NA	88	NA	NA	5	1	2	2	NA	NA	NA	NA	NA	normal	NA	2	30.04	133.333333333333	62	0.8	162	6.2	130.742643552982	3.827160494	NA	NA	NA	28	21	98.1	222	17	41438.1544695767	19077.84258	30
1077	C-1077	1	1.81	1	84	3	NA	1999_2000	NA	NA	NA	NA	NA	99.9	5.545071048	NA	NA	NA	5.1	1	2	2	NA	1	1	1	2	normal	yes	1	16.91	NA	NA	NA	80	13.9	NA	17.375	1	2	NA	NA	NA	68.6	203	NA	13364.8322235403	7264.747048	NA
1085	C-1085	1	2.9	1	61	4	NA	1999_2000	110	2.84	NA	243	NA	NA	NA	85	NA	NA	5.1	1	2	2	NA	2	2	1	2	normal	yes	2	24.43	142	72	0.8	189	5.5	100.687357505476	2.91005291	NA	2	NA	25	44	90.5	239	65	10077.6425007064	4779.77132	110
1090	C-1090	2	1.36	2	45	3	NA	1999_2000	58	1.5	2.09	168	185	90.1	5.001110124	88	NA	NA	5.3	1	2	2	NA	2	2	2	2	normal	no	2	15.77	128.666666666667	81.3333333333333	0.5	23	2.8	117.795386955972	12.17391304	NA	2	NA	19	18	67.4	312	66	102770.114957916	50341.09825	58
1092	C-1092	1	0.06	2	66	1	NA	1999_2000	NA	NA	NA	NA	NA	NA	NA	NA	NA	NA	5.9	1	2	2	NA	2	2	2	2	prediabetes	no	2	35.68	133.333333333333	79.3333333333333	NA	19	1.2	NA	6.315789474	2	2	NA	NA	NA	106	286	NA	2323.30383288615	1544.526707	NA
1093	C-1093	2	2.15	2	42	4	NA	1999_2000	43	1.11	NA	208	NA	NA	NA	81	NA	NA	5.5	1	2	2	NA	2	2	2	2	normal	no	2	36.01	116	69.3333333333333	0.6	106	10.8	114.85466135118	10.18867925	NA	2	NA	20	23	106.6	295	15	22352.0886197412	11912.47567	43
1096	C-1096	1	1.2	1	39	1	NA	1999_2000	NA	NA	NA	NA	NA	NA	NA	NA	NA	NA	NA	1	2	2	NA	2	2	2	2	NA	no	2	32.67	NA	NA	NA	103	3.8	NA	3.689320388	NA	2	NA	NA	NA	104.8	NA	NA	15518.140922186	8881.951891	NA
1098	C-1098	4	5	1	25	4	NA	1999_2000	NA	NA	NA	NA	NA	NA	NA	NA	NA	NA	NA	1	2	NA	NA	2	2	2	2	NA	no	2	26.43	127.333333333333	60	NA	249	28.7	NA	11.52610442	NA	2	NA	NA	NA	88	NA	NA	30298.1983319707	13076.4653	NA
1102	C-1102	2	0.64	2	20	1	NA	1999_2000	NA	NA	NA	NA	NA	NA	NA	NA	NA	NA	NA	1	2	NA	NA	2	2	2	2	NA	no	2	24.49	116	60	NA	65	5.3	NA	8.153846154	NA	2	NA	NA	NA	94.5	NA	NA	18071.4858825966	10149.25206	NA
1104	C-1104	4	4.11	2	44	1	NA	1999_2000	44	1.14	0.96	165	85	101.6	5.639431616	102	NA	NA	5.8	1	2	2	NA	2	2	2	2	prediabetes	no	2	40.89	116	70	0.3	196	20.8	134.058649311569	10.6122449	NA	2	NA	27	24	NA	354	95	7860.93995277654	4588.830126	44
1106	C-1106	2	0.9	1	72	3	NA	1999_2000	45	1.17	NA	186	NA	NA	NA	94	NA	NA	5.4	1	2	2	NA	2	2	2	2	normal	no	2	22.96	112.666666666667	69.3333333333333	0.8	76	1.1	94.0294421666572	1.447368421	NA	2	NA	12	17	95.6	255	17	14743.5945999059	7849.285285	45
1108	C-1108	NA	3.53	1	19	3	NA	1999_2000	41	1.06	0.43	86	38	88.6	4.917850799	85	NA	NA	5.2	1	2	2	NA	NA	NA	NA	NA	normal	NA	2	24.16	124	59.3333333333333	0.8	166	7.8	130.742643552982	4.698795181	NA	NA	NA	13	22	80.4	240	9	46795.2479643328	20245.74838	41
1109	C-1109	NA	4.4	1	19	3	NA	1999_2000	41	1.06	0.58	149	51	89.1	4.945603908	84	NA	NA	4.9	1	2	2	NA	NA	NA	NA	NA	normal	NA	2	23.16	115	59	0.9	237	52.4	126.173804990943	22.10970464	NA	NA	NA	31	29	81.8	327	34	38331.840516903	16584.09415	41
1110	C-1110	4	0.34	2	55	4	NA	1999_2000	58	1.5	1.23	226	109	86.8	4.817939609	83	NA	NA	5.5	1	2	2	NA	2	2	2	2	normal	no	2	26.86	118.666666666667	86.6666666666667	1.2	99	9.3	53.4566209926538	9.393939394	NA	2	NA	23	21	95	337	61	27197.1781243579	14494.65096	58
1112	C-1112	2	0.21	2	20	2	NA	1999_2000	49	1.28	0.37	145	33	88.7	4.923401421	84	NA	NA	5	1	2	2	NA	2	2	2	2	normal	no	2	26.33	106	79.3333333333333	0.4	152	7.5	145.214099504092	4.934210526	NA	2	NA	60	36	84.4	173	44	56758.2460214912	24489.80486	49
1116	C-1116	5	4.95	1	40	4	NA	1999_2000	43	1.11	0.86	170	76	99.8	5.539520426	94	NA	NA	4.5	1	2	2	NA	2	2	2	2	normal	no	2	23.22	118.666666666667	91.3333333333333	0.9	165	11.4	110.725599603555	6.909090909	NA	2	NA	22	16	79.7	297	38	22558.3894426533	11356.16796	43
1117	C-1117	2	0.73	1	47	4	NA	1999_2000	58	1.49	NA	233	NA	NA	NA	91	NA	NA	5.2	1	2	NA	NA	2	2	2	2	normal	no	2	18.6	125.333333333333	62.6666666666667	0.6	82	8.4	119.817581139001	10.24390244	NA	2	NA	27	29	71.7	239	34	26662.9470338777	13422.45224	58
1119	C-1119	2	1.2	2	84	3	NA	1999_2000	91	2.36	2.77	289	245	104.8	5.81705151	98	NA	NA	5.6	1	2	2	NA	2	2	2	2	prediabetes	no	2	25.12	139.333333333333	64.6666666666667	0.4	103	12.8	97.5313645151505	12.42718447	NA	2	NA	12	19	96.7	290	20	20567.2111550472	9272.850955	91
1120	C-1120	1	0.05	2	55	1	NA	1999_2000	41	1.05	NA	201	NA	NA	NA	99	NA	NA	5.5	1	2	NA	NA	2	2	2	2	normal	no	2	34.29	140.666666666667	88	0.4	116	5.6	116.808250788532	4.827586207	2	2	NA	37	36	113.2	255	17	10225.4180332178	6031.35544	41
1122	C-1122	3	1.33	2	45	4	NA	1999_2000	49	1.28	NA	171	NA	NA	NA	83	NA	NA	5.3	1	2	2	NA	2	2	2	2	normal	no	2	36.9	134	92	0.7	182	9.4	108.62040720107	5.164835165	2	2	NA	19	17	95	275	29	17882.3548442874	9530.345045	49
1123	C-1123	NA	0.82	2	19	1	NA	1999_2000	42	1.08	NA	188	NA	NA	NA	82	NA	NA	4.9	1	2	NA	NA	NA	NA	NA	NA	normal	NA	2	26.18	116	62	0.5	166	12.2	138.469613666421	7.34939759	NA	NA	NA	14	16	92.2	268	7	2422.28474755116	1565.855204	42
1125	C-1125	4	3.03	2	27	3	NA	1999_2000	49	1.28	1.95	194	173	87.5	4.856793961	82	NA	NA	4.9	1	2	NA	NA	2	2	2	2	normal	no	2	19.42	104.666666666667	74.6666666666667	0.6	283	19.9	126.085091949279	7.03180212	NA	2	NA	13	21	68	260	31	111789.337205111	46513.48985	49
1127	C-1127	5	3.64	2	28	3	NA	1999_2000	53	1.36	NA	188	NA	NA	NA	74	NA	NA	4.7	1	2	NA	NA	2	2	2	2	normal	no	2	32.55	100	10	0.5	75	5.1	130.931882535726	6.8	NA	2	NA	17	19	111	222	12	86015.6341638409	35789.52543	53
1128	C-1128	4	3.83	2	59	4	NA	1999_2000	48	1.23	NA	218	NA	NA	NA	88	NA	NA	5.6	1	2	2	NA	2	2	2	2	normal	no	2	47.77	150	86.6666666666667	0.6	72	6.1	103.331205627994	8.472222222	NA	2	NA	15	18	114	336	17	24219.6553275238	12907.7895	48
1130	C-1130	4	2.49	2	65	3	NA	1999_2000	62	1.6	2.45	223	217	108.6	6.027975133	99	NA	NA	5.4	1	2	2	NA	2	2	1	2	prediabetes	yes	2	20.11	130	68	0.6	161	25.5	99.5463753020168	15.83850932	1	2	NA	15	19	81.1	419	32	55489.4591639729	28141.19285	62
1131	C-1131	5	5	2	28	3	NA	1999_2000	45	1.17	NA	185	NA	NA	NA	83	NA	NA	5.3	1	2	2	NA	2	2	2	2	normal	no	2	33.17	110	76	0.6	137	6.1	125.303364379193	4.452554745	NA	2	NA	17	19	112.5	313	34	89879.7689015553	38780.93767	45
1132	C-1132	2	2.09	1	44	4	NA	1999_2000	58	1.5	1.31	250	116	102.3	5.678285968	102	NA	NA	4.6	1	2	NA	NA	2	2	2	2	prediabetes	no	2	28.08	120	81.3333333333333	0.8	251	10	111.915972317889	3.984063745	1	2	NA	16	19	91	272	35	28338.4042511283	14265.89781	58
1135	C-1135	1	1.15	1	72	4	NA	1999_2000	NA	NA	NA	NA	NA	NA	NA	NA	NA	NA	NA	1	2	NA	NA	2	2	2	2	NA	no	2	21.19	151.333333333333	75.3333333333333	NA	150	6.9	NA	4.6	NA	2	NA	NA	NA	77	NA	NA	14774.9338387285	7569.16161	NA
1137	C-1137	3	4	2	73	3	NA	1999_2000	61	1.58	NA	243	NA	NA	NA	76	NA	NA	5.3	1	2	NA	NA	2	2	2	2	normal	no	2	29	176	83.3333333333333	0.7	38	1.6	91.2605777843844	4.210526316	NA	2	NA	25	25	110.7	175	23	35022.1107531678	20137.21512	61
1138	C-1138	NA	1.5	2	19	1	NA	1999_2000	51	1.31	NA	173	NA	NA	NA	83	NA	NA	5.1	1	2	2	NA	NA	NA	NA	NA	normal	NA	2	30.22	116	68.6666666666667	0.4	109	5.5	146.1200438	5.04587156	NA	NA	NA	14	18	102	306	23	4896.49177746187	3165.274908	51
1139	C-1139	3	5	2	65	3	NA	1999_2000	NA	NA	NA	NA	NA	NA	NA	NA	NA	NA	5.7	1	2	NA	NA	2	2	2	2	prediabetes	no	2	32.17	105	66	NA	63	4.5	NA	7.142857143	1	2	NA	NA	NA	105.7	255	NA	38146.9345	19346.02097	NA
1141	C-1141	2	2.93	2	51	1	NA	1999_2000	61	1.57	2.79	236	247	92.3	5.123223801	88	NA	NA	5.3	1	2	NA	NA	2	2	2	2	normal	no	2	19.51	116	62.6666666666667	0.4	44	12.7	119.750559374708	28.86363636	NA	2	NA	153	83	73.3	294	131	8751.74432663329	5108.837908	61
1144	C-1144	2	1.07	2	68	3	NA	1999_2000	31	0.8	NA	206	NA	NA	NA	80	NA	NA	5.4	1	2	2	NA	9	2	1	2	normal	yes	2	26.25	128	74	0.8	19	1.9	80.2043485391696	10	1	2	NA	105	38	92.6	322	252	53079.9192475714	26919.20712	31
1150	C-1150	2	0.9	2	48	4	NA	1999_2000	NA	NA	NA	NA	NA	NA	NA	NA	NA	NA	NA	1	1	2	1	1	2	2	2	diabetes	yes	2	23.69	148	84	NA	103	4950	NA	4805.825243	1	2	NA	NA	NA	91.9	NA	NA	38097.5459240646	20303.96786	NA
1155	C-1155	2	1.57	1	40	4	NA	1999_2000	40	1.04	2.04	213	181	88.9	4.934502664	89	NA	NA	5.3	1	2	NA	NA	2	2	2	2	normal	no	2	25.23	118	83	0.7	135	12.4	119.456468227016	9.185185185	NA	2	NA	24	31	85.7	140	20	22954.1562395768	11555.40179	40
1158	C-1158	5	5	1	49	4	NA	1999_2000	51	1.31	NA	150	NA	NA	NA	84	NA	NA	5.6	1	2	2	NA	2	2	2	2	normal	no	2	38.31	106	71.3333333333333	0.8	189	10.1	108.489331774524	5.343915344	NA	2	NA	32	32	125.8	206	38	22558.3894426533	11356.16796	51
1159	C-1159	NA	1.8	1	19	3	NA	1999_2000	31	0.8	1.37	207	121	97.8	5.428507993	87	NA	NA	5.4	1	2	2	NA	NA	NA	NA	NA	normal	NA	2	21.43	96	58	0.7	50	2.2	136.122786247693	4.4	NA	NA	NA	48	29	79.9	212	34	32882.4672503438	14226.44792	31
1161	C-1161	3	3.52	1	57	3	NA	1999_2000	37	0.96	2.16	181	191	130.2	7.226909414	123	NA	NA	5.3	1	2	2	NA	2	2	1	2	diabetes	yes	2	29.76	139.333333333333	71.3333333333333	0.9	188	35.3	99.6164157929518	18.77659574	NA	2	NA	45	38	101.2	365	60	58073.1819388063	29021.32939	37
1163	C-1163	1	0.37	2	46	1	NA	1999_2000	NA	NA	NA	NA	NA	NA	NA	NA	NA	NA	NA	1	1	2	1	2	2	2	2	diabetes	no	1	31.43	107	66	NA	48	8.8	NA	18.33333333	1	2	NA	NA	NA	94.5	NA	NA	6223.85844640277	3671.077542	NA
1167	C-1167	2	3.03	1	40	3	NA	1999_2000	47	1.23	NA	148	NA	NA	NA	91	NA	NA	5.2	1	2	2	NA	2	2	2	2	normal	no	2	20.94	134	72.6666666666667	0.7	46	2.5	119.456468227016	5.434782609	NA	2	NA	220	111	89.3	135	257	116148.040306188	56334.615640000004	47
1168	C-1168	NA	1.9	2	19	2	NA	1999_2000	54	1.38	1	161	89	91	5.051065719	86	NA	NA	4.8	1	2	NA	NA	NA	NA	NA	NA	normal	NA	2	23.96	108	65	0.5	161	4.5	138.469613666421	2.795031056	NA	NA	NA	24	38	78.6	372	10	30342.943108096	14005.28023	54
1170	C-1170	1	2.67	2	65	1	NA	1999_2000	36	0.94	NA	180	NA	NA	NA	151	NA	NA	7	1	2	NA	NA	2	2	2	2	diabetes	no	2	56.34	164	76.6666666666667	0.5	52	7.8	104.017911909037	15	1	2	NA	21	17	NA	248	53	2623.43377606701	1685.057061	36
1171	C-1171	4	3.25	1	62	1	NA	1999_2000	33	0.85	7.91	274	701	306.6	17.01820604	306	NA	NA	10.8	1	1	2	1	2	2	2	2	diabetes	no	2	32.41	123.333333333333	65.3333333333333	0.8	181	19.2	100.063095888942	10.60773481	NA	2	NA	22	20	110.2	210	31	2376.24690233195	1447.23878	33
1173	C-1173	2	0.62	1	68	4	NA	1999_2000	45	1.17	NA	226	NA	NA	NA	205	NA	NA	7.4	1	1	2	2	2	2	2	2	diabetes	no	2	39.03	160	76	1.3	161	35.9	59.8382407560893	22.29813665	NA	2	NA	14	22	134.2	194	56	8986.03193843834	4603.521662	45
1177	C-1177	3	1.94	1	82	3	NA	1999_2000	33	0.85	2.45	211	217	164.1	9.10857016	156	NA	NA	6.4	1	3	NA	NA	9	2	1	2	diabetes	yes	2	29.89	125.333333333333	70	1.3	230	628	54.8484943875317	273.0434783	NA	2	NA	16	18	114.5	440	20	14909.2665042032	8104.258101	33
1178	C-1178	3	4.99	2	21	3	NA	1999_2000	51	1.33	2.29	216	203	79.1	4.390541741	73	NA	NA	4.5	1	2	2	NA	2	2	2	2	normal	no	2	21.72	112.666666666667	57.3333333333333	0.5	112	16.2	136.757913228907	14.46428571	NA	2	NA	8	17	90.2	296	7	85122.304021903	35417.82717	51
1179	C-1179	3	1.51	2	60	3	NA	1999_2000	NA	NA	NA	NA	NA	NA	NA	NA	NA	NA	6.2	1	1	2	1	2	2	2	2	diabetes	no	2	33.26	125.333333333333	79.3333333333333	NA	33	5.2	NA	15.75757576	2	2	NA	NA	NA	100.4	190	NA	43400.4147565586	22010.29637	NA
1182	C-1182	4	2.56	2	30	3	NA	1999_2000	39	1	NA	178	NA	NA	NA	91	NA	NA	4.8	1	2	NA	NA	2	2	2	2	normal	no	2	47.47	106	77.3333333333333	0.6	202	35	123.754419322218	17.32673267	NA	2	NA	30	26	129.3	209	44	99324.6932671006	47100.47778	39
1183	C-1183	3	2.64	1	32	3	NA	1999_2000	34	0.89	1.49	226	132	105.1	5.833703375	97	NA	NA	5.2	1	2	2	NA	2	2	2	2	prediabetes	no	2	30.27	111	64	0.8	231	10.9	120.588019712441	4.718614719	NA	2	NA	38	22	103.2	245	38	97049.6987218974	45408.7681	34
1189	C-1189	1	3.01	1	51	1	NA	1999_2000	55	1.42	0.77	213	68	100.7	5.589476021	96	NA	NA	5	1	2	2	NA	2	2	2	2	normal	no	2	27.39	117.333333333333	84.6666666666667	0.7	168	7.2	111.557452185339	4.285714286	NA	2	NA	34	36	96.9	225	38	8741.69177685456	5122.235495	55
1190	C-1190	4	3.18	2	26	4	NA	1999_2000	88	2.28	1.35	262	120	66.7	3.702264654	63	NA	NA	4.9	1	2	2	NA	2	2	2	2	normal	no	2	26.91	89.3333333333333	54	0.5	89	3.3	132.570662737394	3.707865169	NA	2	NA	11	19	94.7	252	8	35618.6747987583	16283.25046	88
1192	C-1192	3	1.2	1	74	3	NA	1999_2000	38	0.98	NA	170	NA	NA	NA	97	NA	NA	5.8	1	2	2	NA	1	2	1	2	prediabetes	yes	2	30.71	129	63	1.4	278	90.9	52.7413389648973	32.69784173	NA	1	NA	14	18	111.8	273	21	17649.9887768038	9396.609236	38
1195	C-1195	5	5	1	61	3	NA	1999_2000	36	0.93	1.5	207	133	91	5.051065719	89	NA	NA	5.6	1	2	2	NA	2	2	2	2	normal	no	2	37.31	138	90	0.8	106	4.1	100.687357505476	3.867924528	NA	2	NA	35	22	122.7	253	15	45749.4883060016	24004.52018	36
1196	C-1196	4	5	2	52	4	NA	1999_2000	28	0.72	2.05	168	182	102.2	5.672735346	95	NA	NA	6.2	1	2	2	NA	2	9	2	2	prediabetes	no	2	47.33	NA	NA	0.7	169	273.5	103.993063807785	161.8343195	NA	1	NA	10	16	133	219	17	22352.0886197412	11912.47567	28
1197	C-1197	1	0.95	2	40	1	NA	1999_2000	53	1.36	NA	161	NA	NA	NA	92	NA	NA	6.5	1	2	2	NA	2	2	2	2	diabetes	no	1	35.29	116	81.3333333333333	0.5	123	3.7	121.515959681073	3.008130081	NA	2	NA	195	118	103	297	129	7591.37340607916	4358.379377	53
1201	C-1201	2	0.85	2	48	4	NA	1999_2000	52	1.34	NA	134	NA	NA	NA	98	NA	NA	5.4	1	2	2	NA	2	2	2	2	normal	no	2	30.24	108	58	0.7	240	11.8	106.612567845204	4.916666667	NA	2	NA	10	18	96.2	309	15	18780.228805456	10257.31459	52
1203	C-1203	4	4.68	1	75	3	NA	1999_2000	33	0.86	1.86	167	165	114.1	6.333259325	110	NA	NA	5.7	1	2	NA	NA	1	2	2	2	prediabetes	yes	2	31.79	168	61	0.7	124	374	96.0891617730299	301.6129032	1	2	NA	59	60	109.6	193	105	34413.9982383723	18321.53537	33
1207	C-1207	3	1.25	1	50	3	NA	1999_2000	30	0.78	3.33	227	295	106.3	5.900310835	101	NA	NA	5.7	1	2	2	NA	2	2	2	2	prediabetes	no	2	25.9	114.666666666667	78.6666666666667	0.7	190	6.5	112.253423410484	3.421052632	NA	2	NA	20	27	97.2	298	27	67114.6728737939	35022.33482	30
1208	C-1208	NA	5	1	19	4	NA	1999_2000	45	1.17	0.77	144	68	88.9	4.934502664	89	NA	NA	5.4	1	2	2	NA	NA	NA	NA	NA	normal	NA	2	23.8	105.333333333333	56	1	245	6.7	111.188587076762	2.734693878	NA	NA	NA	14	23	76.7	223	12	6481.39795284215	2998.254988	45
1210	C-1210	5	1.8	2	56	2	NA	1999_2000	52	1.34	NA	289	NA	NA	NA	94	NA	NA	5.8	1	2	2	NA	2	2	2	2	prediabetes	no	2	38.97	106	68	1.1	186	4	58.9721238428866	2.150537634	NA	1	NA	19	30	107.4	286	35	59549.5767120298	31412.86125	52
1212	C-1212	3	1.25	2	47	3	NA	1999_2000	54	1.38	1.14	189	101	88.4	4.906749556	80	NA	NA	5.3	1	2	2	NA	2	2	2	2	normal	no	2	21.86	102	76.6666666666667	0.7	174	7.7	107.27768952023	4.425287356	NA	2	NA	24	26	81.8	264	30	56985.7523285451	28946.75892	54
1219	C-1219	2	0.61	2	44	3	NA	1999_2000	NA	NA	NA	NA	NA	NA	NA	NA	NA	NA	5.5	1	2	2	NA	2	2	2	2	normal	no	2	20.48	148.666666666667	98.6666666666667	NA	19	2.7	NA	14.21052632	NA	2	NA	NA	NA	66.4	199	NA	106280.572912766	52060.6673	NA
1220	C-1220	1	2.35	2	42	2	NA	1999_2000	42	1.08	0.76	151	67	91.3	5.067717584	90	NA	NA	5.4	1	2	2	NA	2	2	2	2	normal	no	2	25.57	101.333333333333	62	0.6	255	26.1	114.85466135118	10.23529412	NA	2	NA	29	28	75.8	280	21	17882.3548442874	9530.345045	42
1221	C-1221	4	3.56	2	47	2	NA	1999_2000	46	1.19	1.33	183	118	94.6	5.250888099	91	NA	NA	4.9	1	2	2	NA	2	2	2	2	normal	no	2	40.32	144	67	0.5	154	13	116.339252212393	8.441558442	NA	2	NA	16	17	110.3	253	13	65549.5303010336	32108.90001	46
1226	C-1226	5	4.1	1	60	3	NA	1999_2000	44	1.14	1.56	178	138	232.6	12.910746	221	NA	NA	7.7	1	1	1	2	2	2	2	2	diabetes	no	2	26.94	139.333333333333	75.3333333333333	0.7	88	3.2	105.484711329543	3.636363636	NA	2	NA	49	35	93.6	234	18	46199.8828598317	24240.83988	44
1227	C-1227	4	5	2	53	3	NA	1999_2000	62	1.61	1.86	172	165	77.9	4.323934281	72	NA	NA	5.1	1	2	2	NA	2	2	2	2	normal	no	1	24.81	112	74.6666666666667	0.7	181	17.6	103.348306812177	9.723756906	1	2	NA	19	18	85.6	257	22	75310.121326452	39726.67016	62
1229	C-1229	2	1.08	2	85	3	NA	1999_2000	53	1.36	NA	240	NA	NA	NA	129	NA	NA	7.8	1	2	2	NA	2	2	2	2	diabetes	no	2	24.65	172	78	0.7	31	6.2	84.6976036374702	20	1	2	NA	52	59	97.4	219	55	17271.4511516389	7786.937719	53
1230	C-1230	NA	1.01	1	19	1	NA	1999_2000	55	1.42	0.5	136	44	105.4	5.85035524	98	NA	NA	5.1	1	2	2	NA	NA	NA	NA	NA	prediabetes	NA	2	19.23	112.666666666667	68	0.7	351	36.1	136.122786247693	10.28490028	NA	NA	NA	13	30	72.7	286	15	2134.91358836878	1410.117736	55
1231	C-1231	5	2.46	1	28	3	NA	1999_2000	41	1.05	NA	244	NA	NA	NA	89	NA	NA	5.4	1	2	2	NA	2	2	2	2	normal	no	2	44.77	124.666666666667	77.3333333333333	0.8	306	28.9	123.625537725036	9.444444444	NA	2	NA	172	94	144.7	227	132	80810.4526505401	37238.84779	41
1232	C-1232	2	3.53	2	20	4	NA	1999_2000	NA	NA	NA	NA	NA	NA	NA	NA	NA	NA	NA	1	2	2	NA	2	2	2	2	NA	no	2	26.62	NA	NA	NA	148	19.4	NA	13.10810811	NA	2	NA	NA	NA	NA	NA	NA	25673.9962221013	12020.93088	NA
1234	C-1234	5	5	2	32	3	NA	1999_2000	59	1.53	2.68	311	237	87.6	4.862344583	80	NA	NA	4.6	1	2	2	NA	2	2	2	2	normal	no	2	28.97	115.333333333333	60.6666666666667	0.3	67	7.4	144.446469176792	11.04477612	NA	2	NA	20	24	114.7	217	9	7392.79546714286	3380.64024	59
1236	C-1236	2	2.4	1	22	4	NA	1999_2000	NA	NA	NA	NA	NA	NA	NA	NA	NA	NA	NA	1	2	2	NA	2	2	2	2	NA	no	2	42.5	132	80	NA	NA	NA	NA	#VALUE!	NA	2	NA	NA	NA	117.7	NA	NA	37554.6985625654	16208.31402	NA
1237	C-1237	4	0.96	2	21	3	NA	1999_2000	43	1.11	NA	164	NA	NA	NA	85	NA	NA	5.1	1	2	2	NA	2	2	2	2	normal	no	2	22.46	96.6666666666667	70	0.6	159	77	130.878944846638	48.42767296	NA	2	NA	15	18	82.4	359	18	236864.13597359	95264.06342	43
1240	C-1240	NA	5	1	19	4	NA	1999_2000	45	1.17	0.9	211	80	84.1	4.668072824	89	NA	NA	5.6	1	2	2	NA	NA	NA	NA	NA	normal	NA	2	25.24	136	66	0.9	256	25.7	126.173804990943	10.0390625	NA	NA	NA	20	21	78.9	164	16	6822.20849340659	3169.132513	45
1242	C-1242	3	0.85	1	20	4	NA	1999_2000	61	1.59	0.76	197	67	82.6	4.584813499	78	NA	NA	5.1	1	2	2	NA	2	2	2	2	normal	no	2	25.95	130	62	0.9	466	22	125.391527399999	4.721030043	NA	2	NA	15	19	77.4	301	17	30969.8309925823	13366.3367	61
1243	C-1243	4	4.69	2	45	1	NA	1999_2000	34	0.87	2.86	190	253	179.4	9.957815275	179	NA	NA	7.5	1	1	2	1	2	2	2	2	diabetes	no	2	33.61	111	67	0.4	164	14.9	124.303568435048	9.085365854	NA	2	NA	21	17	105.8	237	50	10230.6146053501	5972.129643	34
1244	C-1244	2	2.44	1	66	1	NA	1999_2000	37	0.96	3.21	210	284	120.7	6.699600355	115	NA	NA	5.9	1	2	2	NA	2	2	2	1	prediabetes	yes	2	38.04	145.333333333333	88	0.9	173	80.9	94.193697128771	46.76300578	NA	2	NA	31	19	130.4	330	27	1457.65489148346	883.602477	37
1245	C-1245	5	5	1	43	1	NA	1999_2000	37	0.95	NA	203	NA	NA	NA	91	NA	NA	5.3	1	2	2	NA	2	2	2	2	normal	no	2	30.87	110	73.3333333333333	0.7	55	24.5	117.248325168088	44.54545455	NA	2	NA	38	28	108.5	156	27	8437.33218772616	4943.894559	37
1251	C-1251	2	3.47	1	71	4	NA	1999_2000	43	1.12	0.91	162	81	93.2	5.173179396	93	NA	NA	4.8	1	2	2	NA	2	2	2	2	normal	no	2	23.17	161	79	0.9	NA	NA	91.3096767800568	#VALUE!	1	2	NA	10	26	94.6	223	21	8867.64149850837	4542.870536	43
1252	C-1252	3	2.69	1	42	1	NA	1999_2000	41	1.07	0.76	229	67	104.1	5.778197158	100	NA	NA	5.7	1	2	2	NA	2	2	2	2	prediabetes	no	2	37.83	132.666666666667	83.3333333333333	0.7	118	5.9	117.97979992764	5	NA	2	NA	60	29	122.4	255	38	9029.50113835468	5347.996644	41
1253	C-1253	5	0	1	47	3	NA	1999_2000	52	1.36	NA	253	NA	NA	NA	81	NA	NA	5.3	1	2	NA	NA	2	2	2	2	normal	no	2	24.69	130	80	0.9	462	20.2	106.008572803567	4.372294372	2	2	NA	20	20	97	210	12	86948.4060057689	42172.08504	52
1255	C-1255	4	4	2	68	3	NA	1999_2000	65	1.69	1.61	252	143	103.2	5.728241563	94	NA	NA	5.3	1	2	2	NA	2	2	2	2	prediabetes	no	2	29.91	113.333333333333	57.3333333333333	0.5	70	5.6	102.09514930275	8	NA	2	NA	26	20	99	340	24	48296.7300366757	24493.4374	65
1257	C-1257	5	5	2	49	3	NA	1999_2000	53	1.36	NA	225	NA	NA	NA	81	NA	NA	5.2	1	2	2	NA	2	2	2	2	normal	no	2	27.23	121	72	0.6	60	3.8	109.961732185415	6.333333333	NA	2	NA	23	21	92.3	307	16	106280.572912766	52060.6673	53
1260	C-1260	5	3.62	1	80	3	NA	1999_2000	49	1.28	0.89	144	79	103.7	5.755994671	105	NA	NA	5	1	2	NA	NA	2	2	2	2	prediabetes	no	1	26.06	122.666666666667	65.3333333333333	1	97	9	76.0849480588003	9.278350515	1	2	NA	15	25	96.8	186	48	18231.0642740135	9909.893977	49
1262	C-1262	3	1.19	2	85	3	NA	1999_2000	49	1.28	NA	151	NA	NA	NA	125	NA	NA	6.1	1	2	2	NA	2	2	2	2	prediabetes	no	2	35.04	NA	NA	1.1	NA	NA	49.2399438218269	#VALUE!	NA	2	NA	13	23	118.2	228	14	20842.8269066584	9397.113976	49
1263	C-1263	2	0.95	1	48	2	NA	1999_2000	28	0.73	2.5	219	221	99.1	5.500666075	96	NA	NA	5.8	1	2	2	NA	2	2	2	2	prediabetes	no	2	30.92	134	82	0.6	77	49.6	119.074712135939	64.41558442	NA	2	NA	22	21	104.7	315	24	16218.8128877313	8164.747922	28
1264	C-1264	4	1.66	2	40	4	NA	1999_2000	40	1.03	NA	208	NA	NA	NA	104	NA	NA	7.1	1	1	2	1	2	2	2	2	diabetes	no	2	31.77	109.333333333333	76.6666666666667	0.7	218	10.6	112.051187767823	4.862385321	NA	2	NA	13	16	94.6	291	17	20897.6043918487	11413.77481	40
1267	C-1267	3	1.44	2	22	1	NA	1999_2000	50	1.28	NA	175	NA	NA	NA	77	NA	NA	5.1	1	2	2	NA	2	2	2	2	normal	no	2	22.53	102	70	0.7	158	11.6	125.324101927933	7.341772152	NA	2	NA	13	21	75.5	396	10	15680.1502916584	8806.237553	50
1268	C-1268	1	0.69	2	67	1	NA	1999_2000	82	2.13	1.2	238	106	95.2	5.284191829	88	NA	NA	5.9	1	2	2	NA	2	2	2	2	prediabetes	no	1	25.43	158	50.6666666666667	0.5	47	4.4	102.732088249899	9.361702128	NA	2	NA	30	25	87.8	234	20	1971.9277476704	1266.588395	82
1270	C-1270	5	3.95	2	25	3	NA	1999_2000	65	1.67	NA	300	NA	NA	NA	86	NA	NA	4.9	1	2	2	NA	2	2	2	2	normal	no	2	37.82	115.333333333333	70	0.5	297	16.3	133.397728655055	5.488215488	NA	2	NA	22	24	133.6	319	9	6837.13627172965	2844.806817	65
1273	C-1273	1	0.87	2	73	1	NA	1999_2000	49	1.26	2.7	192	239	99.9	5.545071048	95	NA	NA	5	1	2	NA	NA	2	2	2	2	normal	no	2	33.85	159.333333333333	69.3333333333333	0.6	57	2.6	94.7147005047461	4.561403509	NA	2	NA	16	25	109.2	249	47	2515.66945021699	1541.117646	49
1274	C-1274	5	2.99	2	44	3	NA	1999_2000	75	1.95	1.26	220	112	91	5.051065719	85	NA	NA	4.8	1	2	NA	NA	2	2	2	2	normal	no	2	23.61	98.6666666666667	72.6666666666667	0.5	75	3.2	118.530274658857	4.266666667	NA	2	NA	18	21	91.2	200	10	83378.4217033937	40842.23629	75
1276	C-1276	4	0.99	2	70	4	NA	1999_2000	43	1.11	1.1	127	97	107.1	5.944715808	102	NA	NA	6.3	1	2	2	NA	1	2	1	2	prediabetes	yes	2	27.55	144	68	1.1	44	1.2	54.0546005822912	2.727272727	1	1	NA	28	30	93.3	316	34	12354.7370231649	7111.254316	43
1277	C-1277	NA	1.01	1	19	1	NA	1999_2000	65	1.67	NA	167	NA	NA	NA	89	NA	NA	5.3	1	2	2	NA	NA	NA	NA	NA	normal	NA	2	19.71	103.333333333333	55.3333333333333	0.6	87	3.4	142.609599556935	3.908045977	NA	NA	NA	15	20	71.6	233	16	3661.77310970411	2437.913781	65
1278	C-1278	1	2.22	1	55	1	NA	1999_2000	NA	NA	NA	NA	NA	NA	NA	NA	NA	NA	5.5	1	2	2	NA	2	2	2	2	normal	no	2	23.55	133.333333333333	79.3333333333333	NA	76	9.8	NA	12.89473684	NA	2	NA	NA	NA	NA	248	NA	9830.39468866668	5328.249769	NA
1279	C-1279	4	0.85	1	72	3	NA	1999_2000	44	1.14	NA	223	NA	NA	NA	101	NA	NA	9.6	1	1	9	1	2	9	9	2	diabetes	no	2	27.3	124.666666666667	62	0.9	130	890	90.7435567840205	684.6153846	NA	9	NA	15	14	103.1	230	25	10885.7944818157	5795.446006	44
1281	C-1281	2	0.94	2	27	1	NA	1999_2000	70	1.8	NA	170	NA	NA	NA	74	NA	NA	4.6	1	2	2	NA	2	2	2	2	normal	no	2	18.96	124	90	0.4	183	25.8	139.027826396975	14.09836066	NA	2	NA	23	20	69.6	235	12	16376.4519246933	8882.73214	70
1282	C-1282	4	1.44	1	45	3	NA	1999_2000	60	1.56	1.28	266	113	101.3	5.622779751	97	NA	NA	5.1	1	2	2	NA	2	2	2	2	prediabetes	no	2	23.23	126	72	1.1	117	3.2	84.365093457078	2.735042735	NA	2	NA	40	37	87.5	178	34	36821.1652957408	17859.15792	60
1283	C-1283	3	4.24	1	67	4	NA	1999_2000	41	1.06	1.13	174	100	90.2	5.006660746	90	NA	NA	5.6	1	2	2	NA	2	2	2	2	normal	no	2	23.86	114	58.6666666666667	0.9	169	16.3	93.6096962065726	9.644970414	NA	2	NA	20	26	82.2	310	25	10077.6425007064	4779.77132	41
1284	C-1284	5	3.77	2	36	3	NA	1999_2000	77	1.99	0.58	184	51	96.7	5.367451155	95	NA	NA	5.2	1	2	2	NA	2	2	2	2	normal	no	1	23.11	104.666666666667	73.3333333333333	0.6	101	5.2	119.221524574908	5.148514851	NA	2	NA	11	14	87.3	252	11	62251.6173731277	28466.9478	77
1285	C-1285	4	5	2	85	3	NA	1999_2000	57	1.47	NA	227	NA	NA	NA	93	NA	NA	4.9	1	2	NA	NA	2	2	2	2	normal	no	2	25.15	164.666666666667	61.3333333333333	2.1	44	166.8	22.6634288737639	379.0909091	1	2	NA	9	21	89.2	225	32	19212.6137471254	8662.12256	57
1288	C-1288	1	0.97	1	20	2	NA	1999_2000	50	1.3	0.88	182	78	91.5	5.078818828	91	NA	NA	5.1	1	2	NA	NA	2	2	2	2	normal	no	2	28.2	116	70.6666666666667	0.6	97	7.5	141.725420039682	7.731958763	2	1	NA	32	24	100.1	241	29	69939.3048055114	33653.94222	50
1292	C-1292	3	2.56	2	32	3	NA	1999_2000	44	1.14	NA	142	NA	NA	NA	91	NA	NA	4.8	1	2	NA	NA	2	2	2	2	normal	no	2	23.36	106.666666666667	70	0.8	107	7.2	100.330780064036	6.728971963	NA	2	NA	16	18	83.6	229	18	76021.7271973621	36050.04511	44
1295	C-1295	3	5	1	60	3	NA	1999_2000	66	1.7	1.54	190	136	130.6	7.249111901	127	NA	NA	6.3	1	2	2	NA	2	2	2	2	diabetes	no	2	34.35	143.333333333333	92	0.8	92	17.9	101.315513690356	19.45652174	NA	2	NA	31	19	111	251	51	37410.9396949626	19629.3268	66
1296	C-1296	4	5	2	79	4	NA	1999_2000	82	2.12	1.46	273	129	75.2	4.174067496	77	NA	NA	4.5	1	1	2	2	1	1	1	2	normal	yes	2	17.43	81.3333333333333	60.6666666666667	0.5	NA	NA	95.3441442371452	#VALUE!	NA	1	NA	11	20	NA	274	9	11298.567770831	6503.334605	82
1299	C-1299	3	1.33	1	85	3	NA	1999_2000	39	1	NA	242	NA	NA	NA	130	NA	NA	6.1	1	2	2	NA	2	2	2	2	prediabetes	no	2	27.41	158	76	1.1	64	38.7	65.7843349200346	60.46875	1	2	NA	19	25	103.3	218	20	12838.3956844908	6978.590946	39
1301	C-1301	5	5	1	43	3	NA	1999_2000	47	1.22	1.75	178	155	92.7	5.145426288	92	NA	NA	4.8	1	2	2	NA	2	2	2	2	normal	no	2	21.47	108	72.6666666666667	0.9	200	4.7	108.678845938064	2.35	NA	2	NA	24	20	88.4	156	28	91050.8466200811	44161.8682	47
1305	C-1305	1	2.89	1	64	1	NA	1999_2000	49	1.26	1.32	178	117	98.1	5.445159858	86	NA	NA	4.8	1	2	2	NA	2	2	2	2	normal	no	2	19.76	156	74	0.9	63	3.9	95.3726518874366	6.19047619	NA	2	NA	19	19	81.1	255	34	2127.86489850956	1289.870947	49
1306	C-1306	2	1.63	2	62	4	NA	1999_2000	25	0.64	NA	220	NA	NA	NA	83	NA	NA	5.6	1	2	NA	NA	2	2	2	2	normal	no	2	28.49	134	70	0.6	87	5	101.421136731226	5.747126437	NA	2	NA	13	21	89.8	198	20	14251.7764720729	8203.169906	25
1307	C-1307	2	2.4	2	42	1	NA	1999_2000	40	1.03	0.99	184	88	95.3	5.289742451	88	NA	NA	4.8	1	2	2	NA	2	2	2	2	normal	no	2	27.52	126	77.3333333333333	0.5	18	1.5	120.013832854518	8.333333333	NA	2	NA	23	18	87.2	275	12	7996.34245013516	4667.871445	40
1309	C-1309	3	1.99	2	22	3	NA	1999_2000	73	1.88	NA	303	NA	NA	NA	59	NA	NA	4.9	1	2	2	NA	2	2	2	2	normal	no	2	24.81	108	61.3333333333333	0.3	134	4.4	153.715267931067	3.28358209	NA	2	NA	12	14	92.4	236	7	6172.90245920175	2663.457511	73
1312	C-1312	4	2.17	2	22	3	NA	1999_2000	62	1.6	1.8	190	159	81.9	4.545959147	80	NA	NA	4.4	1	2	NA	NA	2	2	2	2	normal	no	2	28.17	105.333333333333	53.3333333333333	0.4	84	5.4	143.419026700226	6.428571429	NA	2	NA	26	20	98.9	226	7	8152.93164502402	3392.285103	62
1315	C-1315	4	5	1	54	3	NA	1999_2000	31	0.8	NA	204	NA	NA	NA	191	NA	NA	11.3	1	2	2	NA	2	2	2	2	diabetes	no	2	29	NA	NA	0.8	137	48	105.167608028737	35.03649635	NA	2	NA	81	42	103.3	246	43	65127.8306673229	32546.7998	31
1316	C-1316	1	0.7	2	65	1	NA	1999_2000	55	1.42	2.95	235	261	138.4	7.682060391	137	NA	NA	6.5	1	1	2	1	2	9	2	2	diabetes	no	1	32.81	148	64	0.5	122	350	104.017911909037	286.8852459	1	2	NA	23	22	96.7	351	17	3612.81796273106	2138.307673	55
1322	C-1322	2	0.89	1	33	2	NA	1999_2000	45	1.17	0.87	233	77	90.2	5.006660746	92	NA	NA	5.4	1	2	2	NA	2	2	2	2	normal	no	2	29.45	128	81.3333333333333	0.7	236	4	124.771881378581	1.694915254	NA	2	NA	22	23	96.4	294	22	76739.5985709174	35905.83671	45
1325	C-1325	2	1.06	1	38	1	NA	1999_2000	43	1.11	NA	193	NA	NA	NA	85	NA	NA	5.4	1	2	2	NA	2	2	2	2	normal	no	2	33.99	108.666666666667	80	0.6	15	0.3	126.715463410797	2	NA	2	NA	31	27	114.4	279	39	16932.2670264056	8952.921849	43
1328	C-1328	5	4.44	1	54	3	NA	1999_2000	35	0.91	NA	247	NA	NA	NA	95	NA	NA	6	1	1	2	2	2	2	2	2	prediabetes	no	2	30.27	115.333333333333	70.6666666666667	0.8	48	2.3	105.167608028737	4.791666667	NA	2	NA	24	24	113.7	258	45	70771.4427339995	35367.1227	35
1329	C-1329	3	1.56	1	46	3	NA	1999_2000	37	0.96	NA	162	NA	NA	NA	87	NA	NA	5.3	1	2	2	NA	2	2	2	2	normal	no	2	22.17	122	62.6666666666667	0.8	261	12.8	110.532516311123	4.904214559	NA	2	NA	18	14	NA	172	18	34379.1677089596	17411.84312	37
1331	C-1331	1	0.98	1	25	1	NA	1999_2000	37	0.95	NA	186	NA	NA	NA	91	NA	NA	5.4	1	2	2	NA	2	2	2	2	normal	no	2	32.71	109.333333333333	58	0.8	242	36.4	125.953783119095	15.04132231	NA	2	NA	53	25	103.7	219	58	14614.5047690683	8364.747357	37
1332	C-1332	1	0.72	2	63	3	NA	1999_2000	36	0.93	NA	180	NA	NA	NA	83	NA	NA	6.1	1	2	2	NA	2	2	2	2	prediabetes	no	2	27.1	118	62	1.1	51	2	56.4598494491143	3.921568627	1	1	NA	12	20	95	470	10	48296.7300366757	24493.4374	36
1333	C-1333	2	1.34	2	50	1	NA	1999_2000	54	1.39	2.04	176	181	96	5.328596803	92	NA	NA	5.4	1	2	2	NA	2	2	2	2	normal	no	2	20.44	126.666666666667	77.3333333333333	0.8	173	10.5	89.7048764196391	6.069364162	NA	2	NA	17	23	81.5	555	56	8948.74628863913	5278.324019	54
1336	C-1336	5	2.35	2	37	4	NA	1999_2000	99	2.56	NA	262	NA	NA	NA	69	NA	NA	5	1	2	2	NA	2	2	2	2	normal	no	2	21.82	112.666666666667	65.3333333333333	0.4	27	1.1	130.644658209052	4.074074074	NA	2	NA	15	26	92.4	195	10	31760.4587902436	14519.44824	99
1339	C-1339	2	1.42	2	66	4	NA	1999_2000	58	1.5	1.58	210	140	88.2	4.895648313	86	NA	NA	5.2	1	2	NA	NA	2	2	2	2	normal	no	2	28.51	NA	NA	0.7	111	7.3	95.3213681507351	6.576576577	1	2	NA	24	25	94.3	218	20	15082.5385619522	8681.347668	58
1342	C-1342	1	1.23	2	78	1	NA	1999_2000	54	1.39	NA	284	NA	NA	NA	96	NA	NA	5.9	1	2	2	NA	2	2	2	2	prediabetes	no	2	48.81	178	66	0.8	34	102	75.3681473222504	300	NA	2	NA	14	24	124.5	239	22	2629.23699689387	1688.784527	54
1343	C-1343	3	2.67	2	72	3	NA	1999_2000	60	1.56	1.52	233	135	106.9	5.933614565	102	NA	NA	6	1	2	2	NA	2	2	2	2	prediabetes	no	2	36.46	130	76.6666666666667	0.7	145	11.4	91.8299233088996	7.862068966	1	2	NA	17	23	112.2	240	22	38454.5259945611	22110.80502	60
1344	C-1344	NA	1.2	2	19	1	NA	1999_2000	31	0.8	NA	168	NA	NA	NA	87	NA	NA	5.5	1	2	2	NA	NA	NA	NA	NA	normal	NA	2	42.55	115.333333333333	84	0.6	233	19.7	132.517062465327	8.454935622	NA	NA	NA	48	36	109.4	415	23	2487.28544242748	1712.195566	31
1351	C-1351	3	2.93	2	81	1	NA	1999_2000	45	1.18	NA	163	NA	NA	NA	87	NA	NA	5.5	1	2	2	NA	2	2	2	2	normal	no	2	18.73	128	58	0.9	30	85	64.2246564758239	283.3333333	1	1	NA	21	24	74.4	266	23	2543.36640074689	1505.334602	45
1352	C-1352	3	5	1	67	3	NA	1999_2000	32	0.82	2.88	203	255	199.7	11.08459147	195	NA	NA	7.5	1	1	2	1	2	2	2	2	diabetes	no	2	24.85	132.666666666667	0	0.8	98	0.5	96.9993664304359	0.510204082	NA	2	NA	21	15	90.9	218	25	53318.3078476729	27975.8407	32
1353	C-1353	1	0.76	2	48	1	NA	1999_2000	34	0.89	NA	221	NA	NA	NA	88	NA	NA	5.1	1	2	NA	NA	2	2	2	2	normal	no	2	31.34	108.666666666667	70	0.5	42	8.2	115.617948848676	19.52380952	NA	2	NA	15	18	98.9	281	16	8816.04757391464	5061.492549	34
1356	C-1356	1	0.79	1	35	1	NA	1999_2000	37	0.95	3.69	238	327	98.1	5.445159858	95	NA	NA	5.3	1	2	2	NA	2	2	2	2	normal	no	2	31.94	123.333333333333	88	0.8	202	4.5	118.358960016721	2.227722772	NA	2	NA	46	28	107.7	131	31	15042.6517034331	8517.846467	37
1357	C-1357	2	1.3	2	50	4	NA	1999_2000	NA	NA	NA	NA	NA	NA	NA	NA	NA	NA	NA	1	1	2	1	2	2	2	2	diabetes	no	2	36.63	146.666666666667	84.6666666666667	NA	142	7.6	NA	5.352112676	1	2	NA	NA	NA	105.5	416	NA	38097.5459240646	20303.96786	NA
1358	C-1358	2	1.32	2	75	4	NA	1999_2000	57	1.48	NA	240	NA	NA	NA	88	NA	NA	6.1	1	2	2	NA	2	2	2	2	prediabetes	no	2	34.69	213.333333333333	95.3333333333333	1.2	65	19.5	47.204277154308	30	1	2	NA	13	23	99.2	261	16	10153.7804971044	5844.407311	57
1362	C-1362	3	2.83	2	79	3	NA	1999_2000	34	0.89	2.69	198	238	111.9	6.211145648	113	NA	NA	6.5	1	2	NA	NA	2	2	2	2	diabetes	no	2	28.9	150	70	0.6	356	40.3	91.2454767730812	11.32022472	NA	2	NA	26	44	96.2	168	101	31536.8003889061	18133.21128	34
1364	C-1364	2	4.19	1	53	4	NA	1999_2000	42	1.09	NA	270	NA	NA	NA	94	NA	NA	5.6	1	2	2	NA	2	2	2	2	normal	no	2	28.63	136.666666666667	68.6666666666667	0.8	143	6.8	105.823715062122	4.755244755	1	2	NA	30	24	106.3	258	32	20793.5527175176	10467.72766	42
1365	C-1365	1	1.16	2	78	3	NA	1999_2000	51	1.31	1.5	202	133	104.3	5.789298401	106	NA	NA	5.3	1	2	2	NA	2	2	2	2	prediabetes	no	2	26.08	143.333333333333	60.6666666666667	0.6	53	5.5	91.814728087222	10.37735849	NA	2	NA	14	18	92	233	20	80744.5490438898	46426.96625	51
1366	C-1366	3	0.71	1	35	4	NA	1999_2000	84	2.16	0.82	195	73	95.3	5.289742451	89	NA	NA	5.4	1	2	2	NA	2	2	2	2	normal	no	2	20.81	117.333333333333	64.6666666666667	1.3	74	3.2	73.4703429831236	4.324324324	NA	2	NA	21	19	71.3	272	232	33155.7149164186	14309.7471	84
1368	C-1368	3	1.81	2	81	3	NA	1999_2000	NA	NA	NA	NA	NA	96.4	5.35079929	NA	NA	NA	5.4	1	2	2	NA	2	2	2	2	normal	no	2	24.45	NA	NA	NA	45	3.9	NA	8.666666667	NA	2	NA	NA	NA	98.4	328	NA	24073.1196119901	10853.51089	NA
1372	C-1372	3	0.6	2	27	5	NA	1999_2000	NA	NA	NA	NA	NA	NA	NA	NA	NA	NA	NA	1	2	2	NA	2	2	2	2	NA	no	2	25.93	NA	NA	NA	NA	NA	NA	#VALUE!	NA	2	NA	NA	NA	NA	NA	NA	39637.0756055923	18120.28194	NA
1374	C-1374	1	0.94	1	75	4	NA	1999_2000	66	1.71	NA	189	NA	NA	NA	97	NA	NA	7.2	1	1	2	1	2	2	2	2	diabetes	no	2	28.28	136.666666666667	82.6666666666667	1.2	121	83.1	63.0646937619094	68.67768595	NA	2	NA	31	35	98.6	203	22	8645.53543189809	4100.530685	66
1378	C-1378	2	1.14	1	28	1	NA	1999_2000	48	1.23	NA	121	NA	NA	NA	91	NA	NA	5.2	1	2	2	NA	2	2	2	2	normal	no	2	22.6	116	64.6666666666667	0.6	72	2.5	134.846504176992	3.472222222	NA	2	NA	23	33	83.4	252	18	18994.7271377494	10871.80826	48
1379	C-1379	3	1.94	1	79	3	NA	1999_2000	48	1.25	NA	179	NA	NA	NA	98	NA	NA	5.3	1	2	2	NA	2	2	2	2	normal	no	1	25.03	186	20	0.7	19	2	93.7282211043636	10.52631579	1	2	NA	23	25	92.7	235	14	37122.2454173989	19763.36861	48
1382	C-1382	2	2.89	1	84	3	NA	1999_2000	61	1.57	2.51	229	222	290.2	16.10790409	286	NA	NA	9.5	1	1	1	1	2	2	2	2	diabetes	no	1	25.42	140.666666666667	64.6666666666667	1.1	168	167.5	66.1947423224337	99.70238095	NA	2	NA	13	13	96.4	188	13	15818.6122408846	8598.552878	61
1383	C-1383	5	5	1	36	3	NA	1999_2000	52	1.34	NA	210	NA	NA	NA	79	NA	NA	4.9	1	2	NA	NA	2	2	2	2	normal	no	2	35.53	122.666666666667	78.6666666666667	0.9	309	161.9	113.514690958179	52.39482201	NA	2	NA	47	41	116.2	234	35	109891.661525344	53690.34644	52
1384	C-1384	1	2.26	1	71	1	NA	1999_2000	54	1.39	1.1	163	97	100	5.55062167	97	NA	NA	5.7	1	2	NA	NA	2	2	2	2	prediabetes	no	2	19.83	168	76.6666666666667	0.6	52	2.7	103.203960934774	5.192307692	1	2	NA	13	15	79.6	293	15	2270.80930766464	1383.022652	54
1385	C-1385	2	1.29	2	24	3	NA	1999_2000	45	1.15	NA	172	NA	NA	NA	86	NA	NA	5	1	2	NA	NA	2	2	2	2	normal	no	2	24.57	105.333333333333	65.3333333333333	0.6	189	8.4	128.459658240293	4.444444444	NA	2	NA	19	17	88.5	386	31	89097.167286601	37071.69476	45
1386	C-1386	1	2.1	1	57	5	NA	1999_2000	48	1.25	NA	175	NA	NA	NA	91	NA	NA	5.2	1	2	NA	NA	2	2	2	2	normal	no	2	25.32	114	64	0.9	105	6.4	99.6164157929518	6.095238095	NA	2	NA	22	21	89.7	278	26	63521.9823122463	31744.29764	48
1387	C-1387	3	0.4	2	25	4	NA	1999_2000	49	1.26	0.62	140	55	89.6	4.973357016	88	NA	NA	5	1	2	NA	NA	2	2	2	2	normal	no	2	28.65	107	67	0.5	121	8.5	133.397728655055	7.024793388	NA	2	NA	12	18	93.1	515	16	44937.0842587991	20543.20668	49
1388	C-1388	5	3.97	1	45	3	NA	1999_2000	54	1.39	NA	202	NA	NA	NA	84	NA	NA	5.1	1	2	NA	NA	2	2	2	2	normal	no	2	25.54	110.666666666667	54	0.9	23	0.8	107.33540586327	3.47826087	NA	2	NA	41	36	87.4	161	66	79938.3792660761	40485.98648	54
1391	C-1391	5	3.94	2	35	4	NA	1999_2000	69	1.78	0.38	177	34	87.8	4.873445826	87	NA	NA	5.1	1	2	2	NA	2	2	2	2	normal	no	2	25.98	94	42.6666666666667	0.7	193	10.8	115.590329696869	5.595854922	NA	2	NA	12	14	79.6	226	12	20539.9825727707	9623.040123	69
1393	C-1393	2	1.96	1	60	3	NA	1999_2000	60	1.56	1.15	204	102	96.3	5.345248668	89	NA	NA	5.6	1	2	2	NA	2	2	2	2	normal	no	2	21.64	116.666666666667	81.3333333333333	0.9	19	1	97.775014482891	5.263157895	NA	2	NA	21	26	88.4	200	18	45749.4883060016	24004.52018	60
1394	C-1394	3	1.48	1	85	3	NA	1999_2000	46	1.2	NA	173	NA	NA	NA	92	NA	NA	5.2	1	2	2	NA	2	2	2	1	normal	yes	2	33.43	137.333333333333	72.6666666666667	1.1	81	6	65.7843349200346	7.407407407	1	2	NA	17	24	110.4	298	27	13686.6109472891	7439.656915	46
1397	C-1397	1	1.07	2	65	4	NA	1999_2000	NA	NA	NA	NA	NA	NA	NA	NA	NA	NA	NA	1	2	2	NA	2	2	2	2	NA	no	2	42.83	120	67.3333333333333	NA	152	28.6	NA	18.81578947	1	2	NA	NA	NA	116.2	NA	NA	11298.567770831	6503.334605	NA
1398	C-1398	4	4.37	2	80	3	NA	1999_2000	41	1.07	NA	205	NA	NA	NA	104	NA	NA	7.3	1	2	2	NA	2	2	2	2	diabetes	no	2	37.28	146.666666666667	35.3333333333333	0.7	170	31.2	87.3727813512866	18.35294118	1	2	NA	25	27	101.9	202	43	24073.1196119901	10853.51089	41
1400	C-1400	4	1.86	2	85	3	NA	1999_2000	55	1.42	NA	225	NA	NA	NA	98	NA	NA	5.5	1	2	2	NA	2	2	2	2	normal	no	2	24.62	125.333333333333	69	0.9	99	7.7	62.6466366387578	7.777777778	NA	2	NA	30	25	92	212	12	21048.0203650506	9489.626682	55
1405	C-1405	3	0.74	2	38	1	NA	1999_2000	47	1.23	6.95	240	616	107.7	5.978019538	104	NA	NA	5.2	1	2	2	NA	2	2	2	2	prediabetes	no	2	29.43	100	66.6666666666667	0.3	92	10	139.155663038433	10.86956522	NA	2	NA	11	15	109.8	271	15	3058.02612968824	1686.517177	47
1409	C-1409	2	0.85	2	37	1	NA	1999_2000	35	0.91	NA	184	NA	NA	NA	95	NA	NA	4.9	1	2	NA	NA	2	2	2	2	normal	no	2	30.18	110.666666666667	66.6666666666667	0.4	428	35.2	130.644658209052	8.224299065	NA	2	NA	35	32	101.3	205	28	15640.2453168868	8783.826245	35
1410	C-1410	3	5	1	49	3	NA	1999_2000	62	1.61	NA	232	NA	NA	NA	98	NA	NA	5.2	1	2	2	NA	2	2	2	2	normal	no	2	27.75	129.333333333333	98	0.9	114	3.1	104.698141470341	2.719298246	1	2	NA	30	22	102.6	279	59	106140.044328135	51480.49494	62
1411	C-1411	3	1.54	2	77	3	NA	1999_2000	49	1.28	NA	226	NA	NA	NA	115	NA	NA	5.7	1	2	NA	NA	2	2	2	2	prediabetes	no	2	32.44	158.666666666667	52	0.8	187	28.5	75.8383450616325	15.24064171	1	2	NA	20	29	NA	235	15	40680.7671029222	23390.86197	49
1412	C-1412	2	1.15	1	43	5	NA	1999_2000	38	0.98	1.39	214	123	93.6	5.195381883	90	NA	NA	5	1	2	2	NA	2	2	2	2	normal	no	2	30.08	130	90	0.7	69	4	117.248325168088	5.797101449	NA	2	NA	44	23	107	228	39	56847.8805390943	27572.60038	38
1416	C-1416	3	2.51	1	32	3	NA	1999_2000	31	0.81	NA	241	NA	NA	NA	80	NA	NA	5	1	2	2	NA	2	2	2	2	normal	no	2	34.22	126	63	0.8	215	76.5	120.588019712441	35.58139535	NA	2	NA	22	24	112.2	271	25	92941.1952887723	45408.7681	31
1417	C-1417	3	4.98	1	38	3	NA	1999_2000	39	1.02	1.06	180	94	101.1	5.611678508	98	NA	NA	5.5	1	2	NA	NA	2	2	2	2	prediabetes	no	2	28.28	114.666666666667	73.3333333333333	0.8	79	3.6	116.171104307425	4.556962025	NA	2	NA	17	15	102.4	241	13	104816.721083276	49042.89496	39
1419	C-1419	4	1.26	1	32	3	NA	1999_2000	NA	NA	NA	NA	NA	NA	NA	NA	NA	NA	NA	1	2	NA	NA	2	2	2	2	NA	no	2	34.82	104.666666666667	60	NA	327	29	NA	8.868501529	NA	2	NA	NA	NA	114.2	NA	NA	73215.9810567666	35771.51654	NA
1423	C-1423	4	1.91	2	57	1	NA	1999_2000	52	1.34	1.52	265	135	96.9	5.378552398	93	NA	NA	5.3	1	2	2	NA	2	2	2	2	normal	no	2	28.08	NA	NA	0.5	48	9	109.324170818766	18.75	NA	2	NA	13	14	95.2	286	18	7000.33125995875	4086.449098	52
1424	C-1424	4	4.19	2	85	3	NA	1999_2000	71	1.84	1.04	224	92	107.2	5.95026643	103	NA	NA	5.2	1	2	2	NA	2	2	2	2	prediabetes	no	2	25.01	159	66	1	102	91.7	55.2063165050366	89.90196078	NA	2	NA	22	34	96	216	19	21554.7835639611	9718.103921	71
1428	C-1428	5	5	1	40	3	NA	1999_2000	34	0.89	NA	247	NA	NA	NA	82	NA	NA	5.1	1	2	2	NA	2	2	2	2	normal	no	2	27.8	117.333333333333	88.6666666666667	0.9	140	6.1	110.725599603555	4.357142857	NA	2	NA	50	28	98.1	242	130	91050.8466200811	44161.8682	34
1430	C-1430	1	1.2	1	54	1	NA	1999_2000	40	1.04	NA	168	NA	NA	NA	93	NA	NA	5.2	1	2	2	NA	2	2	2	2	normal	no	2	27.51	158	109	0.7	134	13.5	109.495321792813	10.07462687	NA	2	NA	133	119	98.4	105	112	11254.1310423187	6157.725095	40
1431	C-1431	5	2.58	2	59	4	NA	1999_2000	75	1.93	NA	238	NA	NA	NA	85	NA	NA	5.5	1	2	2	NA	2	2	2	2	normal	no	2	23.14	126	78	0.7	161	12.8	99.5628501015552	7.950310559	1	2	NA	23	22	82.7	253	28	24872.1732916904	13255.54691	75
1433	C-1433	4	1.92	1	26	1	NA	1999_2000	59	1.52	NA	214	NA	NA	NA	84	NA	NA	5.4	1	2	2	NA	2	2	2	2	normal	no	2	31.03	135	82	1	342	15	106.451836524299	4.385964912	NA	2	NA	31	28	110.9	367	76	19255.8516143802	10085.9708	59
1436	C-1436	1	0.8	2	73	1	NA	1999_2000	47	1.21	2.15	205	190	91.1	5.056616341	88	NA	NA	5.5	1	2	NA	NA	2	2	2	2	normal	no	2	36.61	161.333333333333	30.6666666666667	0.6	70	53.5	94.7147005047461	76.42857143	NA	2	NA	39	54	123	194	23	2515.66945021699	1541.117646	47
1438	C-1438	3	4.5	1	43	3	NA	1999_2000	50	1.29	0.86	257	76	97.3	5.400754885	95	NA	NA	4.7	1	2	NA	NA	2	2	2	2	normal	no	2	27.55	118.666666666667	82	1	79	2	95.771442621183	2.53164557	NA	2	NA	28	18	95	226	31	119364.809290344	57894.82659	50
1440	C-1440	NA	2.94	1	19	1	NA	1999_2000	43	1.11	2.08	134	184	109.7	6.089031972	110	NA	NA	5.2	1	2	2	NA	NA	NA	NA	NA	prediabetes	NA	2	25.3	102	39.3333333333333	0.7	130	5.3	136.122786247693	4.076923077	NA	NA	NA	249	71	88.7	210	177	2224.16645153715	1429.072732	43
1441	C-1441	5	5	1	40	3	NA	1999_2000	52	1.34	NA	158	NA	NA	NA	93	NA	NA	5.5	1	2	2	NA	2	2	2	2	normal	no	2	24.19	120	56	0.9	92	2	110.725599603555	2.173913043	NA	2	NA	19	21	89	216	17	85048.0630161008	41250.37261	52
1443	C-1443	5	4.55	2	44	3	NA	1999_2000	57	1.47	NA	182	NA	NA	NA	77	NA	NA	4.9	1	2	2	NA	2	2	2	2	normal	no	2	19.89	105	63	0.4	18	0.6	125.079058598358	3.333333333	NA	2	NA	11	16	74.5	201	10	99693.9310895464	48834.2548	57
1445	C-1445	3	1.88	2	56	3	NA	1999_2000	61	1.58	NA	285	NA	NA	NA	90	NA	NA	5.1	1	2	2	NA	2	2	2	2	normal	no	2	18.62	127	78	0.5	23	2.7	110.006209316529	11.73913043	NA	2	NA	11	17	75	366	15	82450.1116038716	43493.07013	61
1447	C-1447	3	1.49	2	39	3	NA	1999_2000	90	2.34	NA	196	NA	NA	NA	78	NA	NA	4.9	1	2	NA	NA	2	2	2	2	normal	no	2	20.96	90	50.6666666666667	0.6	14	1.6	117.017724430201	11.42857143	NA	2	NA	12	21	71	165	9	93853.7846785851	44506.13392	90
1448	C-1448	3	0.68	2	21	4	NA	1999_2000	NA	NA	NA	NA	NA	NA	NA	NA	NA	NA	5.2	1	2	2	NA	2	2	2	2	normal	no	2	23.51	119	72	NA	196	10.7	NA	5.459183673	2	2	NA	NA	NA	69.9	271	NA	43095.4392596785	19701.28971	NA
1449	C-1449	5	3.29	2	55	3	NA	1999_2000	63	1.64	2.47	243	219	91.6	5.084369449	90	NA	NA	5	1	2	2	NA	2	2	2	2	normal	no	2	39.56	129	80	0.6	82	5.9	105.934037974911	7.195121951	NA	2	NA	15	15	105.6	266	18	82450.1116038716	43493.07013	63
1453	C-1453	4	4.18	1	50	3	NA	1999_2000	57	1.47	NA	282	NA	NA	NA	94	NA	NA	5.3	1	2	2	NA	2	2	2	2	normal	no	2	25.91	132.666666666667	90	1.1	174	5.8	81.7820050587242	3.333333333	NA	2	NA	41	32	97.4	216	47	62172.0494733584	31069.68598	57
1455	C-1455	2	0.92	1	33	4	NA	1999_2000	52	1.34	0.86	168	76	91.6	5.084369449	88	NA	NA	5.5	1	2	NA	NA	2	2	2	2	normal	no	2	26.93	119.333333333333	86.6666666666667	0.9	266	8	115.652518313634	3.007518797	NA	2	NA	29	26	93	211	35	37494.3893884731	16419.05673	52
1458	C-1458	4	0.15	2	24	3	NA	1999_2000	34	0.89	2.03	178	180	97.9	5.434058615	92	NA	NA	5.5	1	2	2	NA	2	2	2	2	normal	no	2	40.86	119.333333333333	64.6666666666667	0.5	168	9.3	134.229954372163	5.535714286	NA	2	NA	33	23	115.5	298	23	71893.1405639726	31020.14433	34
1461	C-1461	2	5	1	33	4	NA	1999_2000	33	0.85	3.16	185	280	95.3	5.289742451	102	NA	NA	6.2	1	2	2	NA	2	2	2	2	prediabetes	no	2	42.15	124.666666666667	83.3333333333333	0.8	365	123.5	119.840373990224	33.83561644	NA	2	NA	17	20	137.2	261	43	29796.3297927914	12859.86277	33
1462	C-1462	2	4.97	1	27	1	NA	1999_2000	47	1.21	1.6	223	142	89.5	4.967806394	85	NA	NA	5.2	1	2	NA	NA	2	2	2	2	normal	no	2	28.36	120.666666666667	69.3333333333333	0.9	287	26.9	120.049716677322	9.3728223	NA	2	NA	34	21	99.1	285	75	20593.497856155	10786.61293	47
1463	C-1463	3	3.24	1	71	3	NA	1999_2000	NA	NA	NA	NA	NA	NA	NA	NA	NA	NA	NA	1	2	2	NA	1	2	9	2	NA	yes	1	34.67	158.666666666667	91.3333333333333	NA	12	14.3	NA	119.1666667	1	1	NA	NA	NA	125	NA	NA	32624.2035820542	17368.67352	NA
1464	C-1464	1	1.16	1	61	1	NA	1999_2000	65	1.68	1.22	242	108	98.2	5.45071048	96	NA	NA	5.5	1	2	NA	NA	2	2	2	2	normal	no	2	22.99	169.333333333333	102.666666666667	0.5	67	93.8	116.043061465635	140	NA	2	NA	16	23	91.5	304	47	2838.51163433321	1728.778315	65
1465	C-1465	1	1.8	2	64	1	NA	1999_2000	47	1.22	2.07	159	183	98.9	5.489564831	89	NA	NA	5.5	1	2	2	NA	2	1	1	2	normal	yes	2	23.81	96.6666666666667	41.3333333333333	0.6	74	2.1	100.167413264255	2.837837838	NA	1	NA	14	18	87.5	208	19	2537.69481981613	1629.986095	47
1467	C-1467	4	0.36	1	29	1	NA	1999_2000	41	1.07	NA	206	NA	NA	NA	85	NA	NA	5	1	2	NA	NA	2	2	2	2	normal	no	2	28.29	122	68	0.8	150	4.9	122.859059391141	3.266666667	NA	2	NA	91	37	95.5	355	165	26333.1527430833	13923.63221	41
1469	C-1469	1	1.26	2	65	1	NA	1999_2000	59	1.52	NA	205	NA	NA	NA	94	NA	NA	5.4	1	2	NA	NA	2	2	2	2	normal	no	2	30.47	146	70.6666666666667	0.4	28	1.2	109.764889488317	4.285714286	NA	2	NA	20	24	96	245	24	2709.61347181195	1603.730755	59
1470	C-1470	5	5	2	45	4	NA	1999_2000	66	1.7	NA	212	NA	NA	NA	69	NA	NA	4.9	1	2	2	NA	2	2	2	2	normal	no	2	23.89	108.666666666667	76	0.7	267	13.5	108.62040720107	5.056179775	NA	2	NA	11	27	71	234	14	24219.6553275238	12907.7895	66
1471	C-1471	NA	5	2	19	3	NA	1999_2000	44	1.14	NA	176	NA	NA	NA	88	NA	NA	5.2	1	2	2	NA	NA	NA	NA	NA	normal	NA	2	31.47	NA	NA	0.6	269	18.7	132.517062465327	6.951672862	NA	NA	NA	14	20	NA	321	22	28204.5694387118	13236.53862	44
1472	C-1472	4	0.36	1	47	4	NA	1999_2000	65	1.67	1.13	170	100	104.7	5.811500888	94	NA	NA	5.6	1	2	2	NA	2	2	2	2	prediabetes	no	2	23.72	119	67	0.8	108	7.8	109.847214709995	7.222222222	NA	2	NA	26	27	84.3	264	28	20793.5527175176	10467.72766	65
1475	C-1475	3	0.47	1	66	2	NA	1999_2000	NA	NA	NA	NA	NA	NA	NA	NA	NA	NA	NA	1	1	1	1	2	2	2	2	diabetes	no	2	32.84	147.333333333333	62	NA	190	2090	NA	1100	1	2	NA	NA	NA	113.7	NA	NA	23151.92332	12147.69457	NA
1477	C-1477	5	4.67	1	84	5	NA	1999_2000	NA	NA	NA	NA	NA	NA	NA	NA	NA	NA	NA	1	2	2	NA	2	2	2	2	NA	no	1	25.51	132.666666666667	75.3333333333333	NA	118	19.3	NA	16.3559322	NA	2	NA	NA	NA	91.5	NA	NA	10896.6600690351	5582.331669	NA
1479	C-1479	NA	0.23	1	19	1	NA	1999_2000	27	0.71	NA	217	NA	NA	NA	83	NA	NA	5	1	2	2	NA	NA	NA	NA	NA	normal	NA	2	30.16	110	64	0.7	226	43.8	136.122786247693	19.38053097	NA	NA	NA	112	58	96.5	312	92	1939.5418416892	1291.296769	27
1480	C-1480	2	2.12	2	33	3	NA	1999_2000	44	1.14	NA	265	NA	NA	NA	76	NA	NA	5.2	1	2	2	NA	2	2	2	2	normal	no	1	18.4	84	63.3333333333333	0.7	329	92.6	117.03709071598	28.14589666	NA	2	NA	11	26	68.4	233	22	86584.4028079476	39594.05039	44
1481	C-1481	2	3.24	1	30	3	NA	1999_2000	47	1.22	2.15	243	190	80.6	4.473801066	80	NA	NA	4.7	1	2	NA	NA	2	2	2	2	normal	no	2	20.15	110.666666666667	64.6666666666667	0.8	319	9.2	122.097333222916	2.884012539	NA	2	NA	29	28	79	265	30	128169.979289178	59969.69535	47
1482	C-1482	5	5	1	37	3	NA	1999_2000	43	1.11	NA	232	NA	NA	NA	85	NA	NA	5.1	1	2	2	NA	2	2	2	2	normal	no	2	26.08	121.333333333333	70.6666666666667	0.9	39	1.3	112.810899874238	3.333333333	NA	2	NA	20	26	90.4	215	16	83252.812722919	38953.31687	43
1486	C-1486	3	3.69	2	32	3	NA	1999_2000	NA	NA	NA	NA	NA	NA	NA	NA	NA	NA	NA	1	2	2	NA	2	2	2	2	NA	no	2	14.83	93.3333333333333	60.6666666666667	NA	113	9.3	NA	8.230088496	NA	2	NA	NA	NA	67	NA	NA	83158.411345141	39434.31162	NA
1487	C-1487	4	2.61	2	37	1	NA	1999_2000	65	1.69	NA	198	NA	NA	NA	79	NA	NA	5.9	1	1	1	2	2	2	2	2	diabetes	no	2	33.09	112.666666666667	61.3333333333333	0.5	30	0.3	123.804475295552	1	2	2	NA	14	16	107	259	12	12917.4549801923	7006.541652	65
1488	C-1488	4	1.78	2	83	3	NA	1999_2000	90	2.34	NA	323	NA	NA	NA	103	NA	NA	5.1	1	2	2	NA	2	2	1	1	normal	yes	2	21.15	190	100	2.7	58	217.5	16.9728303049924	375	1	2	NA	10	16	84.2	359	9	19369.5628245095	8732.883996	90
1489	C-1489	3	1.47	2	83	4	NA	1999_2000	95	2.45	1.07	213	95	90	4.995559503	90	NA	NA	5.3	1	2	NA	NA	2	2	2	2	normal	no	2	25.12	158	66.6666666666667	1.1	47	18.4	49.8562447830877	39.14893617	1	2	NA	19	26	84.7	244	13	17427.0848809353	10030.84342	95
1493	C-1493	5	3.33	2	28	2	NA	1999_2000	54	1.38	0.77	159	68	80.5	4.468250444	84	NA	NA	5	1	2	2	NA	2	2	2	2	normal	no	2	39.94	107	70	0.7	237	6.2	120.733712619399	2.616033755	NA	2	NA	14	18	125.3	290	15	24446.5344629417	11175.85216	54
1495	C-1495	2	2.72	1	41	3	NA	1999_2000	37	0.95	NA	188	NA	NA	NA	83	NA	NA	5.2	1	2	2	NA	2	2	2	2	normal	no	2	28.12	126	87.3333333333333	0.8	112	5.3	114.023690932229	4.732142857	NA	2	NA	17	15	95.6	252	12	78361.443233605	39687.32366	37
1498	C-1498	4	3.29	1	59	3	NA	1999_2000	46	1.2	1.67	237	148	95.8	5.31749556	93	NA	NA	5	1	2	2	NA	2	2	2	2	normal	no	2	24.7	119.333333333333	76.6666666666667	0.8	61	3.1	101.947588740548	5.081967213	NA	2	NA	17	18	93	249	12	79592.1001858596	39775.13336	46
1500	C-1500	4	0.31	2	29	4	NA	1999_2000	52	1.34	0.54	129	48	87.8	4.873445826	86	NA	NA	5.1	1	2	2	NA	2	2	2	2	normal	no	2	25.46	115.333333333333	56.6666666666667	0.8	508	26.3	102.220314223928	5.177165354	NA	2	NA	20	17	78.9	164	31	37180.6039026385	16997.29395	52
1502	C-1502	4	4.34	2	41	1	NA	1999_2000	42	1.08	1.23	157	109	88.8	4.928952043	87	NA	NA	5.5	1	2	NA	NA	2	2	2	2	normal	no	2	25.31	98	66	0.4	58	7	127.434678217361	12.06896552	NA	2	NA	12	17	83.1	277	9	8751.74432663329	5108.837908	42
1503	C-1503	5	1.27	1	38	2	NA	1999_2000	51	1.31	NA	203	NA	NA	NA	83	NA	NA	5.2	1	2	2	NA	2	2	2	2	normal	no	2	28.75	144	63	0.9	366	10.1	112.111472295018	2.759562842	NA	2	NA	23	21	103.5	212	19	43803.451052926	20495.28002	51
1505	C-1505	3	1.24	1	80	3	NA	1999_2000	32	0.83	2.89	197	256	115	6.38321492	112	NA	NA	5.7	1	2	2	NA	1	1	2	2	prediabetes	yes	2	27.56	176.666666666667	67.3333333333333	0.9	94	15.7	86.3391437152589	16.70212766	1	2	NA	21	24	98.6	261	20	13234.5408185903	7193.924303	32
1506	C-1506	1	0.34	1	85	4	NA	1999_2000	51	1.31	NA	222	NA	NA	NA	110	NA	NA	5.9	1	2	2	NA	2	2	2	2	prediabetes	no	2	22.44	134	58	0.8	246	14	86.7262885115807	5.691056911	NA	2	NA	10	17	89.2	241	13	8986.03193843834	4262.026336	51
1509	C-1509	4	5	1	36	1	NA	1999_2000	64	1.66	0.54	173	48	92.6	5.139875666	86	NA	NA	5.1	1	2	2	NA	2	2	2	2	normal	no	2	23.38	117.333333333333	70	0.7	118	3.7	122.465483341667	3.13559322	NA	2	NA	20	25	76.5	252	12	23674.5247656363	12517.88492	64
1511	C-1511	1	0.75	1	66	4	NA	1999_2000	56	1.44	NA	226	NA	NA	NA	109	NA	NA	5.3	1	2	NA	NA	2	2	2	1	normal	yes	2	26.37	102	68	1.4	288	72.4	55.4318294261772	25.13888889	1	2	NA	22	22	93	251	53	12602.772205326	6456.368644	56
1517	C-1517	1	1.79	2	85	1	NA	1999_2000	50	1.28	NA	200	NA	NA	NA	105	NA	NA	6.3	1	2	2	NA	2	2	2	2	prediabetes	no	2	27.9	128	58.6666666666667	0.8	297	86.9	72.1573851131733	29.25925926	1	2	NA	19	22	96.4	284	12	3203.28188065562	2129.533962	50
1520	C-1520	4	5	2	46	3	NA	1999_2000	58	1.5	NA	232	NA	NA	NA	88	NA	NA	5.2	1	2	2	NA	2	2	2	2	normal	no	2	26.86	140	72.6666666666667	0.8	37	2	91.964472178754	5.405405405	NA	2	NA	21	22	97.1	227	10	106280.572912766	52060.6673	58
1525	C-1525	4	3.59	2	72	3	NA	1999_2000	90	2.34	NA	208	NA	NA	NA	79	NA	NA	5	1	2	2	NA	2	2	2	2	normal	no	2	28.05	127.333333333333	42	0.7	169	6.2	91.8299233088996	3.668639053	1	2	NA	18	25	95.8	247	9	37303.4793836013	21448.96961	90
1526	C-1526	4	1.04	2	23	3	NA	1999_2000	57	1.47	3.27	235	290	80.4	4.462699822	79	NA	NA	4.5	1	2	NA	NA	2	2	2	2	normal	no	2	30.17	106	62.6666666666667	0.4	161	6.2	142.529828734685	3.850931677	NA	2	NA	11	14	103	260	6	9969.41202977144	4148.089226	57
1528	C-1528	2	1.32	1	67	1	NA	1999_2000	NA	NA	NA	NA	NA	NA	NA	NA	NA	NA	NA	1	1	1	1	2	9	2	2	diabetes	no	1	25.78	118	64.6666666666667	NA	153	802	NA	524.1830065	NA	2	NA	NA	NA	96.6	NA	NA	1647.44610734581	1003.367071	NA
1529	C-1529	3	3.11	1	46	3	NA	1999_2000	38	0.99	NA	160	NA	NA	NA	105	NA	NA	6	1	1	2	1	2	2	2	2	diabetes	no	2	29.02	107.333333333333	69.3333333333333	0.6	239	21.8	120.565084663918	9.121338912	NA	2	NA	28	22	100.6	151	13	102634.228046492	49780.08904	38
1532	C-1532	1	0.9	1	85	3	NA	1999_2000	87	2.24	NA	205	NA	NA	NA	78	NA	NA	5.7	1	1	2	1	2	2	2	1	diabetes	yes	2	23.63	163.333333333333	60.6666666666667	0.6	124	12.4	94.5980663966283	10	NA	2	NA	19	22	97.2	202	88	10874.7061899574	5911.184545	87
1534	C-1534	5	5	1	60	3	NA	1999_2000	33	0.85	NA	222	NA	NA	NA	88	NA	NA	5.3	1	2	NA	NA	1	2	2	2	normal	yes	2	31.01	158.666666666667	74	0.9	41	1.6	97.775014482891	3.902439024	1	2	NA	29	27	111.2	333	39	41406.2608703528	21725.65118	33
1536	C-1536	4	5	1	33	3	NA	1999_2000	47	1.21	NA	184	NA	NA	NA	88	NA	NA	5.2	1	2	2	NA	2	2	2	2	normal	no	2	30.88	117.333333333333	79.3333333333333	0.8	270	8.2	119.840373990224	3.037037037	NA	2	NA	26	23	102.7	270	19	92603.1866765897	43328.28112	47
1538	C-1538	5	1.27	2	31	2	NA	1999_2000	69	1.8	NA	205	NA	NA	NA	77	NA	NA	4.7	1	3	2	NA	2	2	2	2	normal	no	2	26.41	110	70	0.4	16	1.1	135.611869348747	6.875	NA	2	NA	27	18	81	235	11	84601.6565181125	38687.36335	69
1541	C-1541	3	1.7	2	61	3	NA	1999_2000	77	2	0.85	231	75	95.7	5.311944938	92	NA	NA	4.8	1	2	NA	NA	2	2	2	2	normal	no	2	24.05	104	67.3333333333333	0.6	38	2.1	102.053870729751	5.526315789	NA	2	NA	11	15	84.5	406	11	54549.9900078441	27664.74592	77
1543	C-1543	5	0.31	1	39	4	NA	1999_2000	NA	NA	NA	NA	NA	NA	NA	NA	NA	NA	5.5	1	2	2	NA	2	2	2	2	normal	no	2	22.96	120.666666666667	68	NA	159	5.9	NA	3.710691824	NA	2	NA	NA	NA	77.9	258	NA	42158.719746427	18195.37353	NA
1544	C-1544	3	1.45	2	30	1	NA	1999_2000	41	1.06	NA	174	NA	NA	NA	81	NA	NA	4.7	1	2	2	NA	2	2	2	2	normal	no	2	22.46	118	66	0.5	156	29.4	129.313360213848	18.84615385	NA	2	NA	21	19	81.1	408	15	16376.4519246933	8882.73214	41
1545	C-1545	3	1.66	2	23	3	NA	1999_2000	54	1.39	0.6	141	53	89	4.940053286	84	NA	NA	5.1	1	2	NA	NA	2	2	2	2	normal	no	2	14.42	96	62.6666666666667	0.5	231	27.3	135.067372079053	11.81818182	NA	2	NA	24	24	62.8	209	17	96749.8007114015	40255.81496	54
1546	C-1546	2	3.16	2	57	1	NA	1999_2000	59	1.52	1.4	251	124	101.7	5.644982238	101	NA	NA	5.4	1	2	NA	NA	2	2	2	2	prediabetes	no	2	24.9	144	69.3333333333333	0.4	34	5.1	115.364318587914	15	NA	2	NA	14	20	76.2	240	16	8219.95334106246	4848.453153	59
1547	C-1547	3	1.08	1	57	3	NA	1999_2000	NA	NA	NA	NA	NA	103.3	5.733792185	99	NA	NA	5.3	1	2	NA	NA	2	1	9	2	prediabetes	yes	2	26.71	112	71.3333333333333	1	76	2.8	87.785325349145	3.684210526	NA	2	NA	13	18	96.5	269	24	57200.4380492041	28585.1868	NA
1550	C-1550	5	4.37	2	24	3	NA	1999_2000	65	1.67	1.25	203	111	88.6	4.917850799	86	NA	NA	5.1	1	2	NA	NA	2	2	2	2	normal	no	2	17.43	106.666666666667	65.3333333333333	0.7	165	8.9	123.774900522504	5.393939394	NA	2	NA	19	21	65	273	22	66681.5814482359	27744.98123	65
1551	C-1551	4	1.37	1	38	3	NA	1999_2000	55	1.42	NA	239	NA	NA	NA	78	NA	NA	5	1	2	2	NA	2	2	2	2	normal	no	2	23.71	113.333333333333	84	0.8	226	13	116.171104307425	5.752212389	NA	2	NA	27	19	84.3	305	19	111209.700806533	52034.1184	55
1552	C-1552	2	4.52	2	60	3	NA	1999_2000	47	1.22	3.32	213	294	165.8	9.202930728	158	NA	NA	6.3	1	2	NA	NA	1	1	1	2	diabetes	yes	2	36.26	123.333333333333	76.6666666666667	0.6	168	10.9	102.6905522	6.488095238	1	2	NA	47	28	97.3	387	98	38146.9345	19346.02097	47
1554	C-1554	1	4.03	2	48	1	NA	1999_2000	64	1.66	NA	166	NA	NA	NA	86	NA	NA	5.5	1	2	2	NA	2	2	2	2	normal	no	2	23.82	112.666666666667	67.3333333333333	0.5	60	8.8	115.617948848676	14.66666667	NA	2	NA	12	19	80.4	189	8	9527.68663185082	5561.794863	64
1555	C-1555	1	0.75	2	50	1	NA	1999_2000	58	1.51	1.89	284	167	97.5	5.411856128	93	NA	NA	5.1	1	2	NA	NA	2	2	2	2	normal	no	2	36.56	126	70.6666666666667	0.6	14	3.4	109.279969445866	24.28571429	NA	2	NA	23	22	106	267	58	10886.9528264379	6355.267616	58
1558	C-1558	3	2.23	1	68	4	NA	1999_2000	46	1.2	NA	228	NA	NA	NA	99	NA	NA	5.8	1	2	NA	NA	2	2	2	2	prediabetes	no	2	24.91	135.333333333333	68	1.3	187	634	59.8382407560893	339.0374332	1	2	NA	20	21	94.8	209	19	14774.9338387285	7569.16161	46
1561	C-1561	3	1.44	2	80	3	NA	1999_2000	75	1.95	1.21	215	107	91.7	5.089920071	89	NA	NA	5	1	2	2	NA	2	2	2	2	normal	no	2	22.34	140	66.6666666666667	1	137	7.2	56.9500105557952	5.255474453	1	2	NA	16	20	79.8	632	29	20943.7417302416	9442.6120320000009	75
1565	C-1565	1	1.6	2	23	1	NA	1999_2000	82	2.13	3.31	239	293	75	4.162966252	73	NA	NA	4.8	1	2	2	NA	2	2	2	2	normal	no	2	31.01	114	56	0.5	96	6.8	135.067372079053	7.083333333	NA	2	NA	15	20	106.2	211	9	2585.39853943609	1452.003539	82
1566	C-1566	4	0.84	2	71	3	NA	1999_2000	59	1.53	1.42	216	126	97.9	5.434058615	94	NA	NA	5.7	1	2	2	NA	2	2	2	1	prediabetes	yes	1	25.39	188	99.3333333333333	0.6	43	10.1	95.9001762879401	23.48837209	NA	2	NA	12	11	92.2	259	12	48548.5862129566	27914.74595	59
1568	C-1568	NA	1.95	1	19	3	NA	1999_2000	34	0.89	NA	141	NA	NA	NA	83	NA	NA	4.8	1	2	NA	NA	NA	NA	NA	NA	normal	NA	2	23.63	124	85.3333333333333	1	299	13.5	111.188587076762	4.515050167	NA	NA	NA	12	23	77.7	263	13	30265.97813	12751.54014	34
1570	C-1570	NA	2.18	2	19	4	NA	1999_2000	50	1.28	NA	179	NA	NA	NA	75	NA	NA	4.9	1	2	NA	NA	NA	NA	NA	NA	normal	NA	2	32.61	116.666666666667	62	0.7	199	7.9	127.684336459145	3.969849246	NA	NA	NA	13	17	97.7	314	15	7151.32610266371	3878.280996	50
1571	C-1571	4	5	1	65	3	NA	1999_2000	46	1.18	1.34	172	119	95.8	5.31749556	90	NA	NA	5.2	1	2	2	NA	1	2	2	2	normal	yes	2	27.41	166.666666666667	83.3333333333333	1.3	57	26.1	60.965177075176	45.78947368	1	2	NA	27	27	98	152	16	45144.5185645287	23687.09569	46
1574	C-1574	4	2.79	2	80	3	NA	1999_2000	39	1.01	2.37	254	210	86.4	4.795737123	81	NA	NA	5	1	2	NA	NA	2	2	2	2	normal	no	2	24.21	182	80	0.6	94	21.2	90.6797548170881	22.55319149	1	2	NA	10	20	88.2	257	13	19212.6137471254	8662.12256	39
1576	C-1576	NA	3.71	2	19	4	NA	1999_2000	71	1.84	0.71	152	63	93.1	5.167628774	90	NA	NA	5.1	1	2	2	NA	NA	NA	NA	NA	normal	NA	2	19.32	93	64	0.7	341	10.3	127.684336459145	3.020527859	NA	NA	NA	12	17	69.7	198	9	6332.57111763421	3677.802017	71
1580	C-1580	2	2.12	1	26	1	NA	1999_2000	37	0.95	NA	237	NA	NA	NA	81	NA	NA	4.9	1	2	2	NA	2	2	2	2	normal	no	2	26.37	122	77.3333333333333	0.7	172	4.6	130.323812630766	2.674418605	NA	2	NA	65	36	88.1	242	32	14648.0098540829	8294.381964	37
1581	C-1581	1	0.72	2	34	1	NA	1999_2000	NA	NA	NA	NA	NA	NA	NA	NA	NA	NA	NA	1	2	NA	NA	2	2	2	2	NA	no	2	36.03	114	77	NA	141	6.2	NA	4.397163121	NA	2	NA	NA	NA	104.2	NA	NA	17076.2849304255	9262.327743	NA
1582	C-1582	NA	1.4	2	19	1	NA	1999_2000	51	1.31	0.54	129	48	90.5	5.023312611	83	NA	NA	5	1	2	2	NA	NA	NA	NA	NA	normal	NA	2	31.65	124	69.3333333333333	0.5	191	11.3	138.469613666421	5.916230366	NA	NA	NA	16	17	99.3	300	8	2136.315526	1470.595175	51
1583	C-1583	1	1	2	54	1	NA	1999_2000	34	0.89	NA	178	NA	NA	NA	133	NA	NA	9.4	1	1	2	1	2	2	2	2	diabetes	no	2	25.34	138	64.6666666666667	0.5	18	0.5	111.383077917187	2.777777778	1	2	NA	41	26	95.2	266	81	7000.33125995875	4086.449098	34
1584	C-1584	NA	0.25	1	19	1	NA	1999_2000	NA	NA	NA	NA	NA	NA	NA	NA	NA	NA	NA	1	2	NA	NA	NA	NA	NA	NA	NA	NA	2	21.33	NA	NA	NA	204	12.9	NA	6.323529412	NA	NA	NA	NA	NA	NA	NA	NA	5275.1162833547	3389.370806	NA
1585	C-1585	3	1.16	2	24	1	NA	1999_2000	37	0.95	NA	229	NA	NA	NA	92	NA	NA	5.2	1	2	2	NA	2	2	2	2	normal	no	2	31.3	102.666666666667	64	0.5	134	52.4	134.229954372163	39.10447761	NA	2	NA	47	40	105.7	295	27	1645.00936822815	923.865078	37
1586	C-1586	2	1.13	2	45	1	NA	1999_2000	71	1.83	NA	183	NA	NA	NA	88	NA	NA	5.2	1	2	2	NA	2	2	2	2	normal	no	2	29.08	100.666666666667	62.6666666666667	0.6	13	3.6	112.731582316513	27.69230769	NA	2	NA	30	24	93	234	28	7996.34245013516	4667.871445	71
1587	C-1587	NA	1.81	2	19	3	NA	1999_2000	NA	NA	NA	NA	NA	NA	NA	NA	NA	NA	NA	1	2	NA	NA	NA	NA	NA	NA	NA	NA	2	25.52	82	44.6666666666667	NA	56	2.2	NA	3.928571429	NA	NA	NA	NA	NA	91.5	NA	NA	37460.3439565185	17290.43267	NA
1588	C-1588	4	4.52	1	35	4	NA	1999_2000	53	1.36	0.77	188	68	87.3	4.845692718	82	NA	NA	5.5	1	2	NA	NA	2	2	2	2	normal	no	2	20.82	136.666666666667	80.6666666666667	0.9	233	3.9	114.222872769349	1.673819742	NA	2	NA	12	19	68	178	16	33646.6237702729	14521.61952	53
1589	C-1589	2	1.08	2	52	1	NA	1999_2000	45	1.16	1.13	200	100	109.1	6.055728242	103	NA	NA	5.5	1	2	2	NA	2	2	2	2	prediabetes	no	2	24.8	111.333333333333	64	0.4	106	5.5	119.008105906585	5.188679245	2	2	NA	10	16	88.4	246	13	6710.89093396094	3989.314555	45
1590	C-1590	5	5	1	54	4	NA	1999_2000	36	0.94	NA	194	NA	NA	NA	112	NA	NA	7.4	1	1	2	2	2	2	2	2	diabetes	no	2	35.31	140	79	0.8	158	14.9	105.167608028737	9.430379747	1	2	NA	24	22	117.9	289	24	29990.301611829	15097.48306	36
1592	C-1592	5	5	2	63	3	NA	1999_2000	48	1.25	1.51	233	134	95.9	5.323046181	92	NA	NA	5	1	2	NA	NA	2	2	2	2	normal	no	1	25.69	114	64	0.8	146	3.9	82.7376065836538	2.671232877	NA	2	NA	16	20	89.7	328	23	42362.7682107416	21484.05928	48
1593	C-1593	1	3.06	1	65	1	NA	1999_2000	44	1.14	NA	214	NA	NA	NA	92	NA	NA	5.6	1	2	2	NA	2	2	2	2	normal	no	2	29.28	125.333333333333	70.6666666666667	0.7	228	6.8	102.254982980131	2.98245614	NA	2	NA	22	25	93.2	233	30	5487.89252559292	3334.889647	44
1598	C-1598	3	0.06	2	85	3	NA	1999_2000	80	2.06	1.1	233	97	99.9	5.545071048	96	NA	NA	5.7	1	2	2	NA	2	2	2	2	prediabetes	no	2	21.08	170.666666666667	38	0.8	115	19.4	72.1573851131733	16.86956522	NA	2	NA	26	32	73	251	16	20842.8269066584	9397.113976	80
1600	C-1600	5	5	1	60	3	NA	1999_2000	48	1.25	NA	205	NA	NA	NA	94	NA	NA	5.3	1	2	2	NA	2	2	2	2	normal	no	1	29.51	116.666666666667	76.6666666666667	0.8	144	4	101.315513690356	2.777777778	NA	2	NA	25	28	100.6	251	19	46199.8828598317	24240.83988	48
1602	C-1602	2	0	2	65	4	NA	1999_2000	NA	NA	NA	NA	NA	NA	NA	NA	NA	NA	NA	1	1	2	1	2	2	2	2	diabetes	no	2	39.76	116	68.6666666666667	NA	391	35.4	NA	9.05370844	NA	2	NA	NA	NA	113.7	NA	NA	9850.73999460422	5844.407311	NA
1603	C-1603	2	2.04	2	20	1	NA	1999_2000	79	2.04	NA	201	NA	NA	NA	78	NA	NA	4.5	1	2	2	NA	2	2	2	2	normal	no	2	26.44	90.6666666666667	61.3333333333333	0.3	67	4	155.639211380905	5.970149254	NA	2	NA	51	45	91.5	234	21	1796.04911022421	974.192898	79
1605	C-1605	3	5	2	50	1	NA	1999_2000	54	1.39	NA	298	NA	NA	NA	91	NA	NA	5.6	1	2	NA	NA	2	2	2	2	normal	no	2	29.52	111.333333333333	73.3333333333333	0.5	21	0.2	114.188730636906	0.952380952	NA	2	NA	25	24	95.2	283	21	8797.23875458019	5188.958891	54
1606	C-1606	2	1.41	2	48	1	NA	1999_2000	70	1.8	1.76	223	156	94.3	5.234236234	86	NA	NA	5.3	1	2	2	NA	2	2	2	2	normal	no	2	29.61	157	94	0.5	55	4	115.617948848676	7.272727273	NA	2	NA	15	17	94.4	395	17	7417.96031606342	4258.818995	70
1609	C-1609	1	0.73	2	60	1	NA	1999_2000	NA	NA	NA	NA	NA	79	4.384991119	NA	NA	NA	4.9	1	2	NA	NA	2	2	1	2	normal	yes	2	32.47	126.666666666667	62.6666666666667	NA	317	197.5	NA	62.30283912	NA	2	NA	NA	NA	109.5	252	NA	2709.61347181195	1603.730755	NA
1614	C-1614	3	2.11	2	62	3	NA	1999_2000	87	2.24	1.22	265	108	100	5.55062167	99	NA	NA	5.4	1	2	NA	NA	2	2	2	2	normal	no	1	35.17	134	70.6666666666667	0.6	95	14.3	101.421136731226	15.05263158	1	2	NA	16	20	99.1	230	10	38146.9345	19346.02097	87
1616	C-1616	4	5	2	62	3	NA	1999_2000	80	2.06	NA	192	NA	NA	NA	85	NA	NA	5.5	1	2	2	NA	2	2	2	2	normal	no	2	23.94	174	111.333333333333	0.6	14	1.3	101.421136731226	9.285714286	NA	2	NA	17	30	84	294	12	46701.4842123077	23684.41671	80
1617	C-1617	4	3.82	2	46	3	NA	1999_2000	52	1.34	0.7	156	62	103.9	5.767095915	100	NA	NA	5.6	1	2	2	NA	2	2	2	2	prediabetes	no	2	34.49	133.333333333333	80	0.7	72	1.9	107.946960676423	2.638888889	NA	2	NA	27	16	105.5	357	30	102770.114957916	50341.09825	52
1618	C-1618	3	1.32	1	45	4	NA	1999_2000	57	1.48	0.75	210	66	93.3	5.178730018	93	NA	NA	5.7	1	2	2	NA	2	2	2	2	prediabetes	no	2	23.84	106.666666666667	56.6666666666667	1	91	3	94.5875581869347	3.296703297	NA	2	NA	17	19	84.3	206	18	16218.8128877313	8164.747922	57
1619	C-1619	3	0.72	1	40	3	NA	1999_2000	38	0.98	NA	157	NA	NA	NA	101	NA	NA	5.2	1	2	2	NA	2	2	2	2	normal	no	2	45.24	125	85	0.8	21	1.4	114.735048231263	6.666666667	1	2	NA	36	23	132	224	50	85048.0630161008	41250.37261	38
1620	C-1620	4	2.75	2	46	1	NA	1999_2000	43	1.1	1.05	190	93	93.7	5.200932504	89	NA	NA	5.1	1	2	2	NA	2	2	2	2	normal	no	2	34.34	122	68	0.6	175	15.6	112.032646506151	8.914285714	NA	2	NA	23	20	97	269	14	6710.89093396094	3989.314555	43
1622	C-1622	1	0.27	1	40	1	NA	1999_2000	54	1.39	NA	205	NA	NA	NA	98	NA	NA	5.1	1	2	2	NA	2	2	2	2	normal	no	2	22.84	113	76	0.7	198	10.4	119.456468227016	5.252525253	NA	2	NA	16	23	86	273	27	7922.23855659103	4692.186708	54
1623	C-1623	1	5	1	81	1	NA	1999_2000	68	1.76	NA	202	NA	NA	NA	89	NA	NA	5.8	1	1	2	2	2	2	2	2	prediabetes	no	2	29.98	145.333333333333	64	0.7	152	7	92.5695940754888	4.605263158	1	2	NA	16	18	112.8	196	13	1900.99752203138	1157.791024	68
1624	C-1624	2	2.15	2	47	4	NA	1999_2000	66	1.7	2.25	230	199	95.9	5.323046181	93	NA	NA	5.4	1	2	NA	NA	2	2	2	2	normal	no	2	25.71	138.666666666667	90	0.5	171	1.5	116.339252212393	0.877192982	1	2	NA	21	27	96.4	242	139	31155.968560082	16604.47593	66
1625	C-1625	1	0.68	2	85	1	NA	1999_2000	76	1.95	0.87	199	77	110.1	6.111234458	109	NA	NA	5.2	1	2	NA	NA	2	2	2	2	prediabetes	no	2	26.27	161.333333333333	70	0.5	86	23.5	91.8518651495266	27.3255814	1	2	NA	28	27	96.5	197	71	3497.91170172778	2246.742749	76
1627	C-1627	4	1.78	1	46	3	NA	1999_2000	33	0.85	2.64	222	234	169.5	9.40830373	165	NA	NA	8.2	1	2	2	NA	2	2	2	2	diabetes	no	2	27.63	106	76	0.5	183	10.8	127.389693224845	5.901639344	NA	1	NA	32	25	103.7	277	71	106140.044328135	51480.49494	33
1628	C-1628	4	1.21	2	78	3	NA	1999_2000	101	2.61	NA	233	NA	NA	NA	92	NA	NA	5.1	1	2	NA	NA	1	2	1	1	normal	yes	1	24.44	149.333333333333	62	0.8	15	0.9	75.3681473222504	6	1	1	NA	22	28	81.8	174	18	43237.0818553492	24860.70656	101
1629	C-1629	1	0.08	1	73	1	NA	1999_2000	44	1.14	0.94	202	83	118.5	6.577486679	117	NA	NA	5.9	1	2	NA	NA	2	2	2	2	prediabetes	no	2	25.46	138	65.3333333333333	0.8	163	10.5	93.4464596252239	6.441717791	NA	2	NA	19	26	97.9	211	27	3128.15513042637	2136.771684	44
1633	C-1633	NA	2.88	1	19	1	NA	1999_2000	43	1.12	NA	132	NA	NA	NA	88	NA	NA	4.8	1	2	NA	NA	NA	NA	NA	NA	normal	NA	2	20.21	112	75.3333333333333	0.6	268	14.6	142.609599556935	5.447761194	NA	NA	NA	16	19	73.8	161	19	4890.15572104682	3172.702118	43
1634	C-1634	3	4.19	2	75	3	NA	1999_2000	45	1.17	NA	200	NA	NA	NA	86	NA	NA	5.3	1	2	2	NA	2	2	2	2	normal	no	2	36.54	196	104	0.6	18	1.7	93.5438790515747	9.444444444	NA	2	NA	28	31	109.9	321	12	39768.0693017073	22866.07372	45
1635	C-1635	NA	0.16	1	19	1	NA	1999_2000	40	1.04	1.22	201	108	90.8	5.039964476	88	NA	NA	5.3	1	2	2	NA	NA	NA	NA	NA	normal	NA	2	42.99	116	76.6666666666667	0.7	155	3.3	136.122786247693	2.129032258	NA	NA	NA	48	31	130.4	299	18	2304.39873034269	1480.623623	40
1638	C-1638	1	2.17	1	62	1	NA	1999_2000	41	1.05	1.74	159	154	100.4	5.572824156	103	NA	NA	5.4	1	2	NA	NA	2	2	2	2	normal	no	2	30.25	150.666666666667	90	0.6	181	50.5	109.145399292515	27.90055249	2	2	NA	19	16	102.6	246	26	2270.80930766464	1383.022652	41
1639	C-1639	2	4.14	1	34	1	NA	1999_2000	45	1.18	NA	179	NA	NA	NA	92	NA	NA	6.1	1	2	2	NA	2	2	2	2	prediabetes	no	2	36.52	132	92.6666666666667	0.6	126	2.6	129.907326943364	2.063492063	1	2	NA	41	26	118.7	281	25	23674.5247656363	12517.88492	45
1641	C-1641	3	1.08	2	57	1	NA	1999_2000	57	1.48	1.11	221	98	115.3	6.399866785	113	NA	NA	6	1	2	NA	NA	2	2	2	2	prediabetes	no	2	50.67	122.666666666667	79.3333333333333	0.5	101	7.8	109.324170818766	7.722772277	NA	2	NA	30	29	140	265	16	10225.4180332178	6031.35544	57
1644	C-1644	4	1.91	2	72	3	NA	1999_2000	48	1.25	NA	243	NA	NA	NA	91	NA	NA	5.5	1	2	2	NA	2	2	2	2	normal	no	1	27.27	168.666666666667	87.3333333333333	0.7	32	4.4	91.8299233088996	13.75	NA	2	NA	22	23	99.7	201	29	38454.5259945611	22110.80502	48
1647	C-1647	5	4.52	2	61	2	NA	1999_2000	38	0.98	NA	192	NA	NA	NA	84	NA	NA	5.3	1	2	NA	NA	2	2	2	2	normal	no	2	30.48	154	91	0.4	81	6.1	112.52978130565	7.530864198	NA	2	NA	41	38	102.3	216	24	39735.6197945716	20151.71452	38
1650	C-1650	1	5	2	68	1	NA	1999_2000	43	1.1	NA	263	NA	NA	NA	95	NA	NA	5.2	1	2	2	NA	2	2	2	2	normal	no	2	26.12	126	59.3333333333333	0.5	50	5.2	102.09514930275	10.4	NA	2	NA	25	24	94.3	250	14	2537.69481981613	1629.986095	43
1651	C-1651	4	2.47	2	25	3	NA	1999_2000	48	1.25	1.49	185	132	71.5	3.968694494	66	NA	NA	4.9	1	2	2	NA	2	2	2	2	normal	no	2	18.47	87.3333333333333	58	0.3	197	12.4	150.873853757595	6.294416244	NA	2	NA	36	33	76.7	235	11	83121.0382259942	34585.13723	48
1652	C-1652	3	1.74	2	57	4	NA	1999_2000	54	1.39	0.82	182	73	88.8	4.928952043	91	NA	NA	5.1	1	2	2	NA	2	2	2	2	normal	no	2	32.63	144	82.6666666666667	0.5	132	8.7	109.324170818766	6.590909091	NA	2	NA	16	17	102.7	253	21	24872.1732916904	13255.54691	54
1659	C-1659	4	5	1	51	2	NA	1999_2000	43	1.11	NA	190	NA	NA	NA	87	NA	NA	5.1	1	2	2	NA	2	2	2	2	normal	no	2	28.3	112	78.6666666666667	0.8	180	12	107.148234390433	6.666666667	NA	2	NA	26	21	98	282	29	65127.8306673229	32546.7998	43
1661	C-1661	2	0.79	2	32	1	NA	1999_2000	32	0.83	1.74	199	154	92	5.106571936	93	NA	NA	5.2	1	2	NA	NA	2	2	2	2	normal	no	2	31	114.666666666667	60.6666666666667	0.6	299	14.2	122.224621642501	4.74916388	NA	2	NA	33	25	95.9	394	27	15414.6761316211	8657.142776	32
1662	C-1662	5	5	2	39	3	NA	1999_2000	80	2.06	0.97	220	86	85.5	4.745781528	84	NA	NA	4.8	1	2	2	NA	2	2	2	2	normal	no	2	20.16	96	62.6666666666667	0.4	144	13.7	129.029686427921	9.513888889	NA	2	NA	10	18	79.4	279	9	6526.83760823231	2984.647682	80
1663	C-1663	2	1.07	1	59	2	NA	1999_2000	41	1.06	NA	260	NA	NA	NA	89	NA	NA	7.8	1	1	2	1	2	2	2	2	diabetes	no	2	33.86	165	75	0.7	143	25.5	106.14279666889	17.83216783	NA	2	NA	46	28	112	313	39	16791.47016	8391.322295	41
1666	C-1666	2	2.53	1	40	4	NA	1999_2000	20	0.52	NA	180	NA	NA	NA	91	NA	NA	5.7	1	2	NA	NA	2	2	2	2	prediabetes	no	2	30.77	116	71.3333333333333	0.8	242	7.3	114.735048231263	3.016528926	NA	2	NA	37	34	107.7	218	24	34652.2257939147	17444.35246	20
1667	C-1667	NA	1.85	1	19	1	NA	1999_2000	52	1.34	NA	138	NA	NA	NA	83	NA	NA	5	1	2	NA	NA	NA	NA	NA	NA	normal	NA	2	21.71	110.666666666667	67.3333333333333	0.6	77	5.8	142.609599556935	7.532467532	NA	NA	NA	14	18	77	214	10	4890.15572104682	3172.702118	52
1671	C-1671	1	0.82	2	43	1	NA	1999_2000	32	0.82	2.11	282	187	112.5	6.244449378	108	NA	NA	6	1	2	2	NA	2	2	1	2	prediabetes	yes	2	32.94	138	83.3333333333333	0.4	182	10.9	125.859386796496	5.989010989	NA	2	NA	65	67	97	185	82	8838.54109296717	5074.406587	32
1672	C-1672	3	1.01	2	68	3	NA	1999_2000	55	1.42	NA	245	NA	NA	NA	108	NA	NA	5.8	1	1	2	1	2	2	2	2	diabetes	no	1	32.25	176	78.6666666666667	0.6	64	786	97.7062686847106	1228.125	NA	2	NA	23	21	110.7	245	30	49207.4826546649	24955.32089	55
1673	C-1673	NA	1.8	2	19	3	NA	1999_2000	53	1.36	NA	176	NA	NA	NA	84	NA	NA	5.1	1	2	NA	NA	NA	NA	NA	NA	normal	NA	2	29.93	126.666666666667	56.6666666666667	0.7	157	7.3	127.684336459145	4.649681529	NA	NA	NA	25	20	98.5	213	17	30342.943108096	14005.28023	53
1676	C-1676	NA	1.82	2	19	1	NA	1999_2000	NA	NA	NA	NA	NA	NA	NA	NA	NA	NA	NA	1	2	NA	NA	NA	NA	NA	NA	NA	NA	2	31.22	108	25	NA	58	5.5	NA	9.482758621	NA	NA	NA	NA	NA	102	NA	NA	2652.0291365798	1557.125964	NA
1677	C-1677	3	1.41	2	24	1	NA	1999_2000	NA	NA	NA	NA	NA	NA	NA	NA	NA	NA	4.3	1	2	2	NA	2	2	2	2	normal	no	2	26.09	114	33	NA	49	4.4	NA	8.979591837	NA	2	NA	NA	NA	91.7	233	NA	1803.33040406841	994.546015	NA
1681	C-1681	NA	1.81	2	19	1	NA	1999_2000	NA	NA	NA	NA	NA	NA	NA	NA	NA	NA	NA	1	2	2	NA	NA	NA	NA	NA	NA	NA	2	28.62	NA	NA	NA	NA	NA	NA	#VALUE!	NA	NA	NA	NA	NA	NA	NA	NA	2206.70651596719	1436.179266	NA
1682	C-1682	1	2.47	2	52	3	NA	1999_2000	68	1.76	NA	243	NA	NA	NA	150	NA	NA	6.2	1	1	1	2	2	2	2	2	diabetes	no	2	34.45	122	65	0.7	81	6.6	103.993063807785	8.148148148	NA	2	NA	23	25	101	280	11	70642.8450665873	37264.64591	68
1684	C-1684	1	1.81	1	66	1	NA	1999_2000	51	1.31	1.82	236	161	110	6.105683837	100	NA	NA	5.5	1	2	NA	NA	2	2	2	2	prediabetes	no	2	24.01	121.333333333333	58	0.8	174	7.4	97.6045144198389	4.252873563	NA	2	NA	20	19	90.3	230	13	2838.51163433321	1728.778315	51
1685	C-1685	4	2.54	2	25	4	NA	1999_2000	58	1.5	NA	196	NA	NA	NA	79	NA	NA	5	1	2	2	NA	2	2	2	2	normal	no	2	25.38	122.666666666667	89.3333333333333	0.5	280	25.3	133.397728655055	9.035714286	NA	2	NA	16	16	87.5	250	29	33110.1045584063	15136.44537	58
1686	C-1686	2	1	1	77	1	NA	1999_2000	34	0.87	3.8	210	337	97.8	5.428507993	92	NA	NA	5.3	1	2	NA	NA	2	2	2	2	normal	no	2	32.38	134	80.6666666666667	1.9	164	136.5	35.8837192459871	83.23170732	1	2	NA	26	25	114	160	78	2270.80930766464	1383.022652	34
1690	C-1690	1	1.81	1	41	1	NA	1999_2000	33	0.86	NA	195	NA	NA	NA	83	NA	NA	5.4	1	2	2	NA	2	2	2	2	normal	no	2	23.68	118.666666666667	76	0.6	48	1.7	124.373138418754	3.541666667	NA	2	NA	26	21	90.3	231	25	10177.8423796288	5963.754709	33
1691	C-1691	3	0.6	1	60	3	NA	1999_2000	62	1.59	NA	174	NA	NA	NA	87	NA	NA	4.8	1	2	2	NA	1	2	1	2	normal	yes	2	33.98	158	79.3333333333333	0.9	145	10.2	97.775014482891	7.034482759	1	2	NA	38	46	NA	115	112	26311.0328102265	13805.263	62
1692	C-1692	2	0.49	2	23	1	NA	1999_2000	66	1.72	NA	176	NA	NA	NA	73	NA	NA	4.5	1	2	NA	NA	2	2	2	2	normal	no	2	27.72	109.333333333333	58	0.3	174	7.3	152.762233269894	4.195402299	NA	2	NA	14	17	101	232	9	1911.55721814442	1036.845516	66
1693	C-1693	4	1.55	1	25	1	NA	1999_2000	49	1.26	NA	161	NA	NA	NA	82	NA	NA	5	1	2	2	NA	2	2	2	2	normal	no	2	24.37	103	70	0.7	316	9.2	131.13686117002	2.911392405	NA	2	NA	26	21	83.8	244	36	24717.4944276502	13069.35424	49
1695	C-1695	3	1.98	1	78	3	NA	1999_2000	45	1.18	NA	222	NA	NA	NA	93	NA	NA	5.5	1	2	NA	NA	2	2	2	2	normal	no	1	25.04	130	79.3333333333333	0.9	174	18.8	87.4197886781917	10.8045977	NA	2	NA	12	23	91.8	230	10	26678.6363758061	14203.336	45
1696	C-1696	5	5	2	51	3	NA	1999_2000	66	1.7	NA	201	NA	NA	NA	89	NA	NA	4.7	1	2	NA	NA	2	2	2	2	normal	no	2	26.18	127	77	0.5	26	1.9	113.480760506957	7.307692308	1	2	NA	25	24	83.2	281	17	84733.6022340052	44697.62906	66
1697	C-1697	NA	0.44	2	19	2	NA	1999_2000	64	1.66	NA	159	NA	NA	NA	78	NA	NA	5.4	1	2	2	NA	NA	NA	NA	NA	normal	NA	2	21	104	68	0.5	91	19.1	138.469613666421	20.98901099	NA	NA	NA	11	16	65.1	262	20	41887.6900344407	19196.10597	64
1700	C-1700	4	5	2	58	3	NA	1999_2000	63	1.62	NA	221	NA	NA	NA	78	NA	NA	5	1	2	NA	NA	2	2	2	2	normal	no	2	26.18	140.666666666667	81.3333333333333	0.7	102	11.3	100.183990844793	11.07843137	NA	2	NA	19	21	87.5	275	16	83604.5784561164	44102.0603	63
1701	C-1701	4	1.7	1	82	3	NA	1999_2000	48	1.23	NA	202	NA	NA	NA	88	NA	NA	5.2	1	2	NA	NA	2	2	2	2	normal	no	2	28.99	173	75	1.1	172	103.6	67.0232543018816	60.23255814	1	2	NA	18	22	110.8	202	22	14027.7829193473	7625.108407	48
1702	C-1702	4	0.47	2	31	1	NA	1999_2000	86	2.23	NA	193	NA	NA	NA	70	NA	NA	4.5	1	2	2	NA	2	2	2	2	normal	no	2	33.13	108.666666666667	62.6666666666667	0.4	118	9.3	135.611869348747	7.881355932	NA	2	NA	10	14	104.2	289	11	19816.2372183754	10928.75699	86
1704	C-1704	4	3.71	2	35	5	NA	1999_2000	80	2.06	NA	183	NA	NA	NA	83	NA	NA	4.4	1	2	NA	NA	2	2	2	2	normal	no	2	20.68	118.666666666667	74	0.5	13	0.9	125.354046867143	6.923076923	NA	2	NA	15	19	75	232	8	11769.2612909668	6383.751256	80
1705	C-1705	3	4.52	1	80	5	NA	1999_2000	37	0.96	NA	168	NA	NA	NA	108	NA	NA	6.2	1	3	NA	NA	2	2	2	2	prediabetes	no	2	27.94	173.333333333333	60.6666666666667	0.9	211	158.4	86.3391437152589	75.07109005	NA	2	NA	24	22	103.4	217	18	16517.9763600067	8978.70755	37
1706	C-1706	4	3.89	2	27	2	NA	1999_2000	76	1.96	NA	282	NA	NA	NA	75	NA	NA	4.7	1	2	2	NA	2	2	2	2	normal	no	2	20.07	100	54	0.4	153	9.5	139.027826396975	6.209150327	NA	2	NA	8	18	79.1	216	6	6016.21592846711	2503.236941	76
1711	C-1711	4	5	1	69	3	NA	1999_2000	42	1.08	0.98	175	87	94	5.217584369	86	NA	NA	5.3	1	2	2	NA	2	2	2	2	normal	no	2	30.79	137.333333333333	88.6666666666667	0.9	131	3.9	92.4525343303333	2.977099237	NA	2	NA	31	22	103.9	220	43	45144.5185645287	23687.09569	42
1712	C-1712	1	1.06	2	45	1	NA	1999_2000	29	0.75	2.3	221	204	93.5	5.189831261	92	NA	NA	5.6	1	2	2	NA	2	2	2	2	normal	no	2	26.14	124.666666666667	66.6666666666667	0.4	124	4.2	124.303568435048	3.387096774	NA	2	NA	25	25	87	211	27	10218.988906795401	5965.343132	29
1715	C-1715	1	2.22	1	55	4	NA	1999_2000	57	1.48	0.88	198	78	80.6	4.473801066	85	NA	NA	5.4	1	3	2	NA	2	2	2	2	normal	no	2	21.04	138	90.6666666666667	0.9	248	19.2	100.863242820877	7.741935484	NA	2	NA	23	21	77	289	16	23630.85953	11896.06247	57
1720	C-1720	2	1.81	2	36	1	NA	1999_2000	31	0.81	NA	166	NA	NA	NA	88	NA	NA	4.8	1	2	NA	NA	2	2	2	2	normal	no	2	22.88	98	54	0.6	63	3.3	119.221524574908	5.238095238	NA	2	NA	9	17	76.6	267	12	21269.1715464553	11730.05777	31
1721	C-1721	3	5	1	59	3	NA	1999_2000	37	0.95	1.58	210	140	99.9	5.545071048	102	NA	NA	4.7	1	2	2	NA	2	2	2	2	normal	no	2	29.61	109.333333333333	58	1.1	214	6.8	77.3301202795345	3.177570093	NA	2	NA	19	19	104	166	29	72475.3731792087	36218.64013	37
1723	C-1723	4	3.64	1	68	3	NA	1999_2000	49	1.28	NA	255	NA	NA	NA	90	NA	NA	5.3	1	2	NA	NA	2	2	2	2	normal	no	2	25.28	136.666666666667	88.6666666666667	0.8	39	2.1	96.3979703585672	5.384615385	1	2	NA	20	17	97.8	238	35	37285.6163102955	19563.57027	49
1727	C-1727	5	5	1	71	3	NA	1999_2000	62	1.6	1.11	249	98	99.7	5.533969805	91	NA	NA	5.6	1	2	NA	NA	2	2	2	2	normal	no	2	23.96	128.666666666667	78	0.8	15	3.2	94.6160617495041	21.33333333	NA	2	NA	26	26	89.3	322	25	40523.125616004	21573.95006	62
1728	C-1728	1	0.62	1	77	3	NA	1999_2000	39	1	2.07	239	183	103.9	5.767095915	100	NA	NA	5.4	1	2	2	NA	2	2	2	2	prediabetes	no	1	28.76	166.666666666667	84	1.1	77	1.4	69.1401868774867	1.818181818	1	2	NA	18	24	106.1	170	41	21546.9852279599	11471.3161	39
1729	C-1729	3	1.2	2	64	4	NA	1999_2000	55	1.41	2.11	246	187	159.3	8.84214032	149	NA	NA	8.6	1	1	1	2	2	2	2	2	diabetes	no	2	37.81	137.333333333333	57.3333333333333	0.9	65	50.8	71.3869651001947	78.15384615	1	2	NA	28	27	108.5	212	14	11298.567770831	6503.334605	55
1730	C-1730	1	1.13	1	60	1	NA	1999_2000	45	1.16	2.7	212	239	90.2	5.006660746	92	NA	NA	5.1	1	2	2	NA	2	2	2	2	normal	no	2	25.49	127.333333333333	68	0.9	24	1.1	97.775014482891	4.583333333	NA	2	NA	23	19	88.5	220	19	1607.85489992745	977.063351	45
1732	C-1732	4	4.11	1	37	3	NA	1999_2000	29	0.76	NA	233	NA	NA	NA	86	NA	NA	5.2	1	2	2	NA	2	2	2	2	normal	no	2	27.24	93.3333333333333	63.3333333333333	0.7	93	2.8	121.706197344949	3.010752688	NA	2	NA	32	24	97	210	21	83252.812722919	38953.31687	29
1736	C-1736	4	0.67	2	48	1	NA	1999_2000	46	1.2	2.9	196	257	111	6.161190053	101	NA	NA	5.4	1	2	2	NA	2	2	2	2	prediabetes	no	2	27.18	104.666666666667	84	0.8	19	1.6	90.827647838048	8.421052632	1	2	NA	20	16	105.1	268	53	9608.96154729422	5667.745056	46
1737	C-1737	3	4.32	2	64	1	NA	1999_2000	39	1	2.33	171	206	91.7	5.089920071	89	NA	NA	5	1	2	2	NA	2	2	2	2	normal	no	2	29.4	131.333333333333	80	0.5	86	4.5	104.666846356447	5.23255814	NA	2	NA	14	13	92.1	182	13	1903.27111469608	1222.489571	39
1741	C-1741	3	2.97	1	53	3	NA	1999_2000	45	1.17	2.05	199	182	89.2	4.951154529	89	NA	NA	5.5	1	2	2	NA	2	2	2	2	normal	no	2	34.76	118.666666666667	75.3333333333333	0.9	263	21.2	102.125675485937	8.060836502	NA	2	NA	34	27	118.6	262	106	70081.5043531859	35022.33482	45
1743	C-1743	3	1.81	2	75	3	NA	1999_2000	79	2.03	1.45	208	128	121.7	6.755106572	112	NA	NA	5.4	1	2	2	NA	2	2	2	2	prediabetes	no	1	23.35	169	69	0.6	137	21.2	93.5438790515747	15.47445255	1	2	NA	23	27	80.4	259	27	43882.1845024349	25231.6314	79
1748	C-1748	4	2.44	1	20	5	NA	1999_2000	56	1.45	1.38	187	122	92	5.106571936	87	NA	NA	5.2	1	2	2	NA	2	2	2	2	normal	no	2	24.6	114	77	1.2	244	56.6	88.785431280399	23.19672131	NA	2	NA	23	24	84.6	250	17	34732.0026446266	14990.06055	56
1750	C-1750	1	2.87	2	81	3	NA	1999_2000	71	1.84	1	228	89	87.9	4.878996448	83	NA	NA	5.6	1	2	2	NA	2	2	2	2	normal	no	2	28.02	118	64	0.9	40	4.1	64.2246564758239	10.25	1	2	NA	13	23	107.6	312	21	21554.7835639611	9718.103921	71
1751	C-1751	4	1.82	1	44	4	NA	1999_2000	51	1.31	0.73	170	65	95.8	5.31749556	90	NA	NA	5.5	1	2	2	NA	2	2	2	2	normal	no	2	24.93	119	64	1	231	6.6	95.1776596769316	2.857142857	NA	2	NA	26	33	88.6	208	48	20793.5527175176	10467.72766	51
1752	C-1752	4	2.99	2	34	4	NA	1999_2000	60	1.56	NA	202	NA	NA	NA	83	NA	NA	5.3	1	2	2	NA	2	2	2	2	normal	no	2	31.63	111.333333333333	71.3333333333333	0.4	88	8.3	133.105095019528	9.431818182	NA	2	NA	13	14	94.7	375	23	25673.9962221013	12028.34009	60
1754	C-1754	2	2.71	1	82	3	NA	1999_2000	72	1.85	0.94	233	83	106	5.88365897	99	NA	NA	5.2	1	2	NA	NA	2	2	2	2	prediabetes	no	2	26.63	138.666666666667	80	1	79	3.4	75.1444194082745	4.303797468	NA	2	NA	15	28	96	210	14	14027.7829193473	7625.108407	72
1759	C-1759	5	0	1	48	4	NA	1999_2000	44	1.14	NA	182	NA	NA	NA	90	NA	NA	5.3	1	2	2	NA	2	2	2	2	normal	no	2	29.41	122	77.3333333333333	0.9	NA	NA	105.351319652185	#VALUE!	NA	2	NA	17	24	97.7	219	15	20272.7407061481	10205.54456	44
1760	C-1760	1	2.05	2	47	1	NA	1999_2000	48	1.25	NA	237	NA	NA	NA	90	NA	NA	5.6	1	2	2	NA	2	2	2	2	normal	no	2	46.25	140	72	0.5	169	10.4	116.339252212393	6.153846154	NA	2	NA	37	28	128	191	33	7743.73557908726	4603.29297	48
1761	C-1761	3	2.82	1	35	1	NA	1999_2000	NA	NA	NA	NA	NA	NA	NA	NA	NA	NA	NA	1	2	NA	NA	2	2	2	2	NA	no	2	36	NA	NA	NA	193	13.6	NA	7.046632124	NA	2	NA	NA	NA	125	NA	NA	19885.6978399855	11260.20361	NA
1764	C-1764	3	0.74	1	33	1	NA	1999_2000	36	0.93	NA	155	NA	NA	NA	91	NA	NA	5.1	1	2	2	NA	2	2	2	2	normal	no	2	34.17	117.333333333333	70	0.6	247	25.8	130.717777161767	10.44534413	NA	2	NA	31	21	108.7	251	43	19936.4347852534	11288.93322	36
1765	C-1765	1	0.47	1	52	4	NA	1999_2000	31	0.8	NA	184	NA	NA	NA	88	NA	NA	5.2	1	2	NA	NA	2	2	2	2	normal	no	2	20.88	112	76.6666666666667	1.3	294	14.3	66.09900747	4.863945578	NA	2	NA	15	20	79.4	206	15	34652.2257939147	17444.35246	31
1766	C-1766	2	2.67	1	25	3	NA	1999_2000	30	0.76	1.82	172	161	87.9	4.878996448	89	NA	NA	5.4	1	2	2	NA	2	2	2	2	normal	no	2	32.85	124.666666666667	78	0.7	77	4.3	131.13686117002	5.584415584	NA	2	NA	28	18	100.1	228	22	66963.7468922109	30858.0474	30
1767	C-1767	NA	0.31	1	19	1	NA	1999_2000	42	1.09	0.93	182	82	94.8	5.261989343	87	NA	NA	5.2	1	2	2	NA	NA	NA	NA	NA	normal	NA	2	21.1	128	68.6666666666667	0.8	65	2	130.742643552982	3.076923077	NA	NA	NA	15	18	75.8	432	13	5571.20387784253	3614.561857	42
1768	C-1768	3	1.68	1	34	3	NA	1999_2000	41	1.05	NA	179	NA	NA	NA	85	NA	NA	5.3	1	2	2	NA	2	2	2	2	normal	no	2	19.02	106.666666666667	82.6666666666667	0.8	269	13.1	119.097363671484	4.869888476	NA	2	NA	14	22	69.2	211	10	83252.812722919	38953.31687	41
1774	C-1774	2	0.93	2	70	3	NA	1999_2000	59	1.54	NA	279	NA	NA	NA	87	NA	NA	5.7	1	2	2	NA	2	2	2	2	prediabetes	no	2	31.44	138	81.3333333333333	0.7	196	11.2	92.9792924107931	5.714285714	1	2	NA	21	25	109.1	152	13	50989.4388418722	29318.20146	59
1777	C-1777	2	1.89	1	85	3	NA	1999_2000	33	0.85	NA	183	NA	NA	NA	118	NA	NA	5.3	1	2	2	NA	9	1	2	1	normal	yes	2	26.1	216	49.3333333333333	1.6	114	240.5	41.9613769822035	210.9649123	NA	9	NA	19	23	99.3	304	21	13686.6109472891	7439.656915	33
1778	C-1778	1	0.67	2	49	1	NA	1999_2000	58	1.49	NA	211	NA	NA	NA	92	NA	NA	6	1	2	2	NA	2	2	2	2	prediabetes	no	2	37.96	131.333333333333	84	0.5	99	80.7	114.901117565814	81.51515152	NA	2	NA	29	23	107.7	261	32	7510.45270361017	4429.961653	58
1779	C-1779	1	1.14	1	52	1	NA	1999_2000	45	1.18	NA	192	NA	NA	NA	113	NA	NA	5.6	1	2	2	NA	2	2	2	2	normal	no	2	30.19	113.333333333333	70.6666666666667	0.6	136	8.2	116.149009327172	6.029411765	NA	2	NA	35	34	97	176	42	9697.08681288745	5743.394562	45
1780	C-1780	NA	1.38	2	19	3	NA	1999_2000	65	1.67	NA	223	NA	NA	NA	86	NA	NA	4.7	1	2	NA	NA	NA	NA	NA	NA	normal	NA	2	22.6	104	72	0.7	238	14	127.684336459145	5.882352941	NA	NA	NA	14	20	79.3	345	10	39425.2198211748	18502.44322	65
1781	C-1781	3	0.92	2	40	4	NA	1999_2000	NA	NA	NA	NA	NA	NA	NA	NA	NA	NA	NA	1	2	2	NA	2	2	2	2	NA	no	2	41.53	NA	NA	NA	414	63.5	NA	15.33816425	NA	2	NA	NA	NA	109.5	NA	NA	19519.8709422161	10654.72241	NA
1782	C-1782	3	1.13	2	62	1	NA	1999_2000	48	1.25	1.84	179	163	98.2	5.45071048	93	NA	NA	5.6	1	2	NA	NA	2	2	2	1	normal	yes	2	26.51	151.333333333333	69.3333333333333	0.4	98	14.2	111.832096661555	14.48979592	NA	1	NA	46	77	78.8	178	129	2709.61347181195	1603.730755	48
1783	C-1783	3	0.86	2	22	1	NA	1999_2000	56	1.45	2.17	198	192	91.7	5.089920071	88	NA	NA	4.5	1	2	NA	NA	2	2	2	2	normal	no	2	33.74	110	58	0.3	36	4.6	153.715267931067	12.77777778	NA	2	NA	16	16	104.4	330	7	1911.55721814442	1036.845516	56
1784	C-1784	5	5	2	28	3	NA	1999_2000	NA	NA	NA	NA	NA	NA	NA	NA	NA	NA	NA	1	2	NA	NA	2	2	2	2	NA	no	2	27.99	115	49	NA	32	2.2	NA	6.875	NA	2	NA	NA	NA	94	NA	NA	94083.9006484092	39146.58292	NA
1785	C-1785	4	0.75	1	40	1	NA	1999_2000	33	0.86	NA	150	NA	NA	NA	87	NA	NA	5.3	1	2	2	NA	2	2	2	2	normal	no	2	28.97	136	79	0.7	100	11.5	119.456468227016	11.5	NA	2	NA	32	27	100	285	25	19843.2138128845	11627.22465	33
1786	C-1786	4	3.76	1	26	4	NA	1999_2000	37	0.95	1.28	212	113	95.4	5.295293073	90	NA	NA	5.6	1	2	2	NA	2	2	2	2	normal	no	2	43.68	NA	NA	0.9	199	9.6	120.798668421535	4.824120603	NA	2	NA	31	30	118.6	195	28	26895.1213376409	12511.32759	37
1788	C-1788	4	1.44	1	23	1	NA	1999_2000	47	1.22	NA	150	NA	NA	NA	83	NA	NA	4.9	1	2	2	NA	2	2	2	2	normal	no	2	23.06	105.333333333333	73.3333333333333	0.8	143	10.9	127.530256030836	7.622377622	NA	2	NA	15	20	84.8	310	19	24073.3883584219	12609.33543	47
1789	C-1789	NA	0.72	1	19	1	NA	1999_2000	46	1.19	NA	198	NA	NA	NA	99	NA	NA	5.3	1	2	NA	NA	NA	NA	NA	NA	normal	NA	2	26.36	140.666666666667	0	0.8	161	5.3	130.742643552982	3.291925466	NA	NA	NA	55	36	89.5	220	71	2269.46063312063	1472.411712	46
1791	C-1791	4	0	1	49	4	NA	1999_2000	38	0.98	NA	215	NA	NA	NA	86	NA	NA	5.9	1	2	2	NA	2	2	2	2	prediabetes	no	1	24.81	147.333333333333	87.3333333333333	0.7	204	12.3	112.953736577263	6.029411765	2	2	NA	39	36	88.5	240	24	19019.5073701509	10319.99073	38
1792	C-1792	3	1.06	1	50	3	NA	1999_2000	39	1	NA	279	NA	NA	NA	252	NA	NA	11.8	1	2	2	NA	2	2	2	2	diabetes	no	2	46.75	132	85.3333333333333	0.5	107	94.7	124.259688737827	88.5046729	1	2	NA	40	28	135.8	229	39	26326.0668755954	13156.11497	39
1793	C-1793	2	1.63	2	63	4	NA	1999_2000	NA	NA	1.99	183	176	108.7	6.033525755	112	NA	NA	5.7	1	2	NA	NA	2	2	2	2	prediabetes	no	2	26.41	NA	NA	0.6	52	6.4	100.792325683493	12.30769231	1	2	NA	27	22	100.2	266	28	15082.5385619522	8681.347668	NA
1794	C-1794	5	5	1	30	3	NA	1999_2000	41	1.07	1.63	253	144	88.6	4.917850799	87	NA	NA	4.6	1	2	NA	NA	2	2	2	2	normal	no	2	25.17	100.666666666667	63.3333333333333	0.9	38	0.9	117.830607469242	2.368421053	NA	2	NA	40	24	97.8	238	21	76452.5233521043	35771.51654	41
1798	C-1798	5	2.69	1	51	2	NA	1999_2000	61	1.58	NA	262	NA	NA	NA	89	NA	NA	4.8	1	2	NA	NA	2	2	2	2	normal	no	2	28.52	116	75.3333333333333	0.9	107	3.2	103.403909112667	2.990654206	NA	2	NA	43	39	94.6	276	20	95894.5321704231	47922.06509	61
1799	C-1799	2	0.68	2	66	1	NA	1999_2000	33	0.86	NA	207	NA	NA	NA	95	NA	NA	5.7	1	2	2	NA	2	2	2	2	prediabetes	no	2	26.18	153.333333333333	78.6666666666667	0.3	25	2	116.915656441504	8	NA	2	NA	17	20	80.2	244	17	2462.47422004862	1581.671171	33
1800	C-1800	2	1.76	2	29	1	NA	1999_2000	37	0.96	0.97	136	86	86.8	4.817939609	84	NA	NA	5.2	1	2	2	NA	2	2	2	2	normal	no	2	23.98	111.333333333333	66.6666666666667	0.4	30	1.3	137.309225579299	4.333333333	NA	2	NA	13	18	87.2	352	19	12578.5673676368	6822.726019	37
1802	C-1802	2	1.29	1	31	1	NA	1999_2000	39	1.02	2.77	211	245	95.8	5.31749556	92	NA	NA	5.1	1	2	2	NA	2	2	2	2	normal	no	2	29.14	125	74	0.6	120	5.6	132.353877560464	4.666666667	NA	2	NA	80	43	93.4	299	60	20480.6994548908	11597.1211	39
1805	C-1805	2	1.46	2	71	3	NA	1999_2000	43	1.11	NA	209	NA	NA	NA	104	NA	NA	5.4	1	2	NA	NA	2	2	2	2	normal	no	2	22.16	143	52	0.8	45	2	78.7217777068726	4.444444444	NA	2	NA	20	20	74.5	442	26	45757.4503548706	26309.88257	43
1807	C-1807	4	2.22	2	72	3	NA	1999_2000	55	1.42	NA	182	NA	NA	NA	98	NA	NA	6	1	2	2	NA	2	2	2	2	prediabetes	no	2	41.55	136	70	0.7	NA	NA	91.8299233088996	#VALUE!	1	2	NA	13	19	102.4	301	15	38640.7114733397	22217.85902	55
1808	C-1808	4	0.74	2	25	4	NA	1999_2000	69	1.8	NA	241	NA	NA	NA	83	NA	NA	5.4	1	2	2	NA	2	2	2	2	normal	no	2	31.82	102	22	0.4	158	5.6	140.767937704992	3.544303797	NA	2	NA	10	16	105	199	18	6277.97758176905	2941.250312	69
1809	C-1809	5	5	1	51	3	NA	1999_2000	43	1.12	1.63	211	144	91.5	5.078818828	89	NA	NA	5.2	1	2	2	NA	2	2	2	2	normal	no	2	28.43	121.333333333333	75.3333333333333	0.8	156	5.6	107.148234390433	3.58974359	NA	2	NA	21	20	101.2	132	20	70420.8183377964	35191.90264	43
1813	C-1813	NA	1.89	2	19	1	NA	1999_2000	70	1.8	1.32	216	117	85.1	4.723579041	77	NA	NA	4.9	1	2	2	NA	NA	NA	NA	NA	normal	NA	2	22.11	117.333333333333	66	0.5	75	2.7	138.469613666421	3.6	NA	NA	NA	12	14	74.1	283	9	3372.12853876668	2194.664789	70
1814	C-1814	5	5	1	37	3	NA	1999_2000	34	0.89	1.35	179	120	100.1	5.556172291	95	NA	NA	4.9	1	2	2	NA	2	2	2	2	normal	no	2	21.5	120.666666666667	87.3333333333333	0.8	158	10.8	116.895858630937	6.835443038	NA	2	NA	22	16	83	349	14	92603.1866765897	43328.28112	34
1815	C-1815	4	1.15	2	42	4	NA	1999_2000	39	1.02	NA	138	NA	NA	NA	79	NA	NA	5.7	1	2	NA	NA	2	2	2	2	prediabetes	no	2	57.08	168	84	0.8	84	20.4	94.2809853898335	24.28571429	1	2	NA	17	15	144.3	446	30	29313.9279172204	15622.76614	39
1817	C-1817	2	1.3	2	72	3	NA	1999_2000	36	0.93	2.97	271	263	328	18.20603908	294	NA	NA	11.4	1	2	2	NA	2	2	2	2	diabetes	no	2	29.8	159	54	0.5	117	34.8	99.586639647605	29.74358974	NA	2	NA	29	19	108.7	204	45	64266.0696433875	36952.07517	36
1821	C-1821	4	4.17	2	40	3	NA	1999_2000	54	1.39	NA	172	NA	NA	NA	85	NA	NA	5	1	2	2	NA	2	2	2	2	normal	no	2	17.04	94	76	0.4	63	1.7	128.229702372068	2.698412698	NA	2	NA	14	17	71.5	255	14	129746.594376316	63555.30552	54
1822	C-1822	1	1.56	1	78	5	NA	1999_2000	47	1.22	NA	198	NA	NA	NA	109	NA	NA	5.4	1	2	2	NA	2	2	2	2	normal	no	2	24.3	126.666666666667	76	0.9	169	31.7	87.4197886781917	18.75739645	NA	2	NA	24	39	96	288	15	26009.7430880202	13847.22649	47
1824	C-1824	1	0.78	1	68	1	NA	1999_2000	38	0.98	NA	229	NA	NA	NA	85	NA	NA	5.4	1	2	2	NA	2	2	2	2	normal	no	2	29.65	152	77	1.4	163	8	54.7466055408157	4.90797546	NA	2	NA	27	21	97.9	183	112	3745.59671556518	2270.50899	38
1825	C-1825	1	1.14	1	75	1	NA	1999_2000	25	0.66	NA	176	NA	NA	NA	99	NA	NA	5.7	1	2	2	NA	2	2	2	2	prediabetes	no	2	27.86	127.333333333333	56.6666666666667	1	187	31.4	78.488094649287	16.79144385	1	2	NA	41	41	102.5	279	29	3874.52154692379	2359.753876	25
1830	C-1830	4	3.16	1	84	3	NA	1999_2000	37	0.96	1.03	171	91	85.7	4.756882771	88	NA	NA	5.1	1	2	NA	NA	1	2	2	2	normal	yes	1	24.71	134	36.6666666666667	1.2	163	8.9	59.6317044378973	5.460122699	NA	1	NA	17	25	98	140	15	12076.5315408098	6564.463017	37
1835	C-1835	4	2.99	1	29	1	NA	1999_2000	NA	NA	NA	NA	NA	NA	NA	NA	NA	NA	NA	1	2	2	NA	2	2	2	2	NA	no	2	27.32	116.666666666667	74	NA	322	9.6	NA	2.98136646	NA	2	NA	NA	NA	97.3	NA	NA	23674.5247656363	12517.88492	NA
1837	C-1837	5	5	2	47	3	NA	1999_2000	57	1.48	0.36	141	32	86.2	4.784635879	89	NA	NA	4.6	1	2	2	NA	2	2	2	2	normal	no	2	19.12	109.333333333333	63.3333333333333	0.6	139	7.7	111.338044097813	5.539568345	NA	2	NA	17	18	72.8	227	16	82605.0380660445	41960.45547	57
1839	C-1839	1	1.82	1	70	1	NA	1999_2000	39	1.02	2.19	229	194	98.1	5.445159858	92	NA	NA	5.3	1	2	2	NA	2	2	2	2	normal	no	2	24.7	133.333333333333	78	0.6	89	6.6	103.84781740267	7.415730337	NA	2	NA	17	23	91.8	201	19	1457.65489148346	883.602477	39
1841	C-1841	4	4.32	2	29	3	NA	1999_2000	63	1.62	NA	218	NA	NA	NA	81	NA	NA	4.7	1	2	NA	NA	2	2	2	2	normal	no	2	26.68	108	58	0.4	170	4.1	137.309225579299	2.411764706	NA	2	NA	23	19	97.5	208	16	7945.71641243246	3306.066651	63
1846	C-1846	4	5	1	62	3	NA	1999_2000	58	1.5	NA	201	NA	NA	NA	84	NA	NA	5.1	1	2	2	NA	2	2	2	2	normal	no	1	28.11	128	70	1	178	8.5	85.097516373144	4.775280899	NA	2	NA	49	35	104.5	176	100	54236.5647652757	28457.64536	58
1848	C-1848	2	2.95	2	27	1	NA	1999_2000	61	1.59	0.59	196	52	69.5	3.85768206	69	NA	NA	5.1	1	2	NA	NA	2	2	2	2	normal	no	2	23.06	96	67.3333333333333	0.5	79	4.7	131.748724628422	5.949367089	NA	2	NA	28	30	78.8	329	14	15725.599472997	8529.704023	61
1849	C-1849	2	2.12	1	27	2	NA	1999_2000	29	0.76	1.75	158	155	95.8	5.31749556	91	NA	NA	5.4	1	2	2	NA	2	2	2	2	normal	no	2	28.28	121	67	0.7	224	49	129.515804992456	21.875	NA	2	NA	17	20	109	289	22	66081.5034828573	30451.49445	29
1850	C-1850	5	5	2	44	4	NA	1999_2000	41	1.06	NA	195	NA	NA	NA	71	NA	NA	5	1	2	NA	NA	2	2	2	2	normal	no	2	27.75	137	103	0.6	322	33.4	113.434878563608	10.37267081	NA	2	NA	12	17	88.3	431	30	32972.1068923038	17572.38117	41
1851	C-1851	1	1.36	1	66	2	NA	1999_2000	33	0.85	1.93	254	171	109	6.05017762	107	NA	NA	6.5	1	2	2	NA	2	2	2	2	diabetes	no	2	24.44	131	62	0.8	133	14.3	97.6045144198389	10.7518797	1	2	NA	25	20	95.6	346	31	6916.69288907155	3280.55002	33
1853	C-1853	1	0.69	2	45	1	NA	1999_2000	74	1.9	1.51	222	134	87.6	4.862344583	83	NA	NA	5.1	1	2	NA	NA	2	2	2	2	normal	no	2	31.56	129	79	0.6	51	18.8	112.731582316513	36.8627451	NA	2	NA	79	54	91	221	1291	9366.37729752421	5467.630407	74
1854	C-1854	3	4.06	1	28	3	NA	1999_2000	30	0.76	1.45	180	128	97.4	5.406305506	89	NA	NA	4.7	1	2	2	NA	2	2	2	2	normal	no	2	27.21	116	69.3333333333333	1.1	222	5.4	93.7734557531214	2.432432432	NA	2	NA	37	20	97.5	235	44	102022.665107553	47013.80047	30
1855	C-1855	3	5	1	69	4	NA	1999_2000	54	1.39	NA	191	NA	NA	NA	90	NA	NA	5.1	1	2	2	NA	2	2	2	2	normal	no	2	25.52	146.666666666667	72	10.1	42	69	5.07953764678005	164.2857143	1	2	NA	26	27	NA	174	58	9776.87434363403	4779.77132	54
1858	C-1858	3	2.87	1	45	4	NA	1999_2000	76	1.96	0.99	275	88	95.9	5.323046181	93	NA	NA	5.5	1	2	2	NA	2	2	2	2	normal	no	2	23.61	151	77	0.8	161	4.3	111.222093289518	2.670807453	NA	2	NA	20	19	82.1	236	35	20793.5527175176	10467.72766	76
1859	C-1859	2	0.18	2	21	2	NA	1999_2000	39	1.02	0.96	271	85	89	4.940053286	85	NA	NA	4.7	1	2	2	NA	2	2	2	2	normal	no	2	19.72	103.333333333333	62.6666666666667	0.5	42	4.2	136.757913228907	10	NA	2	NA	13	15	64	375	8	71105.3563704387	29585.63271	39
1861	C-1861	1	1.09	2	67	1	NA	1999_2000	36	0.93	NA	231	NA	NA	NA	158	NA	NA	6.7	1	1	2	1	2	2	2	2	diabetes	no	2	34.8	131.333333333333	52.6666666666667	0.6	146	63.1	98.3158268109384	43.21917808	NA	2	NA	21	22	115.9	330	22	1965.79349550897	1163.488268	36
1865	C-1865	3	0.53	2	66	4	NA	1999_2000	89	2.29	NA	225	NA	NA	NA	87	NA	NA	4.3	1	2	NA	NA	2	2	2	2	normal	no	2	23.83	120	70.6666666666667	0.7	89	3.7	95.3213681507351	4.157303371	NA	2	NA	18	24	81.3	430	13	17427.0848809353	10030.84342	89
1866	C-1866	4	5	2	51	3	NA	1999_2000	68	1.76	NA	213	NA	NA	NA	76	NA	NA	5.4	1	2	2	NA	2	2	2	2	normal	no	2	27.11	143.333333333333	75.3333333333333	0.5	17	1.6	113.480760506957	9.411764706	NA	2	NA	24	25	97	290	12	46448.2166831622	24501.79273	68
1868	C-1868	4	0	2	41	3	NA	1999_2000	74	1.91	NA	229	NA	NA	NA	88	NA	NA	5.3	1	2	2	NA	2	2	2	2	normal	no	2	23.44	115.333333333333	81.3333333333333	0.8	41	1.4	94.8691742703094	3.414634146	NA	2	NA	24	17	80.1	239	30	89318.4114967665	45370.61317	74
1869	C-1869	4	1.14	2	39	3	NA	1999_2000	43	1.11	NA	315	NA	NA	NA	438	NA	NA	14.3	1	1	1	2	2	2	2	2	diabetes	no	2	27.53	119	91	0.5	14	1.6	122.274058845918	11.42857143	NA	2	NA	28	16	100.2	280	43	123218.813490926	56346.54456	43
1871	C-1871	2	2.99	1	65	2	NA	1999_2000	NA	NA	NA	NA	NA	NA	NA	NA	NA	NA	NA	1	2	2	NA	2	2	1	2	NA	yes	2	26.15	181.333333333333	94.6666666666667	NA	91	53.2	NA	58.46153846	1	2	NA	NA	NA	90	NA	NA	37410.9396949626	19629.3268	NA
1873	C-1873	1	0.89	2	55	2	NA	1999_2000	47	1.22	3.86	216	342	217.1	12.05039964	217	NA	NA	9.2	1	1	2	1	2	2	2	2	diabetes	no	2	23.46	145	72	0.5	29	9.6	110.6925028	33.10344828	NA	2	NA	41	30	87.1	257	58	23645.4559438585	12934.63936	47
1875	C-1875	3	1.02	1	49	1	NA	1999_2000	59	1.52	NA	233	NA	NA	NA	90	NA	NA	5.3	1	2	2	NA	1	2	2	2	normal	yes	2	26.93	148.666666666667	90	0.8	107	5.2	108.489331774524	4.859813084	NA	2	NA	19	24	95.4	304	23	9029.50113835468	5347.996644	59
1876	C-1876	5	3.97	2	41	3	NA	1999_2000	76	1.98	NA	147	NA	NA	NA	88	NA	NA	4.5	1	2	NA	NA	2	2	2	2	normal	no	2	21.04	108.666666666667	78	0.7	71	27.9	111.356470403662	39.29577465	NA	2	NA	21	24	79.9	250	17	72115.7569666842	36632.2694	76
1877	C-1877	5	1.02	1	31	4	NA	1999_2000	53	1.37	NA	186	NA	NA	NA	87	NA	NA	5.8	1	2	2	NA	2	2	2	2	prediabetes	no	2	21.1	114.666666666667	78	0.9	44	7.1	117.100057702932	16.13636364	NA	2	NA	28	36	75.2	236	28	29796.3297927914	12859.86277	53
1882	C-1882	3	1.36	1	34	3	NA	1999_2000	52	1.34	0.7	204	62	94.3	5.234236234	93	NA	NA	5.7	1	2	2	NA	2	2	2	2	prediabetes	no	2	19.72	118.666666666667	77.3333333333333	0.8	140	3.7	119.097363671484	2.642857143	NA	2	NA	19	20	73.3	237	13	93844.1374649612	43908.91194	52
1884	C-1884	3	0.02	2	38	1	NA	1999_2000	51	1.31	NA	193	NA	NA	NA	86	NA	NA	5.4	1	2	2	NA	2	2	2	2	normal	no	2	32.38	121.333333333333	71.3333333333333	0.4	55	4.6	129.834661328155	8.363636364	NA	2	NA	24	16	110.5	248	62	13159.9470337754	7390.848787	51
1885	C-1885	3	1.16	1	80	3	NA	1999_2000	59	1.52	NA	216	NA	NA	NA	88	NA	NA	5.4	1	2	2	NA	2	2	2	2	normal	no	1	21.65	160	65	1.1	58	79.8	67.8621361698737	137.5862069	NA	2	NA	10	20	95.6	570	12	13686.6109472891	7439.656915	59
1887	C-1887	5	1.4	1	32	3	NA	1999_2000	26	0.67	NA	168	NA	NA	NA	93	NA	NA	4.9	1	2	2	NA	2	2	2	2	normal	no	2	27.86	122	87.3333333333333	0.8	253	13.5	120.588019712441	5.335968379	NA	2	NA	38	26	103.4	253	74	89871.3383112173	43908.91194	26
1888	C-1888	NA	0.87	1	19	1	NA	1999_2000	52	1.34	NA	170	NA	NA	NA	70	NA	NA	5	1	2	NA	NA	NA	NA	NA	NA	normal	NA	2	23.08	110	51.3333333333333	0.9	224	15.3	126.173804990943	6.830357143	NA	NA	NA	15	16	79.5	218	13	2772.70335736437	1845.994146	52
1891	C-1891	2	1.19	1	51	4	NA	1999_2000	34	0.89	NA	237	NA	NA	NA	86	NA	NA	5.5	1	2	NA	NA	2	2	2	2	normal	no	1	29.04	121.333333333333	72	0.7	256	18.7	111.557452185339	7.3046875	2	2	NA	27	22	95.6	299	38	29990.301611829	15097.48306	34
1892	C-1892	4	3.56	2	75	3	NA	1999_2000	84	2.17	0.82	212	73	108.8	6.039076377	100	NA	NA	5.1	1	2	2	NA	2	2	2	2	prediabetes	no	1	28.85	164	63.3333333333333	0.7	89	28.8	90.1324546764681	32.35955056	NA	2	NA	23	28	102	153	59	35736.3883735194	20547.91458	84
1897	C-1897	3	1.01	1	70	1	NA	1999_2000	42	1.09	NA	262	NA	NA	NA	86	NA	NA	5.6	1	2	2	NA	2	1	2	2	normal	yes	2	31.62	132	68	0.9	118	6.2	91.8793286174852	5.254237288	2	2	NA	25	20	114	302	46	2131.48486128969	1298.167942	42
1898	C-1898	5	5	1	81	3	NA	1999_2000	43	1.11	NA	157	NA	NA	NA	83	NA	NA	5.3	1	2	2	NA	1	2	2	2	normal	yes	2	22.25	170	58.6666666666667	0.6	54	13.8	96.980917788679207	25.55555556	NA	2	NA	25	36	86.2	241	118	13234.5408185903	7193.924303	43
1899	C-1899	5	3.09	1	75	3	NA	1999_2000	38	0.98	NA	183	NA	NA	NA	101	NA	NA	5.1	1	2	NA	NA	2	2	2	2	normal	no	2	34.94	162	80	0.6	66	8.6	100.668207432064	13.03030303	NA	2	NA	20	26	122.2	253	15	44725.800036742	23811.39563	38
1901	C-1901	1	2.35	1	73	4	NA	1999_2000	42	1.08	NA	225	NA	NA	NA	85	NA	NA	6.3	1	2	2	NA	2	2	2	2	prediabetes	no	2	34.09	144	75	1.3	122	315.5	58.0061149426615	258.6065574	NA	2	NA	26	25	115.6	199	31	8986.03193843834	4603.521662	42
1902	C-1902	3	0.65	1	28	5	NA	1999_2000	32	0.83	NA	266	NA	NA	NA	106	NA	NA	5.4	1	2	2	NA	2	2	2	2	normal	no	2	40.67	173	119	2.5	71	3320	35.0125008818593	4676.056338	1	2	NA	31	18	131.5	213	63	97703.6360392394	47013.80047	32
1903	C-1903	3	1.99	1	85	3	NA	1999_2000	68	1.76	0.88	226	78	93.8	5.206483126	95	NA	NA	5.3	1	2	NA	NA	2	2	2	2	normal	no	2	25.66	178	79.3333333333333	1.3	124	1482	53.8346244483644	1195.16129	NA	2	NA	17	25	103.1	201	7	10874.7061899574	5911.184545	68
1905	C-1905	5	2.71	1	72	3	NA	1999_2000	53	1.38	NA	170	NA	NA	NA	107	NA	NA	6	1	2	NA	NA	2	2	1	1	prediabetes	yes	2	20.08	132	73.3333333333333	1.5	158	32.1	49.1583501090614	20.3164557	1	2	NA	31	22	85.9	263	46	29627.0435293001	15773.02708	53
1906	C-1906	1	2.13	2	60	3	NA	1999_2000	61	1.59	NA	219	NA	NA	NA	107	NA	NA	6.5	1	2	2	NA	2	2	2	2	diabetes	no	1	25.55	137.333333333333	83.3333333333333	0.6	69	110.5	102.6905522	160.1449275	1	2	NA	39	23	90.8	402	33	47161.2509752563	23917.58505	61
1909	C-1909	2	2.73	1	24	2	NA	1999_2000	35	0.91	2.45	238	217	102.3	5.678285968	96	NA	NA	5.3	1	2	2	NA	2	2	2	2	prediabetes	no	2	31.6	118	68	0.9	110	4.4	122.310618470394	4	NA	2	NA	18	15	106.1	353	22	23837.9755680424	10288.28371	35
1912	C-1912	1	1.09	2	57	1	NA	1999_2000	82	2.13	0.75	190	66	85	4.718028419	81	NA	NA	5.4	1	2	2	NA	2	2	2	2	normal	no	2	24.84	153	88	0.2	43	8.1	136.338883811412	18.8372093	1	2	NA	11	22	86.8	428	31	8142.73407316576	4753.327674	82
1913	C-1913	2	1.24	1	60	3	NA	1999_2000	43	1.11	NA	182	NA	NA	NA	74	NA	NA	5.5	1	2	2	NA	2	2	2	2	normal	no	2	20.88	136.666666666667	79.3333333333333	1.3	99	10.5	62.890765002415	10.60606061	NA	2	NA	21	35	85.3	274	17	35744.0553697847	18754.72121	43
1914	C-1914	2	1.46	2	34	3	NA	1999_2000	50	1.29	1.41	174	125	100	5.55062167	99	NA	NA	5.2	1	2	2	NA	2	2	2	2	normal	no	2	39.31	118.666666666667	84	0.7	71	3.8	116.311460753541	5.352112676	NA	2	NA	55	44	117.7	236	15	102090.487018322	46684.80415	50
1916	C-1916	4	5	2	65	3	NA	1999_2000	47	1.21	NA	230	NA	NA	NA	84	NA	NA	5	1	2	2	NA	2	2	2	2	normal	no	1	30.55	137	85	0.6	241	11.1	99.5463753020168	4.605809129	NA	2	NA	17	14	93.5	267	10	46927.5990316393	23799.08967	47
1917	C-1917	1	1.69	1	41	1	NA	1999_2000	49	1.28	NA	288	NA	NA	NA	99	NA	NA	5.2	1	2	2	NA	2	2	2	2	normal	no	2	27.05	120.666666666667	52.6666666666667	0.8	318	13.9	114.023690932229	4.371069182	2	2	NA	30	24	92.1	295	58	7078.69552154633	4147.795002	49
1918	C-1918	1	0.5	2	54	1	NA	1999_2000	45	1.15	1.93	245	171	89.9	4.990008881	87	NA	NA	5.1	1	2	NA	NA	2	2	2	1	normal	yes	2	26.48	110.666666666667	70.6666666666667	0.5	61	3.5	111.383077917187	5.737704918	NA	2	NA	14	18	97	355	13	10225.4180332178	6031.35544	45
1919	C-1919	5	1.42	2	79	3	NA	1999_2000	78	2.02	NA	207	NA	NA	NA	92	NA	NA	4.7	1	2	2	NA	2	2	2	2	normal	no	2	24.83	NA	NA	0.7	179	22.9	87.9178721586704	12.79329609	NA	2	NA	12	13	87.8	351	11	31445.5965793211	18080.77038	78
1920	C-1920	4	1.6	1	68	3	NA	1999_2000	39	1	0.58	178	51	96.6	5.361900533	91	NA	NA	5.5	1	2	2	NA	1	1	2	2	normal	yes	2	24.87	120	72.6666666666667	0.7	44	5.3	100.364807971113	12.04545455	NA	2	NA	14	21	95.7	228	39	35744.0553697847	18754.72121	39
1921	C-1921	3	4.52	1	66	3	NA	1999_2000	59	1.53	1.3	231	115	103.2	5.728241563	99	NA	NA	5	1	2	NA	NA	2	2	2	2	prediabetes	no	2	25.29	156.666666666667	92.6666666666667	0.8	167	7	97.6045144198389	4.191616766	NA	2	NA	26	23	101.5	254	43	55962.8959169174	29363.4424	59
1929	C-1929	2	1.71	2	54	2	NA	1999_2000	44	1.14	3.82	192	338	115	6.38321492	115	NA	NA	6.2	1	1	2	1	2	2	2	2	diabetes	no	2	23.35	100.666666666667	60.6666666666667	0.6	137	4.9	106.594926519331	3.576642336	NA	2	NA	18	16	85	229	13	27338.2805642163	14421.15396	44
1931	C-1931	4	0.96	2	65	2	NA	1999_2000	39	1	NA	327	NA	NA	NA	95	NA	NA	6	1	3	2	NA	2	1	2	2	prediabetes	yes	2	23.92	132	74	0.9	183	17.6	70.9443659165735	9.617486339	NA	2	NA	24	29	81	318	25	49389.5079086887	25047.63406	39
1933	C-1933	4	2.13	1	58	3	NA	1999_2000	32	0.82	NA	234	NA	NA	NA	93	NA	NA	5.8	1	2	2	NA	2	2	2	2	prediabetes	no	2	29.07	155.333333333333	57.3333333333333	0.8	20	3.8	102.583607104596	19	2	2	NA	36	26	108.8	278	25	69154.7794620351	34559.21592	32
1938	C-1938	3	4.95	1	29	3	NA	1999_2000	51	1.31	0.47	177	42	91.2	5.062166963	87	NA	NA	4.7	1	2	2	NA	2	2	2	2	normal	no	2	32.18	132	72.6666666666667	0.7	90	3	127.914787598093	3.333333333	NA	2	NA	17	18	114.1	326	14	78391.5800926861	36124.18967	51
1939	C-1939	3	5	2	48	3	NA	1999_2000	51	1.31	NA	205	NA	NA	NA	84	NA	NA	8.4	1	1	2	1	2	2	2	2	diabetes	no	2	39.07	134	75.3333333333333	0.7	38	3	106.612567845204	7.894736842	1	2	NA	37	20	117.2	269	39	106280.572912766	52060.6673	51
1941	C-1941	3	2.63	1	26	3	NA	1999_2000	63	1.64	0.64	150	57	69.2	3.841030195	67	NA	NA	5.3	1	2	2	NA	2	2	2	2	normal	no	2	19.48	108.666666666667	66.6666666666667	0.7	125	5.7	130.323812630766	4.56	NA	2	NA	10	20	75.4	205	19	102022.665107553	47013.80047	63
1942	C-1942	2	2.04	2	45	4	NA	1999_2000	69	1.78	0.52	192	46	94	5.217584369	85	NA	NA	5.5	1	2	2	NA	2	2	2	2	normal	no	2	29.65	144	90	0.7	201	16.6	108.62040720107	8.258706468	NA	2	NA	11	14	89.3	283	16	22352.0886197412	11912.47567	69
1945	C-1945	4	2.18	2	82	5	NA	1999_2000	85	2.2	NA	270	NA	NA	NA	90	NA	NA	5.2	1	2	2	NA	2	2	2	2	normal	no	2	21.47	124.666666666667	72	0.6	149	14.9	89.5588115871314	10	NA	2	NA	19	27	74	269	10	20862.2929471597	9405.890358	85
1947	C-1947	1	1.9	1	39	1	NA	1999_2000	26	0.68	NA	212	NA	NA	NA	79	NA	NA	5	1	2	NA	NA	2	2	2	2	normal	no	2	30.16	110	75.3333333333333	0.7	65	1.9	120.201718884097	2.923076923	NA	2	NA	34	24	98.5	218	40	25617.8004433955	13418.27889	26
1948	C-1948	2	0.4	2	63	1	NA	1999_2000	58	1.5	NA	315	NA	NA	NA	85	NA	NA	6.3	1	2	2	NA	2	2	2	2	prediabetes	no	2	29.31	118.666666666667	68.6666666666667	0.4	12	7.3	111.138737662253	60.83333333	NA	2	NA	22	21	106	319	18	2715.60732821337	1607.27832	58
1949	C-1949	1	0.54	1	45	1	NA	1999_2000	35	0.91	NA	246	NA	NA	NA	92	NA	NA	5.1	1	2	2	NA	2	2	2	2	normal	no	2	29.47	106.666666666667	79.3333333333333	0.7	180	9.6	115.798952961623	5.333333333	NA	2	NA	23	22	102.4	255	33	8741.69177685456	5122.235495	35
1950	C-1950	5	4.79	2	48	3	NA	1999_2000	25	0.65	NA	169	NA	NA	NA	125	NA	NA	5.3	1	2	2	NA	2	2	2	2	normal	no	2	53.77	123	42	1	NA	NA	69.4905984479731	#VALUE!	1	2	NA	17	18	NA	215	26	106280.572912766	52060.6673	25
1951	C-1951	4	4.55	1	20	3	NA	1999_2000	46	1.2	NA	163	NA	NA	NA	90	NA	NA	5.3	1	2	2	NA	2	2	2	2	normal	no	2	24.09	112	74	0.8	242	15.6	129.932039162954	6.446280992	NA	2	NA	15	20	79.4	276	13	78391.5800926861	36124.18967	46
1952	C-1952	1	1.24	1	70	1	NA	1999_2000	34	0.87	NA	230	NA	NA	NA	84	NA	NA	5.2	1	2	2	NA	2	2	2	2	normal	no	2	23.44	129.333333333333	78.6666666666667	0.8	110	0.5	95.2063410641015	0.454545455	NA	2	NA	23	25	92.1	304	17	3291.87530810112	2004.896714	34
1956	C-1956	2	0.89	2	79	4	NA	1999_2000	33	0.85	NA	168	NA	NA	NA	180	NA	NA	7.7	1	1	2	1	2	2	2	2	diabetes	no	2	24.49	121	76	1.1	84	193.5	51.1120846412272	230.3571429	1	2	NA	18	19	NA	253	19	8123.33509182051	4675.704681	33
1957	C-1957	5	3.56	1	79	3	NA	1999_2000	NA	NA	NA	NA	NA	NA	NA	NA	NA	NA	NA	1	2	2	NA	2	2	2	2	NA	no	1	33.72	NA	NA	NA	NA	NA	NA	#VALUE!	1	2	NA	NA	NA	NA	NA	NA	30318.1791852004	16140.97811	NA
1958	C-1958	4	0.81	2	20	1	NA	1999_2000	56	1.45	1.25	184	111	97.7	5.422957371	97	NA	NA	5	1	2	NA	NA	2	2	2	2	normal	no	2	26.57	119.333333333333	59.3333333333333	0.4	111	6.8	145.214099504092	6.126126126	NA	2	NA	16	16	85.3	252	13	15921.6773945399	8872.474219	56
1960	C-1960	3	1.51	2	43	3	NA	1999_2000	35	0.91	1.02	218	90	84	4.662522202	78	NA	NA	5	1	2	2	NA	2	2	2	2	normal	no	2	32.9	123	66	0.5	49	9.1	119.26974709082	18.57142857	NA	2	NA	16	14	117.6	224	17	103267.697558733	50584.83501	35
1963	C-1963	3	2.47	1	62	3	NA	1999_2000	101	2.61	0.63	203	56	91.7	5.089920071	89	NA	NA	5.3	1	2	2	NA	2	2	2	2	normal	no	2	26.21	153.333333333333	89.3333333333333	0.7	363	15.3	104.18075574136	4.214876033	NA	2	NA	21	38	105.1	319	98	45749.4883060016	24004.52018	101
1964	C-1964	5	5	2	32	3	NA	1999_2000	55	1.42	1.02	179	90	85.8	4.762433393	83	NA	NA	4.3	1	2	2	NA	2	2	2	2	normal	no	2	29.06	125	78	0.7	228	14.7	117.767247651419	6.447368421	NA	2	NA	15	16	80.9	262	15	110130.38512443	50361.35698	55
1966	C-1966	4	2.13	1	23	3	NA	1999_2000	34	0.89	NA	224	NA	NA	NA	85	NA	NA	5.2	1	2	2	NA	2	2	2	2	normal	no	2	30.7	123.333333333333	78.6666666666667	1	135	2.8	108.456648819863	2.074074074	NA	2	NA	44	43	103	250	25	102022.665107553	47013.80047	34
1967	C-1967	4	5	2	51	1	NA	1999_2000	68	1.76	1.1	210	97	82	4.551509769	76	NA	NA	5	1	2	2	NA	2	2	2	2	normal	no	2	32.02	118.666666666667	65.3333333333333	0.5	74	3.2	113.480760506957	4.324324324	NA	2	NA	19	22	102	406	9	10218.988906795401	5965.343132	68
1973	C-1973	3	0.82	2	24	1	NA	1999_2000	51	1.31	0.84	184	74	98.1	5.445159858	92	NA	NA	5.2	1	2	NA	NA	2	2	2	2	normal	no	2	27.93	111.333333333333	77.3333333333333	0.5	94	4.4	134.229954372163	4.680851064	NA	2	NA	74	50	85.4	239	23	21087.5346270171	11629.88407	51
1974	C-1974	5	2.27	2	22	2	NA	1999_2000	80	2.06	NA	188	NA	NA	NA	76	NA	NA	4.8	1	2	NA	NA	2	2	2	2	normal	no	2	22.57	100	54	0.6	194	15.5	130.067495388589	7.989690722	NA	2	NA	14	18	76	229	12	89019.7892135556	36904.42542	80
1978	C-1978	2	0.72	1	67	1	NA	1999_2000	60	1.56	NA	243	NA	NA	NA	83	NA	NA	5.1	1	2	2	NA	2	2	2	2	normal	no	2	26.73	165	94	0.8	142	9.8	96.9993664304359	6.901408451	NA	2	NA	17	19	96.5	246	24	1644.64820167021	996.95424	60
1980	C-1980	2	0.73	2	47	4	NA	1999_2000	58	1.49	NA	380	NA	NA	NA	544	NA	NA	11.7	1	1	1	2	2	2	2	2	diabetes	no	2	32.42	136	76.6666666666667	0.8	27	1.7	91.3942924512457	6.296296296	1	2	NA	118	107	114.3	202	1154	31155.968560082	16604.47593	58
1981	C-1981	1	0.9	2	21	1	NA	1999_2000	61	1.57	NA	129	NA	NA	NA	93	NA	NA	5.1	1	2	NA	NA	2	2	2	2	normal	no	2	21.77	120	71.3333333333333	0.3	136	12.5	154.67424827034301	9.191176471	NA	2	NA	12	20	74.5	338	15	16951.7324523085	9348.967845	61
1982	C-1982	4	2.91	2	21	3	NA	1999_2000	NA	NA	NA	NA	NA	NA	NA	NA	NA	NA	NA	1	2	NA	NA	2	2	2	2	NA	no	2	23.77	117.333333333333	61.3333333333333	NA	149	30	NA	20.13422819	NA	2	NA	NA	NA	81.7	NA	NA	74050.9405481099	30811.23619	NA
1985	C-1985	NA	0.39	2	19	5	NA	1999_2000	49	1.28	NA	154	NA	NA	NA	82	NA	NA	5.1	1	2	2	NA	NA	NA	NA	NA	normal	NA	2	23.02	105.333333333333	63.3333333333333	0.7	335	14.1	127.684336459145	4.208955224	NA	NA	NA	11	17	76.5	261	17	9106.44196931722	5022.096651	49
1987	C-1987	5	4.79	2	66	4	NA	1999_2000	83	2.16	NA	226	NA	NA	NA	92	NA	NA	5.4	1	2	2	NA	2	2	2	2	normal	no	2	27.15	136	80	0.5	147	15.2	103.373000855201	10.34013605	NA	2	NA	14	17	93	285	9	10553.6778562297	6074.583948	83
1988	C-1988	1	0.72	2	49	1	NA	1999_2000	41	1.06	4.56	240	404	93.1	5.167628774	85	NA	NA	5	1	2	2	NA	2	2	2	2	normal	no	2	28.01	142	89.3333333333333	0.6	139	6.3	109.961732185415	4.532374101	1	2	NA	18	17	89.1	224	17	7073.11187629758	4172.000759	41
1990	C-1990	5	5	1	68	3	NA	1999_2000	34	0.87	2.09	157	185	207.7	11.52864121	211	NA	NA	8.8	1	1	2	1	2	2	2	2	diabetes	no	1	27.38	114.666666666667	68	1	192	16.2	81.9805522510576	8.4375	1	2	NA	19	18	100.4	190	32	62508.0306148362	32797.64076	34
1991	C-1991	3	0.86	1	60	4	NA	1999_2000	NA	NA	NA	NA	NA	NA	NA	NA	NA	NA	NA	1	2	2	NA	2	2	2	2	NA	no	2	24.07	120.666666666667	75.3333333333333	NA	119	4.9	NA	4.117647059	NA	2	NA	NA	NA	95.3	NA	NA	8645.53543189809	4429.086154	NA
1992	C-1992	1	2.5	2	64	1	NA	1999_2000	52	1.33	NA	214	NA	NA	NA	96	NA	NA	5.4	1	2	NA	NA	1	2	1	2	normal	yes	2	23.4	142	63.3333333333333	0.5	175	16.1	104.666846356447	9.2	1	2	NA	27	25	85.1	231	16	3497.91170172778	2246.742749	52
1995	C-1995	5	5	1	55	3	NA	1999_2000	30	0.76	NA	260	NA	NA	NA	98	NA	NA	5.5	1	2	NA	NA	2	2	2	2	normal	no	2	33.28	166	84	0.7	138	20.8	108.816450797698	15.07246377	1	2	NA	45	42	115.5	263	27	63521.9823122463	31744.29764	30
1996	C-1996	3	1.15	2	36	1	NA	1999_2000	45	1.15	1.56	175	138	93.7	5.200932504	86	NA	NA	5.3	1	2	2	NA	2	2	2	2	normal	no	2	26.69	102.666666666667	49.3333333333333	0.4	141	9.3	131.459708401139	6.595744681	NA	2	NA	22	14	80.3	234	16	1794.27451623146	973.230342	45
1998	C-1998	4	1.98	2	24	5	NA	1999_2000	78	2.03	NA	182	NA	NA	NA	81	NA	NA	4.6	1	2	NA	NA	2	2	2	2	normal	no	2	19.45	116	68.6666666666667	0.4	17	2.5	141.64614379653	14.70588235	NA	2	NA	13	19	69.8	201	14	111789.337205111	46513.48985	78
1999	C-1999	1	0.96	1	68	3	NA	1999_2000	26	0.67	5.34	185	473	156.4	8.681172291	154	NA	NA	8.7	1	1	2	1	2	2	2	2	diabetes	no	2	28.03	134.666666666667	72.6666666666667	0.8	189	12.9	96.3979703585672	6.825396825	NA	2	NA	59	31	116.3	337	74	24457.985938787	12832.97888	26
2000	C-2000	4	1.96	2	23	2	NA	1999_2000	41	1.06	1.49	141	132	92.2	5.117673179	85	NA	NA	4.9	1	2	2	NA	2	2	2	2	normal	no	2	20.63	114.666666666667	68.6666666666667	0.6	112	10.6	129.26107691718	9.464285714	NA	2	NA	16	17	76.6	346	16	76492.61755	31827.17314	41
2002	C-2002	5	3.17	1	57	3	NA	1999_2000	114	2.95	NA	227	NA	NA	NA	86	NA	NA	5.2	1	2	2	NA	2	2	2	2	normal	no	2	28.08	139	79	0.8	302	10.7	103.223593383575	3.543046358	1	2	NA	44	47	113.7	323	33	67983.7778570094	33974.02285	114
2003	C-2003	4	4.79	2	34	3	NA	1999_2000	64	1.66	0.81	181	72	90.1	5.001110124	89	NA	NA	8	1	2	2	NA	2	2	2	2	diabetes	no	2	23.2	98	58	0.7	124	15.8	116.311460753541	12.74193548	NA	2	NA	59	37	79	293	9	110130.38512443	50361.35698	64
2006	C-2006	2	3.25	2	69	1	NA	1999_2000	41	1.05	NA	188	NA	NA	NA	137	NA	NA	7.9	1	1	1	2	2	2	2	2	diabetes	no	2	28.06	126.666666666667	65.3333333333333	0.6	59	3.6	97.1004898188654	6.101694915	1	2	NA	15	19	103.7	248	23	2036.70549616003	1205.45874	41
2007	C-2007	2	0.53	2	46	3	NA	1999_2000	46	1.19	NA	246	NA	NA	NA	98	NA	NA	5.6	1	2	2	NA	2	2	2	2	normal	no	2	30.05	159.333333333333	101.333333333333	0.7	193	18	107.946960676423	9.32642487	NA	2	NA	32	23	NA	304	26	85160.6659832177	41715.25404	46
2008	C-2008	1	1.74	1	55	4	NA	1999_2000	91	2.36	0.67	197	59	91.3	5.067717584	85	NA	NA	4.5	1	2	NA	NA	2	2	1	2	normal	yes	2	19.98	128	74	0.8	173	10.1	104.515568858959	5.838150289	2	2	NA	20	25	84	278	53	34652.2257939147	17444.35246	91
2010	C-2010	3	0	2	37	1	NA	1999_2000	52	1.34	NA	238	NA	NA	NA	78	NA	NA	5.7	1	2	2	NA	2	2	2	2	prediabetes	no	2	24.89	107.333333333333	64.6666666666667	0.5	149	9.4	123.804475295552	6.308724832	NA	2	NA	19	16	89.2	211	27	12578.5673676368	6822.726019	52
2013	C-2013	2	4.93	2	32	3	NA	1999_2000	72	1.87	0.88	176	78	103	5.71714032	95	NA	NA	5	1	2	2	NA	2	2	2	2	prediabetes	no	2	28.53	112.666666666667	72	0.5	196	14.6	127.714845352762	7.448979592	NA	2	NA	32	30	88.6	316	27	96308.9576707852	44040.97735	72
2014	C-2014	4	3.64	2	51	3	NA	1999_2000	63	1.63	NA	198	NA	NA	NA	89	NA	NA	5.2	1	2	2	NA	2	2	2	2	normal	no	2	29.98	108	70	0.6	20	1.4	108.602433635301	7	NA	2	NA	12	14	93.1	330	11	82450.1116038716	43493.07013	63
2015	C-2015	1	5	2	61	1	NA	1999_2000	48	1.23	2.96	206	262	88.5	4.912300178	90	NA	NA	4.9	1	2	2	NA	2	2	2	2	normal	no	2	23.59	151.333333333333	92	0.5	96	3.8	106.638041850716	3.958333333	NA	2	NA	21	23	83	208	28	3557.98930034432	2105.856398	48
2018	C-2018	4	5	1	59	3	NA	1999_2000	43	1.12	1.83	232	162	106	5.88365897	100	NA	NA	5.3	1	2	2	NA	2	2	2	2	prediabetes	no	2	27.77	134.666666666667	84.6666666666667	0.9	44	1.2	98.3850014921423	2.727272727	1	2	NA	31	23	101.6	158	37	83205.1490590798	41580.70829	43
2019	C-2019	2	4.95	2	63	4	NA	1999_2000	84	2.16	0.62	164	55	104.8	5.81705151	99	NA	NA	5.7	1	2	2	NA	2	2	2	2	prediabetes	no	2	21.35	133	31	0.6	62	4.7	100.792325683493	7.580645161	NA	2	NA	14	20	74.5	307	26	7880.8934171256	4675.704681	84
2020	C-2020	3	5	2	53	1	NA	1999_2000	90	2.34	NA	183	NA	NA	NA	75	NA	NA	5.3	1	2	2	NA	2	2	2	2	normal	no	1	21.27	113.333333333333	67.3333333333333	0.5	101	5.9	112.077961277105	5.841584158	NA	2	NA	20	35	68.1	288	11	7871.08088079102	4642.674396	90
2021	C-2021	3	1.35	2	74	1	NA	1999_2000	NA	NA	NA	NA	NA	NA	NA	NA	NA	NA	NA	1	2	2	NA	2	2	2	2	NA	no	1	23.62	128.666666666667	62.6666666666667	NA	128	20.5	NA	16.015625	NA	2	NA	NA	NA	87.4	NA	NA	2621.05799424058	1551.317691	NA
2022	C-2022	3	0.9	1	58	3	NA	1999_2000	29	0.75	1.67	164	148	108.3	6.011323268	101	NA	NA	5	1	2	NA	NA	1	1	1	2	prediabetes	yes	2	20.94	98	78	0.9	211	7.3	98.9987940150355	3.45971564	NA	1	NA	19	21	83.9	233	17	78422.0336748325	39190.4076	29
2023	C-2023	4	5	2	45	5	NA	1999_2000	46	1.18	1.04	119	92	108.3	6.011323268	105	NA	NA	6.2	1	2	2	NA	2	2	2	2	prediabetes	no	2	45.31	151.333333333333	90.6666666666667	0.5	152	15.5	117.795386955972	10.19736842	NA	2	NA	21	22	131.9	329	24	24219.6553275238	12907.7895	46
2025	C-2025	2	2.75	2	51	1	NA	1999_2000	45	1.17	3.12	219	276	109.5	6.077930728	104	NA	NA	5.6	1	2	2	NA	2	2	2	2	prediabetes	no	2	33.29	130.666666666667	78	0.8	21	2	89.1487061858373	9.523809524	1	2	NA	14	19	92.4	181	42	9608.96154729422	5667.745056	45
2029	C-2029	2	0.6	1	41	3	NA	1999_2000	37	0.95	1.13	190	100	104.8	5.81705151	98	NA	NA	5.4	1	2	2	NA	2	2	1	2	prediabetes	yes	2	29.28	161.333333333333	98	0.7	23	2.4	118.715838124009	10.43478261	2	2	NA	156	90	109.2	311	262	41845.4603033184	20296.06282	37
2031	C-2031	2	3.2	2	54	5	NA	1999_2000	43	1.1	1.99	197	176	92.3	5.123223801	90	NA	NA	5.7	1	2	2	NA	2	2	2	2	prediabetes	no	2	27.84	134	74.6666666666667	0.7	43	4.2	102.707547309941	9.76744186	NA	2	NA	20	25	88.8	236	38	62908.9294133821	33184.94572	43
2035	C-2035	NA	2.23	1	19	4	NA	1999_2000	65	1.67	NA	194	NA	NA	NA	89	NA	NA	5.7	1	2	2	NA	NA	NA	NA	NA	prediabetes	NA	2	22.84	NA	NA	0.9	259	3.6	126.173804990943	1.38996139	NA	NA	NA	21	24	75.4	204	14	4448.44507319286	2057.82344	65
2037	C-2037	3	1.88	1	53	4	NA	1999_2000	56	1.45	NA	138	NA	NA	NA	85	NA	NA	5.5	1	2	2	NA	2	2	2	2	normal	no	2	20.3	119	64	0.7	152	8	110.178428046703	5.263157895	1	2	NA	69	92	87	301	183	21071.1640591971	10607.48059	56
2039	C-2039	2	3.4	1	84	3	NA	1999_2000	43	1.11	NA	151	NA	NA	NA	92	NA	NA	5.2	1	2	NA	NA	2	2	1	2	normal	yes	2	22.69	152.666666666667	89.3333333333333	0.8	121	81.1	87.2673460571349	67.02479339	NA	2	NA	9	14	95.3	309	11	10874.7061899574	5911.184545	43
2041	C-2041	3	3.52	2	41	3	NA	1999_2000	33	0.86	1.77	162	157	101.9	5.656083481	94	NA	NA	4.9	1	2	2	NA	2	2	2	2	prediabetes	no	2	26.96	108	69	0.5	216	15.2	120.762560731051	7.037037037	NA	2	NA	22	19	91.1	348	20	85160.6659832177	41715.25404	33
2045	C-2045	2	3.08	1	51	1	NA	1999_2000	42	1.08	1.61	195	143	118.2	6.560834813	114	NA	NA	5.2	1	2	2	NA	2	2	2	2	prediabetes	no	2	37.22	135	88	0.8	155	6.4	107.148234390433	4.129032258	1	2	NA	30	27	120.1	173	27	12618.6434547129	6904.321371	42
2046	C-2046	3	3.11	2	38	3	NA	1999_2000	58	1.5	1.37	170	121	127.4	7.071492007	122	NA	NA	5.4	1	2	2	NA	2	2	2	2	diabetes	no	1	22.62	106	57	0.7	NA	NA	113.453651892916	#VALUE!	NA	2	NA	16	19	77.3	293	14	100933.409114878	46155.68575	58
2051	C-2051	4	3.26	1	27	3	NA	1999_2000	NA	NA	NA	NA	NA	NA	NA	NA	NA	NA	NA	1	2	2	NA	2	2	2	2	NA	no	2	40.17	122	67.3333333333333	NA	132	6.2	NA	4.696969697	NA	2	NA	NA	NA	128.1	NA	NA	80810.4526505401	37238.84779	NA
2053	C-2053	2	0.78	1	74	4	NA	1999_2000	49	1.28	0.81	169	72	84	4.662522202	82	NA	NA	5.5	1	2	2	NA	1	1	2	2	normal	yes	2	21.4	146	76	0.7	195	6.4	96.6886312870093	3.282051282	NA	2	NA	17	27	86.1	296	19	8986.03193843834	4603.521662	49
2054	C-2054	4	2.8	2	29	4	NA	1999_2000	45	1.18	0.86	188	76	85.4	4.740230906	83	NA	NA	5.6	1	2	NA	NA	2	2	2	2	normal	no	2	33.75	124.666666666667	86	0.6	165	6	124.526483520042	3.636363636	NA	2	NA	19	18	105.6	408	17	43698.8618038136	19977.14726	45
2055	C-2055	4	1.8	2	23	3	NA	1999_2000	57	1.47	NA	163	NA	NA	NA	88	NA	NA	4.8	1	2	2	NA	2	2	2	2	normal	no	2	17.75	94	50	0.5	126	11.3	135.067372079053	8.968253968	NA	2	NA	15	16	63.1	306	17	96996.6509543686	40358.52482	57
2057	C-2057	3	3.16	1	83	3	NA	1999_2000	66	1.71	0.82	147	73	92.4	5.128774423	87	NA	NA	5.1	1	2	NA	NA	2	2	2	2	normal	no	2	23.82	152.666666666667	76	1.1	66	17.2	66.60771013	26.06060606	NA	2	NA	14	20	89.3	272	16	14909.2665042032	8104.258101	66
2058	C-2058	2	0.42	2	50	4	NA	1999_2000	58	1.5	NA	215	NA	NA	NA	85	NA	NA	5.2	1	2	NA	NA	2	2	2	2	normal	no	2	42.5	149	90	0.8	219	14.2	89.7048764196391	6.484018265	1	2	NA	17	21	119.5	214	13	29313.9279172204	15622.76614	58
2061	C-2061	3	0.76	1	73	2	NA	1999_2000	47	1.22	NA	174	NA	NA	NA	99	NA	NA	5.2	1	2	2	NA	2	2	2	2	normal	no	2	26.14	176	83.3333333333333	0.9	90	5.1	90.1809467319596	5.666666667	1	2	NA	24	27	102	173	24	28942.2097578044	15408.43107	47
2064	C-2064	3	2.34	1	38	3	NA	1999_2000	49	1.28	NA	168	NA	NA	NA	84	NA	NA	5.2	1	2	2	NA	2	2	2	2	normal	no	2	21.97	114.666666666667	80.6666666666667	0.7	58	2.6	120.95161892141	4.482758621	NA	2	NA	16	27	75.6	213	12	113461.973674907	55434.71261	49
2066	C-2066	2	0.72	1	33	1	NA	1999_2000	61	1.57	0.59	161	52	93.5	5.189831261	87	NA	NA	4.5	1	2	NA	NA	2	2	2	2	normal	no	2	19.98	111.333333333333	76.6666666666667	0.6	111	5	130.717777161767	4.504504505	NA	2	NA	17	22	76.7	225	21	16984.1152492835	9721.015894	61
2068	C-2068	3	3.95	2	68	3	NA	1999_2000	68	1.76	3.77	247	334	103.2	5.728241563	98	NA	NA	5.9	1	2	2	NA	2	2	2	2	prediabetes	no	2	26.61	148.666666666667	72	0.7	55	5.3	94.1430473390578	9.636363636	1	2	NA	16	16	93.7	375	42	46701.4842123077	23684.41671	68
2071	C-2071	4	3.2	1	52	3	NA	1999_2000	34	0.89	2.33	198	206	95.8	5.31749556	93	NA	NA	5.1	1	2	2	NA	2	2	2	2	normal	no	2	36.13	147.333333333333	104	0.8	210	8.2	106.483915337213	3.904761905	NA	2	NA	21	16	117.9	243	15	60540.9745095967	30254.57714	34
2073	C-2073	3	1.82	2	85	3	NA	1999_2000	82	2.11	1.76	240	156	105.7	5.867007105	101	NA	NA	5.1	1	2	NA	NA	2	2	2	1	prediabetes	yes	2	19.04	162.666666666667	71.3333333333333	1	93	109.7	55.2063165050366	117.9569892	1	2	NA	15	28	70.3	230	29	17300.6238533879	7800.090407	82
2074	C-2074	4	1.78	1	39	4	NA	1999_2000	68	1.76	1.58	230	140	90.3	5.012211368	91	NA	NA	5.4	1	2	2	NA	2	2	2	2	normal	no	2	21.46	128	100	0.8	86	4.2	115.450843460719	4.88372093	NA	2	NA	21	23	83.9	293	45	23837.9755680424	10288.28371	68
2075	C-2075	1	0.23	2	76	1	NA	1999_2000	NA	NA	NA	NA	NA	NA	NA	NA	NA	NA	5.5	1	2	2	NA	2	2	2	2	normal	no	2	35.98	166	76	NA	110	84.9	NA	77.18181818	2	2	NA	NA	NA	111	273	NA	5723.0788205508	3506.000266	NA
2076	C-2076	4	3.64	1	49	3	NA	1999_2000	27	0.69	NA	179	NA	NA	NA	89	NA	NA	5	1	2	NA	NA	2	2	2	2	normal	no	2	23.86	108.666666666667	61.3333333333333	0.7	530	52.5	112.953736577263	9.905660377	NA	2	NA	17	19	91.8	315	17	92697.0609482991	44960.32206	27
2078	C-2078	1	1.33	1	45	2	NA	1999_2000	45	1.17	NA	217	NA	NA	NA	79	NA	NA	5.6	1	2	2	NA	2	2	2	2	normal	no	2	20.63	126	70	0.7	199	9.1	115.798952961623	4.572864322	1	2	NA	9	17	76.9	323	24	16218.8128877313	8164.747922	45
2084	C-2084	3	1.72	1	76	4	NA	1999_2000	34	0.89	2.25	217	199	100.3	5.567273535	104	NA	NA	5.9	1	2	2	NA	2	2	2	2	prediabetes	no	2	27.92	160.666666666667	82	1	126	22.9	78.0014684624614	18.17460317	1	2	NA	22	34	107.4	224	40	10077.6425007064	5162.751019	34
2085	C-2085	1	1.49	2	74	3	NA	1999_2000	55	1.42	1.12	171	99	128.5	7.132548845	128	NA	NA	5.9	1	2	2	NA	2	2	2	1	diabetes	yes	2	32.12	114	47.3333333333333	1.2	25	67.5	47.4987695253652	270	NA	2	NA	21	39	106.3	119	34	38454.5259945611	22110.80502	55
2086	C-2086	4	3.4	2	24	3	NA	1999_2000	73	1.89	2.6	336	230	74.4	4.129662522	69	NA	NA	4.6	1	2	2	NA	2	2	2	2	normal	no	2	24.79	94	64	0.3	23	1.2	151.815107423621	5.217391304	NA	2	NA	11	19	90.1	140	9	9288.38404900932	3864.725993	73
2088	C-2088	2	1.6	2	47	4	NA	1999_2000	35	0.91	NA	195	NA	NA	NA	94	NA	NA	5.5	1	2	2	NA	2	2	2	2	normal	no	2	25.31	130.666666666667	84.6666666666667	0.6	274	17.1	111.338044097813	6.240875912	1	2	NA	22	36	89	200	29	17882.3548442874	9530.345045	35
2091	C-2091	4	2.58	2	42	3	NA	1999_2000	54	1.39	0.78	160	69	87.2	4.840142096	85	NA	NA	5	1	2	2	NA	2	2	2	2	normal	no	2	29.71	124.666666666667	78	0.6	95	3.1	114.85466135118	3.263157895	NA	2	NA	14	17	98.5	280	11	106280.572912766	52060.6673	54
2092	C-2092	4	1.98	2	23	1	NA	1999_2000	41	1.06	NA	132	NA	NA	NA	82	NA	NA	5.3	1	2	2	NA	2	2	2	2	normal	no	2	27.18	94	57	0.4	216	6.8	142.529828734685	3.148148148	NA	2	NA	31	33	86.4	333	34	15772.1071728789	8698.398422	41
2094	C-2094	2	1.88	2	61	5	NA	1999_2000	54	1.39	3.21	330	284	252.1	13.99311723	246	NA	NA	12.4	1	2	2	NA	2	2	2	2	diabetes	no	2	33.42	188	44.6666666666667	0.6	151	45.8	102.053870729751	30.33112583	1	2	NA	22	19	111.3	344	28	15121.0205875606	8703.49751	54
2097	C-2097	5	1.8	2	64	3	NA	1999_2000	57	1.47	NA	218	NA	NA	NA	96	NA	NA	5.2	1	2	2	NA	2	2	2	2	normal	no	2	29.07	106	58.6666666666667	0.6	65	2.9	100.167413264255	4.461538462	NA	2	NA	19	20	101.2	255	30	55489.4591639729	28141.19285	57
2101	C-2101	2	2.99	1	37	4	NA	1999_2000	52	1.34	NA	241	NA	NA	NA	79	NA	NA	5.5	1	2	2	NA	2	2	2	2	normal	no	2	34.72	114	82	1.5	185	6.1	61.1128537239862	3.297297297	NA	2	NA	29	23	104.2	318	58	30561.8052988292	13190.23601	52
2102	C-2102	4	1.44	2	85	3	NA	1999_2000	76	1.96	1.06	215	94	101.6	5.639431616	98	NA	NA	5.7	1	2	2	NA	2	2	2	2	prediabetes	no	2	27.55	118	0	0.6	31	5.3	87.9033242693906	17.09677419	1	2	NA	16	20	103.4	274	28	20218.9454608925	9115.833271	76
2103	C-2103	2	1.02	1	62	4	NA	1999_2000	54	1.39	NA	187	NA	NA	NA	80	NA	NA	5.9	1	2	2	NA	2	2	2	2	prediabetes	no	2	31.68	146	66	0.6	62	4.5	109.145399292515	7.258064516	1	2	NA	37	33	107.2	271	18	6710.26356067104	3280.55002	54
2104	C-2104	NA	0.85	2	19	1	NA	1999_2000	61	1.58	NA	149	NA	NA	NA	82	NA	NA	4.8	1	2	2	NA	NA	NA	NA	NA	normal	NA	2	18.52	87.3333333333333	61.3333333333333	0.4	229	29.3	146.1200438	12.79475983	NA	NA	NA	10	16	69	352	11	5793.46468013676	3770.530332	61
2105	C-2105	5	3.05	2	70	3	NA	1999_2000	60	1.56	3.1	215	275	88.2	4.895648313	86	NA	NA	5.4	1	2	NA	NA	2	2	2	2	normal	no	2	21.07	134.666666666667	68	0.7	NA	NA	92.9792924107931	#VALUE!	1	2	NA	21	26	84.2	175	17	31536.8003889061	18133.21128	60
2106	C-2106	4	5	2	47	3	NA	1999_2000	69	1.8	NA	207	NA	NA	NA	78	NA	NA	4.9	1	2	2	NA	2	2	2	2	normal	no	2	18.94	129.333333333333	84	0.6	22	1.5	111.338044097813	6.818181818	NA	2	NA	12	16	70.2	278	20	106280.572912766	52060.6673	69
2107	C-2107	3	2.4	1	44	3	NA	1999_2000	37	0.96	10.66	327	944	85.2	4.729129663	82	NA	NA	5.2	1	2	NA	NA	2	2	2	2	normal	no	2	24.56	118.666666666667	86.6666666666667	0.7	178	10.3	116.521385552046	5.786516854	NA	2	NA	43	31	91.2	367	28	111531.946591834	54095.69827	37
2108	C-2108	1	2.24	2	54	1	NA	1999_2000	NA	NA	NA	NA	NA	93.8	5.206483126	NA	NA	NA	5	1	2	2	NA	2	2	2	2	normal	no	2	17.76	112	53	NA	48	4.2	NA	8.75	NA	2	NA	NA	NA	69.7	294	NA	7418.42350123757	4375.679194	NA
2110	C-2110	1	0.97	2	67	1	NA	1999_2000	68	1.76	1.95	188	173	NA	NA	157	NA	NA	8	1	1	1	2	2	2	2	2	diabetes	no	2	24.73	139.333333333333	60	0.5	17	3.6	102.732088249899	21.17647059	NA	2	NA	19	17	84	164	9	2709.61347181195	1603.730755	68
2111	C-2111	3	1.25	2	22	3	NA	1999_2000	40	1.03	NA	272	NA	NA	NA	97	NA	NA	4.7	1	2	2	NA	2	2	2	2	normal	no	2	20.31	109	0	0.3	137	11.1	153.715267931067	8.102189781	NA	2	NA	9	15	NA	188	20	6580.73769113693	2839.428509	40
2112	C-2112	4	5	1	37	2	NA	1999_2000	34	0.87	1.96	233	174	101.3	5.622779751	92	NA	NA	4.8	1	2	2	NA	2	2	2	2	prediabetes	no	2	26.17	111	69	0.8	173	10.7	116.895858630937	6.184971098	2	2	NA	34	22	88.3	271	37	41949.0750846978	20495.28002	34
2114	C-2114	4	5	2	25	3	NA	1999_2000	42	1.08	2.9	211	257	87.9	4.878996448	88	NA	NA	5.1	1	2	2	NA	2	2	2	2	normal	no	2	48.6	116	56	0.4	90	10.2	140.767937704992	11.33333333	NA	2	NA	12	19	126	175	6	6096.5374492012	2536.657251	42
2115	C-2115	5	3.3	1	59	1	NA	1999_2000	30	0.76	2.8	237	248	103.2	5.728241563	95	NA	NA	5.5	1	2	2	NA	2	2	2	2	prediabetes	no	2	23.44	112.666666666667	58	0.7	205	11.3	106.14279666889	5.512195122	NA	2	NA	21	22	87.8	242	23	10104.8989523295	5528.91997	30
2116	C-2116	3	3.07	2	31	4	NA	1999_2000	51	1.31	1.89	263	167	106.3	5.900310835	104	NA	NA	5.2	1	2	2	NA	2	2	2	2	prediabetes	no	2	32.31	118	63.3333333333333	0.8	117	12.4	100.95671167643	10.5982906	NA	2	NA	23	21	98	335	69	31239.1499647099	14635.63041	51
2118	C-2118	2	1.05	2	21	1	NA	1999_2000	34	0.89	NA	138	NA	NA	NA	86	NA	NA	5	1	2	NA	NA	2	2	2	2	normal	no	2	24.87	99	62	0.5	26	23.9	136.757913228907	91.92307692	NA	2	NA	22	20	84.2	364	18	16951.7324523085	9348.967845	34
2120	C-2120	NA	2.2	2	19	4	NA	1999_2000	52	1.34	1.34	151	119	87.5	4.856793961	85	NA	NA	5.2	1	2	NA	NA	NA	NA	NA	NA	normal	NA	2	29.18	104	64	0.7	89	2.4	127.684336459145	2.696629213	NA	NA	NA	17	21	93.3	204	36	7600.70406963774	4121.98601	52
2121	C-2121	5	3.24	2	42	3	NA	1999_2000	89	2.29	NA	188	NA	NA	NA	80	NA	NA	4.7	1	2	NA	NA	2	2	2	2	normal	no	1	19.03	119	83	0.6	25	8.2	114.85466135118	32.8	NA	2	NA	19	18	77.9	262	21	92593.0431530967	45355.94306	89
2124	C-2124	3	4.24	2	51	5	NA	1999_2000	55	1.41	NA	260	NA	NA	NA	74	NA	NA	5.1	1	3	2	NA	2	2	2	2	normal	no	2	28.45	124	76	0.8	171	10	89.1487061858373	5.847953216	NA	2	NA	13	19	101.5	321	11	73539.5446059536	38792.67727	55
2126	C-2126	4	2.98	2	72	3	NA	1999_2000	69	1.78	NA	207	NA	NA	NA	86	NA	NA	5.1	1	2	NA	NA	2	2	2	2	normal	no	1	28.75	131	65	0.6	38	2.9	95.3055951949548	7.631578947	1	2	NA	22	36	91	273	28	40680.7671029222	23390.86197	69
2129	C-2129	5	5	2	44	3	NA	1999_2000	67	1.74	NA	211	NA	NA	NA	81	NA	NA	5	1	2	2	NA	2	2	2	2	normal	no	2	20.59	98	70.6666666666667	0.7	47	1.5	109.298055142956	3.191489362	NA	2	NA	14	17	71.1	361	12	91171.3972255192	44659.56146	67
2130	C-2130	2	1.77	1	30	5	NA	1999_2000	35	0.91	2.35	259	208	90.1	5.001110124	92	NA	NA	5.6	1	2	NA	NA	2	2	2	2	normal	no	2	40.75	165	92	0.7	235	23.2	127.121715914985	9.872340426	2	2	NA	46	31	123.8	218	53	33646.6237702729	14521.61952	35
2132	C-2132	2	1.2	2	79	3	NA	1999_2000	36	0.94	NA	197	NA	NA	NA	91	NA	NA	5.1	1	2	2	NA	2	2	2	2	normal	no	2	33.17	NA	NA	0.8	143	11.1	74.9008648088524	7.762237762	1	2	NA	26	26	100.8	231	80	48493.4173643253	27883.02465	36
2133	C-2133	5	5	2	46	3	NA	1999_2000	74	1.92	NA	243	NA	NA	NA	97	NA	NA	4.9	1	2	NA	NA	2	2	2	2	normal	no	2	25.9	107.333333333333	67.3333333333333	0.5	156	7.9	117.065055556845	5.064102564	NA	2	NA	12	13	84.2	253	16	85854.7608279845	42055.25071	74
2135	C-2135	3	2.45	2	30	3	NA	1999_2000	43	1.11	1.26	173	112	88.9	4.934502664	82	NA	NA	4.9	1	3	2	NA	2	2	2	2	normal	no	2	23.75	99.3333333333333	68.6666666666667	0.6	340	13.7	123.754419322218	4.029411765	NA	2	NA	24	22	79.8	249	29	81889.1330079299	38832.41078	43
2137	C-2137	2	0.74	2	81	3	NA	1999_2000	39	1.01	NA	234	NA	NA	NA	86	NA	NA	5.4	1	2	2	NA	2	2	2	2	normal	no	2	34.18	179.333333333333	68	1.3	76	24.9	41.3105311121038	32.76315789	1	2	NA	13	17	105.8	265	17	20842.8269066584	9397.113976	39
2139	C-2139	4	1.46	2	81	3	NA	1999_2000	63	1.64	NA	205	NA	NA	NA	124	NA	NA	5.8	1	2	NA	NA	2	2	2	2	prediabetes	no	2	31.93	157.333333333333	23.3333333333333	1.1	61	12.4	50.4802595402096	20.32786885	1	2	NA	17	18	109.2	171	20	24739.8348171334	11154.10345	63
2140	C-2140	4	5	2	64	3	NA	1999_2000	56	1.44	3.39	249	300	96	5.328596803	91	NA	NA	5.1	1	2	2	NA	2	1	1	2	normal	yes	2	20.67	94.6666666666667	58.6666666666667	0.8	214	27.8	82.2246334228352	12.99065421	NA	2	NA	16	19	82.5	219	20	46083.925724192	23371.22511	56
2142	C-2142	4	3.81	2	36	3	NA	1999_2000	55	1.41	2.44	180	216	82.7	4.590364121	80	NA	NA	4.9	1	2	2	NA	2	2	2	2	normal	no	2	26.27	90	56	0.4	58	2	131.459708401139	3.448275862	NA	2	NA	11	14	93.7	158	5	7136.95433599917	3263.647036	55
2144	C-2144	4	3.16	2	63	3	NA	1999_2000	45	1.17	2.16	235	191	97.1	5.389653641	92	NA	NA	5.7	1	2	NA	NA	2	2	2	2	prediabetes	no	2	30.32	154	72	0.4	83	2.9	111.138737662253	3.493975904	1	2	NA	21	16	98.2	355	18	55348.2420565576	28069.57533	45
2145	C-2145	5	2.87	2	32	4	NA	1999_2000	54	1.39	NA	152	NA	NA	NA	81	NA	NA	5.1	1	2	2	NA	2	2	2	2	normal	no	2	26.63	115.333333333333	56	0.7	236	6	117.767247651419	2.542372881	NA	2	NA	60	51	90.5	226	17	35618.6747987583	16283.25046	54
2146	C-2146	1	0.73	1	73	1	NA	1999_2000	39	1	NA	191	NA	NA	NA	65	NA	NA	7.4	1	1	1	1	1	1	1	2	diabetes	yes	2	24.47	123.333333333333	75.3333333333333	0.6	57	5.5	101.928198979441	9.649122807	1	1	NA	21	24	101.6	239	39	1706.87437354514	1039.561497	39
2149	C-2149	2	1.2	2	47	1	NA	1999_2000	86	2.24	0.8	242	71	105.5	5.855905861	103	NA	NA	5.4	1	2	2	NA	2	2	2	2	prediabetes	no	2	25.75	114.666666666667	72	0.5	50	3.1	116.339252212393	6.2	NA	2	NA	36	37	84.7	340	22	7553.76331062211	4336.786569	86
2150	C-2150	5	5	2	36	4	NA	1999_2000	65	1.69	0.78	163	69	97.2	5.395204263	93	NA	NA	4.6	1	2	NA	NA	2	2	2	2	normal	no	2	30.27	117.333333333333	68.6666666666667	0.7	188	5.8	114.873669652749	3.085106383	NA	2	NA	13	17	92.8	246	15	51922.4518116179	23736.60144	65
2151	C-2151	5	5	2	31	3	NA	1999_2000	61	1.58	2.59	215	229	88.7	4.923401421	83	NA	NA	4.3	1	2	2	NA	2	2	2	2	normal	no	2	19.22	85.3333333333333	48.6666666666667	0.4	121	7.5	135.611869348747	6.198347107	NA	2	NA	13	20	72.1	318	8	6526.83760823231	2984.647682	61
2159	C-2159	5	5	2	55	3	NA	1999_2000	NA	NA	NA	NA	NA	NA	NA	NA	NA	NA	NA	1	2	2	NA	2	2	2	2	NA	no	2	27.4	144	77	NA	NA	NA	NA	#VALUE!	NA	2	NA	NA	NA	92.8	NA	NA	82450.1116038716	43493.07013	NA
2162	C-2162	3	5	2	77	3	NA	1999_2000	56	1.44	NA	248	NA	NA	NA	93	NA	NA	5.7	1	2	2	NA	2	2	2	2	prediabetes	no	2	30.83	136	74	0.7	53	6.9	89.0182769300376	13.01886792	1	2	NA	22	18	101.8	262	41	38454.5259945611	22110.80502	56
2163	C-2163	3	4.24	1	29	3	NA	1999_2000	29	0.76	NA	162	NA	NA	NA	81	NA	NA	5.2	1	2	2	NA	2	2	2	2	normal	no	2	22.57	121	72	0.9	41	3.3	118.565714901632	8.048780488	NA	2	NA	21	18	81.6	240	20	83570.8046892465	38510.86553	29
2168	C-2168	4	1.38	2	60	4	NA	1999_2000	37	0.95	NA	235	NA	NA	NA	90	NA	NA	6.9	1	1	1	2	2	2	2	2	diabetes	no	2	46.12	NA	NA	0.7	252	196	98.9455604309256	77.77777778	NA	2	NA	16	19	133.2	330	20	10153.7804971044	5844.407311	37
2171	C-2171	NA	0.61	1	19	1	NA	1999_2000	40	1.04	1.61	139	143	79.2	4.396092362	84	NA	NA	5.1	1	2	NA	NA	NA	NA	NA	NA	normal	NA	2	20.68	96	60	0.7	155	8.3	136.122786247693	5.35483871	NA	NA	NA	21	23	81.2	264	15	2772.70335736437	1845.994146	40
2175	C-2175	4	0.54	2	40	4	NA	1999_2000	NA	NA	NA	NA	NA	NA	NA	NA	NA	NA	NA	1	2	NA	NA	2	2	2	2	NA	no	2	29.54	NA	NA	NA	428	21.8	NA	5.093457944	1	2	NA	NA	NA	97.5	NA	NA	31155.968560082	16604.47593	NA
2177	C-2177	4	1.44	1	23	2	NA	1999_2000	41	1.05	NA	213	NA	NA	NA	88	NA	NA	5	1	2	NA	NA	2	2	2	2	normal	no	2	30.04	115.333333333333	67.3333333333333	0.8	181	2.1	127.530256030836	1.160220994	NA	2	NA	21	22	96.4	348	29	92896.151209337	42808.14575	41
2179	C-2179	2	0.6	2	77	3	NA	1999_2000	91	2.34	NA	239	NA	NA	NA	90	NA	NA	5.4	1	2	2	NA	2	2	2	2	normal	no	2	25.59	158	58.6666666666667	0.5	126	480.5	96.5374983148137	381.3492063	1	2	NA	14	14	94.1	206	9	48548.5862129566	27914.74595	91
2181	C-2181	2	0.87	1	41	1	NA	1999_2000	39	1.02	NA	239	NA	NA	NA	93	NA	NA	5.5	1	2	NA	NA	2	2	2	2	normal	no	2	30.89	126	71.3333333333333	0.9	359	11.6	110.039100886013	3.231197772	NA	2	NA	53	29	98.1	305	45	10005.5255263802	5862.784837	39
2182	C-2182	4	3.89	2	43	4	NA	1999_2000	55	1.42	NA	223	NA	NA	NA	83	NA	NA	5.3	1	2	2	NA	2	2	2	2	normal	no	2	27.49	160.666666666667	94.6666666666667	0.6	154	12.4	114.142562450803	8.051948052	1	2	NA	13	14	85.5	233	16	27197.1781243579	14494.65096	55
2184	C-2184	5	5	1	60	3	NA	1999_2000	52	1.34	1.72	171	152	104.2	5.78374778	109	NA	NA	5.5	1	2	2	NA	2	2	2	2	prediabetes	no	2	23.62	96.6666666666667	72	0.9	126	5.9	97.775014482891	4.682539683	NA	2	NA	16	27	82.3	202	13	42515.7101721732	22307.7735	52
2185	C-2185	3	3.33	2	73	3	NA	1999_2000	58	1.5	1.64	245	145	102.8	5.706039076	103	NA	NA	5.4	1	3	2	NA	9	2	9	2	prediabetes	no	2	35.54	136	72	0.5	47	2.7	98.9692024817898	5.744680851	NA	2	NA	16	15	122.5	268	21	38454.5259945611	22110.80502	58
2186	C-2186	5	5	2	49	3	NA	1999_2000	67	1.74	0.8	133	71	90.1	5.001110124	88	NA	NA	4.8	1	2	NA	NA	2	2	2	2	normal	no	2	28	102.666666666667	65.3333333333333	0.5	157	6	114.901117565814	3.821656051	NA	2	NA	16	16	87.5	230	15	86850.8389265481	42543.1714	67
2188	C-2188	3	4.17	1	42	3	NA	1999_2000	41	1.06	NA	226	NA	NA	NA	86	NA	NA	5	1	2	2	NA	2	2	2	2	normal	no	2	29.21	130.666666666667	94	0.8	142	8.3	113.316744048449	5.845070423	NA	2	NA	53	31	107.9	214	35	129575.03804416	62847.03509	41
2189	C-2189	5	5	1	65	3	NA	1999_2000	49	1.28	NA	204	NA	NA	NA	135	NA	NA	7.5	1	1	1	2	2	2	2	2	diabetes	no	2	26.26	144.666666666667	66.6666666666667	0.8	118	39	98.2134377337884	33.05084746	NA	2	NA	20	16	97.5	191	18	37285.6163102955	19563.57027	49
2193	C-2193	3	1.5	1	29	1	NA	1999_2000	37	0.95	NA	252	NA	NA	NA	86	NA	NA	5.3	1	2	2	NA	2	2	2	2	normal	no	2	30.54	125	86	0.7	311	14	127.914787598093	4.501607717	NA	2	NA	70	43	108.8	204	63	22044.6771743055	11656.10438	37
2194	C-2194	3	2.27	1	36	4	NA	1999_2000	53	1.36	NA	223	NA	NA	NA	94	NA	NA	5.6	1	2	2	NA	2	2	2	2	normal	no	2	25.89	110	76	1.2	23	0.3	80.3758515615879	1.304347826	NA	2	NA	23	25	86.2	213	35	30969.8309925823	13366.3367	53
2196	C-2196	1	1.16	1	41	1	NA	1999_2000	37	0.96	NA	187	NA	NA	NA	87	NA	NA	5.3	1	2	2	NA	2	2	2	2	normal	no	2	21.76	100	74	0.8	180	5.5	114.023690932229	3.055555556	NA	2	NA	12	23	78.3	251	11	12275.8521565216	6653.731461	37
2199	C-2199	4	5	2	64	4	NA	1999_2000	43	1.1	NA	113	NA	NA	NA	88	NA	NA	5.4	1	2	2	NA	2	1	2	2	normal	yes	1	26	121.333333333333	78	0.7	323	24.6	96.5144371565116	7.616099071	1	2	NA	10	17	96.2	208	13	11002.1514362647	6332.720538	43
2200	C-2200	4	3.59	2	85	3	NA	1999_2000	44	1.14	NA	178	NA	NA	NA	201	NA	NA	8.6	1	1	1	2	2	1	2	2	diabetes	yes	2	27.5	158.666666666667	57.3333333333333	0.8	90	835	72.1573851131733	927.7777778	1	2	NA	13	10	95.4	288	16	18490.4887183191	8336.548144	44
2203	C-2203	4	2.31	1	38	4	NA	1999_2000	45	1.17	0.79	144	70	87.5	4.856793961	83	NA	NA	5.5	1	2	NA	NA	2	2	2	2	normal	no	2	28.9	127	87	0.7	112	29	120.95161892141	25.89285714	NA	2	NA	36	24	99.1	267	32	39107.7266827693	17125.54847	45
2207	C-2207	2	2.67	1	73	3	NA	1999_2000	54	1.39	1.24	219	110	112.5	6.244449378	107	NA	NA	6.9	1	1	2	2	2	2	2	2	diabetes	no	2	28.34	136	74	0.9	144	8.9	90.1809467319596	6.180555556	1	2	NA	54	51	107.3	212	50	32624.2035820542	17368.67352	54
2210	C-2210	3	4	2	64	1	NA	1999_2000	64	1.65	1.52	215	135	121	6.71625222	117	NA	NA	6.1	1	2	2	NA	2	2	2	2	prediabetes	no	2	41.43	149	83	0.8	118	118.8	82.2246334228352	100.6779661	2	2	NA	67	56	122.4	207	40	3142.38968566047	1859.876707	64
2212	C-2212	3	4.19	1	57	1	NA	1999_2000	61	1.58	NA	243	NA	NA	NA	89	NA	NA	5.2	1	2	2	NA	2	2	2	2	normal	no	2	19.81	131	77	0.7	33	1.1	107.471309712175	3.333333333	NA	2	NA	19	22	81.9	301	27	11254.1310423187	6157.725095	61
2213	C-2213	2	3.46	1	47	1	NA	1999_2000	31	0.8	NA	200	NA	NA	NA	130	NA	NA	7.8	1	1	2	1	2	2	2	2	diabetes	no	2	29.82	125.333333333333	82.6666666666667	0.5	186	135.9	126.599877126851	73.06451613	NA	2	NA	42	26	96.9	184	42	10177.8423796288	5963.754709	31
2217	C-2217	4	2.06	1	31	3	NA	1999_2000	33	0.86	NA	163	NA	NA	NA	81	NA	NA	4.7	1	2	NA	NA	2	2	2	2	normal	no	2	19.11	114.666666666667	75.3333333333333	0.7	105	4.1	126.333561276312	3.904761905	NA	2	NA	25	24	74.5	219	14	98619.6208418071	46143.32194	33
2222	C-2222	5	4.55	1	43	3	NA	1999_2000	33	0.85	NA	197	NA	NA	NA	89	NA	NA	5.2	1	2	2	NA	2	2	2	2	normal	no	2	28.33	118	85.3333333333333	1	141	10.5	95.771442621183	7.446808511	NA	2	NA	15	21	104.5	172	23	99562.1116361095	48290.0381	33
2225	C-2225	2	5	2	62	1	NA	1999_2000	45	1.18	2.79	213	247	313.6	17.40674956	312	NA	NA	10.5	1	1	2	1	2	2	2	2	diabetes	no	2	28.32	145.333333333333	76	0.5	59	30.3	105.976885991241	51.3559322	NA	2	NA	16	18	96.7	302	25	3203.28188065562	2129.533962	45
2226	C-2226	4	4	1	67	3	NA	1999_2000	34	0.87	3.32	236	294	111.4	6.18339254	101	NA	NA	5.4	1	2	2	NA	2	2	2	2	prediabetes	no	2	23.15	126.666666666667	72	0.9	213	65.9	93.6096962065726	30.93896714	NA	2	NA	81	62	90.5	214	68	47312.2155173112	24824.47508	34
2231	C-2231	2	2.26	1	58	3	NA	1999_2000	44	1.14	NA	178	NA	NA	NA	78	NA	NA	5.1	1	2	NA	NA	2	2	2	2	normal	no	1	26.6	130.666666666667	66	1	128	7.3	87.2410563319803	5.703125	NA	2	NA	15	20	101	165	23	76428.8561706214	38194.34265	44
2232	C-2232	4	3.28	2	25	3	NA	1999_2000	52	1.34	1.5	176	133	86.6	4.806838366	82	NA	NA	4.9	1	2	NA	NA	2	2	2	2	normal	no	2	23.11	116	67	0.6	76	3.1	127.663208359204	4.078947368	NA	2	NA	16	24	88.6	243	14	86015.6341638409	35789.52543	52
2236	C-2236	3	2.51	2	32	3	NA	1999_2000	54	1.39	NA	175	NA	NA	NA	78	NA	NA	5.3	1	2	2	NA	2	2	2	2	normal	no	2	21.18	108	54	0.6	174	17.2	122.224621642501	9.885057471	NA	2	NA	14	17	74.7	249	14	87299.4361471728	41398.01511	54
2237	C-2237	3	1.09	2	28	3	NA	1999_2000	43	1.12	NA	214	NA	NA	NA	84	NA	NA	4.5	1	2	NA	NA	2	2	2	2	normal	no	1	30.43	120.666666666667	80	0.6	35	3.4	125.303364379193	9.714285714	NA	2	NA	30	25	102	422	42	91420.7199134799	38038.48233	43
2238	C-2238	2	1.94	1	20	4	NA	1999_2000	44	1.14	NA	131	NA	NA	NA	75	NA	NA	5.4	1	2	2	NA	2	2	2	2	normal	no	2	24.62	104.666666666667	57.3333333333333	0.9	187	10.3	125.391527399999	5.50802139	NA	2	NA	10	16	78	196	11	30969.8309925823	13366.3367	44
2239	C-2239	4	1.17	2	35	3	NA	1999_2000	45	1.17	2.45	228	217	88.6	4.917850799	80	NA	NA	5	1	2	2	NA	2	2	2	2	normal	no	2	17.66	131.333333333333	92.6666666666667	0.6	63	6.3	119.965309493769	10	2	2	NA	13	17	72.8	359	16	130615.770156179	59729.08766	45
2242	C-2242	4	4.98	2	33	3	NA	1999_2000	43	1.11	NA	138	NA	NA	NA	77	NA	NA	5.5	1	2	2	NA	2	2	2	2	normal	no	2	38.26	111.333333333333	65.3333333333333	0.6	199	4.5	121.466828988318	2.261306533	NA	2	NA	35	24	111.9	353	67	97599.5685151635	44631.15883	43
2245	C-2245	2	2.54	2	32	3	NA	1999_2000	34	0.87	NA	160	NA	NA	NA	76	NA	NA	4.6	1	2	2	NA	2	2	2	2	normal	no	2	37.99	122	73.3333333333333	0.5	155	4.7	127.714845352762	3.032258065	NA	2	NA	20	18	103.4	281	18	84824.6440720049	40224.45106	34
2247	C-2247	3	2.26	2	54	3	NA	1999_2000	83	2.16	NA	206	NA	NA	NA	86	NA	NA	5.2	1	2	NA	NA	2	2	2	2	normal	no	2	19.22	103.333333333333	67.3333333333333	0.6	30	2.2	106.594926519331	7.333333333	NA	2	NA	16	26	72	340	11	79173.2810958483	41764.51675	83
2248	C-2248	1	5	2	73	1	NA	1999_2000	81	2.1	NA	273	NA	NA	NA	84	NA	NA	5.1	1	2	2	NA	2	2	2	2	normal	no	2	16.5	194	76	0.4	16	59.5	104.437239450264	371.875	NA	2	NA	10	21	62	248	29	1990.18013445692	1177.921915	81
2249	C-2249	3	1.08	1	37	1	NA	1999_2000	49	1.26	1.13	197	100	92	5.106571936	88	NA	NA	5.1	1	2	NA	NA	2	2	2	2	normal	no	2	31.12	114.666666666667	76.6666666666667	0.7	49	1.7	121.706197344949	3.469387755	NA	2	NA	17	16	109.5	188	13	25617.8004433955	13418.27889	49
2250	C-2250	4	2.97	1	36	2	NA	1999_2000	30	0.78	1.41	149	125	86.4	4.795737123	85	NA	NA	4.9	1	2	2	NA	2	2	2	2	normal	no	2	26.01	121.333333333333	74.6666666666667	0.8	88	4.3	117.625134464618	4.886363636	NA	2	NA	34	27	88.1	244	24	76739.5985709174	35905.83671	30
2251	C-2251	2	1	2	30	1	NA	1999_2000	62	1.6	2.19	223	194	85.2	4.729129663	77	NA	NA	4.7	1	2	2	NA	2	2	2	2	normal	no	2	28.41	112.666666666667	66.6666666666667	0.2	67	4.8	161.267531794832	7.164179104	NA	2	NA	15	19	101.2	261	13	1536.41863440252	833.367035	62
2255	C-2255	4	2.08	2	27	3	NA	1999_2000	59	1.53	NA	207	NA	NA	NA	75	NA	NA	4.8	1	2	NA	NA	2	2	2	2	normal	no	2	29.9	106.666666666667	68	0.5	274	19.9	131.748724628422	7.262773723	NA	2	NA	15	19	90.2	342	12	124119.701098835	51643.92778	59
2258	C-2258	4	4.38	2	26	3	NA	1999_2000	52	1.34	2	252	177	91.4	5.073268206	86	NA	NA	5.2	1	2	2	NA	2	2	2	2	normal	no	2	24.69	104.666666666667	65.3333333333333	0.6	166	7.7	126.871696467377	4.638554217	NA	2	NA	15	19	82.1	395	15	82310.7058050382	34247.97279	52
2262	C-2262	1	0.51	1	22	1	NA	1999_2000	47	1.21	0.4	139	35	97.3	5.400754885	93	NA	NA	5.3	1	2	2	NA	2	2	2	2	normal	no	2	22.87	122	77.3333333333333	0.6	193	5.2	139.973472756336	2.694300518	NA	2	NA	20	19	80	303	24	16932.2670264056	8952.921849	47
2264	C-2264	2	1.14	1	22	1	NA	1999_2000	56	1.45	NA	189	NA	NA	NA	87	NA	NA	5	1	2	2	NA	2	2	2	2	normal	no	2	19.34	112	56.6666666666667	0.7	140	6.9	133.606567661324	4.928571429	NA	2	NA	12	23	74.9	256	17	14614.5047690683	8364.747357	56
2265	C-2265	2	3.49	2	85	4	NA	1999_2000	53	1.37	NA	293	NA	NA	NA	105	NA	NA	5.7	1	2	2	NA	2	2	2	2	prediabetes	no	2	27.73	NA	NA	1	66	4.8	55.2063165050366	7.272727273	1	2	NA	9	21	NA	349	22	11835.7238468916	6812.51589	53
2272	C-2272	4	5	2	30	3	NA	1999_2000	86	2.23	NA	332	NA	NA	NA	65	NA	NA	4.7	1	2	2	NA	2	2	2	2	normal	no	2	30.82	114.666666666667	45.3333333333333	0.4	102	4.9	136.457908380708	4.803921569	NA	2	NA	20	22	123	231	22	6526.83760823231	2984.647682	86
2273	C-2273	1	1.17	1	25	1	NA	1999_2000	60	1.56	NA	215	NA	NA	NA	90	NA	NA	4.9	1	2	2	NA	2	2	2	2	normal	no	2	25.17	112.666666666667	70	0.8	99	0.8	125.953783119095	0.808080808	NA	2	NA	25	21	86.5	314	18	13951.235657954	7985.11913	60
2275	C-2275	5	4.13	2	79	4	NA	1999_2000	60	1.56	NA	274	NA	NA	NA	160	NA	NA	7.8	1	3	2	NA	2	2	2	1	diabetes	yes	2	26.84	176	70	8.4	NA	NA	4.45717486970504	#VALUE!	1	2	NA	15	19	99.8	266	19	10414.6337739431	5994.551663	60
2276	C-2276	3	1.77	1	29	3	NA	1999_2000	43	1.11	2.29	234	203	94.1	5.223134991	87	NA	NA	5.4	1	2	2	NA	2	2	2	2	normal	no	2	28.31	124	70	0.8	138	7.9	122.859059391141	5.724637681	NA	2	NA	20	18	95.5	287	33	80810.4526505401	37238.84779	43
2277	C-2277	3	0.84	1	54	3	NA	1999_2000	44	1.14	NA	188	NA	NA	NA	92	NA	NA	5.4	1	2	2	NA	2	2	2	2	normal	no	2	29.87	124	74	0.8	73	10.5	105.167608028737	14.38356164	NA	2	NA	20	23	91.8	344	15	16791.47016	8391.322295	44
2278	C-2278	3	0.88	1	32	1	NA	1999_2000	33	0.86	NA	155	NA	NA	NA	79	NA	NA	5.9	1	2	2	NA	2	2	2	2	prediabetes	no	2	37.11	125.333333333333	81.3333333333333	0.7	156	8	125.550293196399	5.128205128	NA	2	NA	94	39	113.5	276	106	24717.4944276502	13069.35424	33
2280	C-2280	1	1.33	2	47	2	NA	1999_2000	47	1.22	NA	188	NA	NA	NA	126	NA	NA	6.6	1	1	2	1	2	2	2	2	diabetes	no	2	30.39	104	62	0.4	129	7.2	122.766982415624	5.581395349	NA	2	NA	10	13	92.3	399	14	17882.3548442874	9530.345045	47
2291	C-2291	5	5	1	39	3	NA	1999_2000	51	1.33	NA	188	NA	NA	NA	87	NA	NA	5.4	1	2	2	NA	2	2	2	2	normal	no	2	24.39	110	56	1	141	6.9	98.183850443683	4.893617021	NA	2	NA	23	27	90.2	223	27	59856.3029228181	28006.27941	51
2297	C-2297	4	5	2	53	3	NA	1999_2000	109	2.83	NA	261	NA	NA	NA	84	NA	NA	5.1	1	2	2	NA	2	2	2	2	normal	no	2	26.23	134.666666666667	77.3333333333333	0.7	196	11.7	103.348306812177	5.969387755	NA	2	NA	12	19	80.5	229	20	71859.6483623758	37906.51904	109
2303	C-2303	4	3.53	2	45	3	NA	1999_2000	42	1.09	1.02	236	90	88.1	4.890097691	81	NA	NA	5.7	1	2	2	NA	2	2	2	2	prediabetes	no	2	22.09	114	56	0.7	31	1.7	108.62040720107	5.483870968	NA	2	NA	13	18	71.3	339	27	106280.572912766	52060.6673	42
2304	C-2304	2	5	1	35	3	NA	1999_2000	45	1.15	NA	170	NA	NA	NA	90	NA	NA	5.8	1	2	NA	NA	2	2	2	2	prediabetes	no	2	60.87	148	97	0.9	194	2.1	114.222872769349	1.082474227	2	2	NA	31	23	173.4	248	20	102152.695161752	47796.41881	45
2307	C-2307	1	0.89	1	80	1	NA	1999_2000	45	1.16	1.21	203	107	90.9	5.045515098	81	NA	NA	5.3	1	2	2	NA	2	2	2	2	normal	no	2	25.49	145	71	0.8	156	7.9	89.4655423306292	5.064102564	1	1	NA	13	19	102.4	223	16	2127.86489850956	1289.870947	45
2308	C-2308	2	1.1	2	30	1	NA	1999_2000	64	1.66	2.04	225	181	72.6	4.029751332	67	NA	NA	4.5	1	2	2	NA	2	2	2	2	normal	no	2	38.59	103.333333333333	59.3333333333333	0.4	41	2.1	136.457908380708	5.12195122	NA	2	NA	16	19	106.1	261	14	3042.87568872118	1678.16163	64
2312	C-2312	3	1.77	2	64	3	NA	1999_2000	41	1.07	NA	225	NA	NA	NA	85	NA	NA	5.9	1	2	2	NA	2	2	2	2	prediabetes	no	2	33.24	148.666666666667	86	0.5	172	6.6	104.666846356447	3.837209302	NA	2	NA	12	13	93.3	325	16	46701.4842123077	23684.41671	41
2315	C-2315	2	0.29	1	33	4	NA	1999_2000	NA	NA	NA	NA	NA	NA	NA	NA	NA	NA	NA	1	2	NA	NA	2	2	2	2	NA	no	2	26.78	149	115	NA	149	12.4	NA	8.322147651	NA	2	NA	NA	NA	97.2	NA	NA	39083.0374286996	16867.93311	NA
2317	C-2317	2	0.65	1	28	5	NA	1999_2000	33	0.85	NA	253	NA	NA	NA	220	NA	NA	9.1	1	1	2	2	2	2	2	2	diabetes	no	2	35.39	131.333333333333	96	0.8	58	175.2	123.625537725036	302.0689655	2	2	NA	30	18	119.4	233	57	97703.6360392394	47013.80047	33
2318	C-2318	3	3.11	2	80	3	NA	1999_2000	51	1.31	NA	221	NA	NA	NA	97	NA	NA	5.4	1	2	2	NA	2	2	2	2	normal	no	2	32.78	170	48	0.6	86	1.2	90.6797548170881	1.395348837	1	2	NA	23	21	112.2	181	22	17271.4511516389	7786.937719	51
2319	C-2319	3	3.51	1	42	1	NA	1999_2000	33	0.85	NA	194	NA	NA	NA	82	NA	NA	4.7	1	2	2	NA	2	2	2	2	normal	no	2	25.29	112	70	0.8	238	6.4	113.316744048449	2.68907563	NA	2	NA	21	21	93.6	222	20	8741.69177685456	5122.235495	33
2322	C-2322	NA	2.51	1	19	1	NA	1999_2000	42	1.09	1.13	137	100	91.2	5.062166963	91	NA	NA	4.7	1	2	2	NA	NA	NA	NA	NA	normal	NA	2	34.12	133.333333333333	67.3333333333333	0.7	151	15.6	136.122786247693	10.33112583	NA	NA	NA	19	13	102.1	345	17	4434.22349434786	2876.896172	42
2323	C-2323	NA	2.12	2	19	3	NA	1999_2000	44	1.13	NA	133	NA	NA	NA	81	NA	NA	4.5	1	2	2	NA	NA	NA	NA	NA	normal	NA	2	21.56	107.333333333333	62.6666666666667	0.5	61	3.8	138.469613666421	6.229508197	NA	NA	NA	9	10	79.2	327	16	33586.6008067382	15762.35154	44
2324	C-2324	4	0.48	2	36	2	NA	1999_2000	62	1.59	NA	156	NA	NA	NA	70	NA	NA	4.8	1	2	2	NA	2	2	2	2	normal	no	2	44.48	100	60.6666666666667	0.3	179	17.7	140.897374385745	9.888268156	NA	2	NA	12	19	117	196	9	20539.9825727707	9623.040123	62
2326	C-2326	3	4.44	2	56	3	NA	1999_2000	54	1.39	1.52	315	135	96	5.328596803	94	NA	NA	5.5	1	3	2	NA	2	2	2	2	normal	no	2	25.84	141.333333333333	76	0.8	89	4	86.4191532482346	4.494382022	NA	2	NA	22	31	88.1	232	12	72822.620485558	38414.49427	54
2327	C-2327	NA	1.41	2	19	1	NA	1999_2000	31	0.81	1.68	131	149	101.5	5.633880995	95	NA	NA	5	1	2	2	NA	NA	NA	NA	NA	prediabetes	NA	2	30.91	141.333333333333	68.6666666666667	0.5	39	4.7	138.469613666421	12.05128205	NA	NA	NA	22	22	89.4	249	15	1963.74800211426	1351.803281	31
2328	C-2328	4	4.69	2	20	2	NA	1999_2000	75	1.93	0.81	144	72	84.2	4.673623446	80	NA	NA	5.2	1	2	2	NA	2	2	2	2	normal	no	2	18.52	105	62	0.4	223	84.9	145.214099504092	38.07174888	NA	2	NA	16	24	66.6	378	22	24446.5344629417	11175.85216	75
2329	C-2329	2	1.44	2	31	4	NA	1999_2000	49	1.28	0.85	171	75	90	4.995559503	85	NA	NA	5	1	2	2	NA	2	2	2	2	normal	no	2	26.07	94	62	0.6	160	5.6	122.98714192242	3.5	NA	2	NA	11	15	86.3	229	20	30556.9993168875	13969.28089	49
2330	C-2330	2	1.56	1	79	4	NA	1999_2000	NA	NA	NA	NA	NA	NA	NA	NA	NA	NA	NA	1	2	2	NA	2	2	2	2	NA	no	2	23.09	153	80	NA	94	3.9	NA	4.14893617	NA	2	NA	NA	NA	90	NA	NA	10519.5613314682	5389.14493	NA
2331	C-2331	3	3.89	1	62	3	NA	1999_2000	63	1.62	NA	215	NA	NA	NA	66	NA	NA	8.7	1	1	1	1	2	2	2	2	diabetes	no	1	20.81	122	72	0.8	46	18.3	100.063095888942	39.7826087	NA	2	NA	11	16	83.4	321	13	46199.8828598317	24240.83988	63
2332	C-2332	4	2.16	1	23	4	NA	1999_2000	55	1.42	NA	170	NA	NA	NA	79	NA	NA	5.2	1	2	2	NA	2	2	2	2	normal	no	2	39.16	120.666666666667	65.3333333333333	0.8	361	6.9	127.530256030836	1.911357341	NA	2	NA	34	22	118.8	253	35	34732.0026446266	14990.06055	55
2333	C-2333	3	2.06	1	36	4	NA	1999_2000	40	1.04	1.12	191	99	98.9	5.489564831	91	NA	NA	5.1	1	2	2	NA	2	2	2	2	normal	no	2	34.73	124.666666666667	74	0.9	NA	NA	113.514690958179	#VALUE!	NA	2	NA	47	30	NA	255	40	27954.3610956153	12241.41126	40
2334	C-2334	5	5	1	36	3	NA	1999_2000	29	0.74	1.46	124	129	86.3	4.790186501	89	NA	NA	4.4	1	2	NA	NA	2	2	2	2	normal	no	2	26.53	110.666666666667	76	0.9	135	3.9	113.514690958179	2.888888889	NA	2	NA	38	34	101.7	199	26	84901.7245623443	39724.82937	29
2335	C-2335	3	5	2	40	1	NA	1999_2000	71	1.83	NA	193	NA	NA	NA	82	NA	NA	5.1	1	2	2	NA	2	2	2	2	normal	no	2	21.16	119.333333333333	81.3333333333333	0.6	69	4.7	116.292214538734	6.811594203	NA	2	NA	17	24	83.5	232	12	8686.43153011026	4987.077043	71
2336	C-2336	3	5	2	63	3	NA	1999_2000	70	1.82	1.95	210	173	93.3	5.178730018	86	NA	NA	5.1	1	2	2	NA	2	2	2	2	normal	no	2	23.67	154	48	0.7	47	3.2	97.1165598274417	6.808510638	1	2	NA	10	13	90	206	36	46083.925724192	23371.22511	70
2337	C-2337	1	2.67	1	62	1	NA	1999_2000	43	1.1	NA	191	NA	NA	NA	201	NA	NA	7.8	1	1	1	2	2	2	2	2	diabetes	no	2	28.27	144	76.6666666666667	7	70	1320	8.23757225681693	1885.714286	2	2	NA	16	22	101.5	154	17	2266.95272612197	1374.183324	43
2342	C-2342	4	5	1	74	3	NA	1999_2000	34	0.89	NA	204	NA	NA	NA	162	NA	NA	9.5	1	1	2	1	1	2	1	2	diabetes	yes	2	23.09	116	53	1	114	32.5	78.9777567410817	28.50877193	NA	2	NA	24	43	94.7	311	69	34413.9982383723	18321.53537	34
2344	C-2344	1	0.78	1	60	1	NA	1999_2000	25	0.66	NA	170	NA	NA	NA	90	NA	NA	5.5	1	2	2	NA	2	2	2	2	normal	no	2	26.36	133.333333333333	64	0.8	140	5	101.315513690356	3.571428571	NA	2	NA	35	31	96.1	277	57	2131.48486128969	1298.167942	25
2345	C-2345	5	5	1	51	3	NA	1999_2000	46	1.2	NA	196	NA	NA	NA	78	NA	NA	4.7	1	2	NA	NA	2	2	2	2	normal	no	2	21.58	88	59.3333333333333	0.8	94	2.3	107.148234390433	2.446808511	NA	2	NA	31	28	88.2	319	64	95894.5321704231	47922.06509	46
2346	C-2346	1	4.09	1	66	3	NA	1999_2000	35	0.91	NA	251	NA	NA	NA	136	NA	NA	8.9	1	1	1	2	1	2	1	2	diabetes	yes	2	35.94	110	64.6666666666667	0.8	68	11.5	97.6045144198389	16.91176471	NA	2	NA	22	19	131.4	164	32	26311.0328102265	13805.263	35
2347	C-2347	4	3.52	2	52	3	NA	1999_2000	77	1.98	NA	203	NA	NA	NA	82	NA	NA	5.6	1	2	2	NA	2	2	2	2	normal	no	2	28.12	107.333333333333	62	0.7	73	3.3	103.993063807785	4.520547945	NA	2	NA	17	24	92	301	11	72822.620485558	38414.49427	77
2349	C-2349	5	1.07	1	64	5	NA	1999_2000	36	0.93	1.61	273	143	131.3	7.287966252	132	NA	NA	6.9	1	2	2	NA	2	2	1	2	diabetes	yes	2	26.81	126	55	0.9	215	25.3	95.3726518874366	11.76744186	NA	2	NA	30	21	98	207	25	23461.0208835471	12309.87646	36
2351	C-2351	1	1.82	2	84	3	NA	1999_2000	86	2.21	1.56	262	138	82.5	4.579262877	76	NA	NA	5.3	1	2	NA	NA	9	1	2	2	normal	yes	2	31.95	131	39	0.9	51	1.6	63.0374689462244	3.137254902	1	1	NA	18	21	104	351	24	25101.8628179593	11317.32595	86
2352	C-2352	3	1.58	2	32	3	NA	1999_2000	47	1.22	NA	237	NA	NA	NA	66	NA	NA	4.9	1	2	2	NA	2	2	2	2	normal	no	1	28.39	112.666666666667	60	0.3	173	52.8	144.446469176792	30.52023121	NA	2	NA	19	22	106.5	134	8	7357.17419850985	3364.351044	47
2353	C-2353	4	0.76	2	57	3	NA	1999_2000	32	0.82	NA	190	NA	NA	NA	207	NA	NA	7.3	1	1	2	1	2	2	2	2	diabetes	no	1	24.57	132	66	0.8	20	4.4	85.8833544980956	22	2	2	NA	16	18	90.4	212	18	84733.6022340052	44697.62906	32
2356	C-2356	1	3.89	2	78	4	NA	1999_2000	61	1.58	1.75	185	155	110.6	6.138987567	110	NA	NA	5.9	1	1	2	1	2	2	2	2	diabetes	no	2	44.55	175.333333333333	52	0.6	NA	NA	91.814728087222	#VALUE!	NA	2	NA	14	16	NA	190	29	12354.7370231649	7111.254316	61
2357	C-2357	3	1.63	1	28	1	NA	1999_2000	32	0.82	1.85	180	164	94.4	5.239786856	90	NA	NA	5.2	1	2	2	NA	2	2	2	2	normal	no	2	27.66	103	55	0.7	153	2.4	128.712807001502	1.568627451	NA	2	NA	26	19	96.1	370	34	43669.363738651	24727.61737	32
2358	C-2358	4	1.44	2	81	3	NA	1999_2000	42	1.09	NA	264	NA	NA	NA	88	NA	NA	5.7	1	2	2	NA	1	2	1	2	prediabetes	yes	2	34.04	170	76	0.6	221	34.8	90.1175403372222	15.74660633	NA	1	NA	10	20	115.3	222	14	21554.7835639611	9718.103921	42
2360	C-2360	1	0.96	2	64	1	NA	1999_2000	39	1	NA	203	NA	NA	NA	165	NA	NA	7.9	1	1	2	1	2	2	2	2	diabetes	no	2	30.9	143.333333333333	78	0.4	15	0.2	110.449677488747	1.333333333	NA	2	NA	20	21	109.7	345	48	1890.92571655711	1158.39503	39
2361	C-2361	5	1.03	2	70	1	NA	1999_2000	42	1.09	3.7	227	328	94.2	5.228685613	93	NA	NA	5.7	1	2	2	NA	2	2	2	2	prediabetes	no	2	28.59	128	58.6666666666667	0.5	103	10.8	100.833093988935	10.48543689	NA	2	NA	24	22	99.5	230	44	3161.74764009569	1871.334041	42
2362	C-2362	5	5	1	23	5	NA	1999_2000	55	1.42	0.85	205	75	76.7	4.257326821	73	NA	NA	5.1	1	2	NA	NA	2	2	2	2	normal	no	2	22.78	110.666666666667	67.3333333333333	0.9	226	539	123.073675256987	238.4955752	NA	2	NA	18	18	75.2	337	15	81239.6657124942	39091.53834	55
2363	C-2363	3	4.09	2	63	3	NA	1999_2000	53	1.37	NA	181	NA	NA	NA	104	NA	NA	5.6	1	2	2	NA	2	2	2	2	normal	no	2	34.08	134	72	0.7	79	3.4	97.1165598274417	4.303797468	1	2	NA	26	20	118.5	219	19	49389.5079086887	25047.63406	53
2364	C-2364	2	4.95	1	32	4	NA	1999_2000	68	1.77	0.63	177	56	96.1	5.334147425	93	NA	NA	5.1	1	2	2	NA	2	2	2	2	normal	no	2	22.12	120	66.6666666666667	0.9	13	1.1	116.374037345174	8.461538462	NA	2	NA	33	30	80.5	352	15	36879.5330437606	15916.91786	68
2366	C-2366	2	5	1	74	3	NA	1999_2000	36	0.93	NA	209	NA	NA	NA	115	NA	NA	5.9	1	2	2	NA	2	2	2	2	prediabetes	no	2	26.7	138.666666666667	64.6666666666667	1.2	98	8.2	63.4581341939116	8.367346939	NA	2	NA	23	24	100.4	96	46	31647.6740839739	16848.78276	36
2372	C-2372	5	1.95	2	26	3	NA	1999_2000	NA	NA	NA	NA	NA	NA	NA	NA	NA	NA	NA	1	2	2	NA	2	2	2	2	NA	no	2	21.6	91	63	NA	NA	NA	NA	#VALUE!	NA	2	NA	NA	NA	NA	NA	NA	103916.724850292	43237.84046	NA
2373	C-2373	4	2.13	2	59	3	NA	1999_2000	48	1.23	NA	169	NA	NA	NA	122	NA	NA	8.6	1	1	2	2	2	2	2	2	diabetes	no	2	30.97	124.666666666667	78	0.6	21	13.8	103.331205627994	65.71428571	NA	2	NA	41	39	108.5	296	65	42294.8256889421	22310.84693	48
2375	C-2375	5	2.4	2	44	3	NA	1999_2000	90	2.34	NA	174	NA	NA	NA	77	NA	NA	4.7	1	2	2	NA	2	2	2	2	normal	no	2	18.1	123.333333333333	72	0.6	208	20.1	113.434878563608	9.663461538	NA	2	NA	14	19	74.3	291	40	91171.3972255192	44659.56146	90
2376	C-2376	1	0.93	1	61	1	NA	1999_2000	114	2.94	NA	196	NA	NA	NA	85	NA	NA	5.1	1	2	2	NA	2	2	2	2	normal	no	2	25.29	126	67	0.4	15	0.4	124.132642845432	2.666666667	NA	2	NA	14	17	91.9	397	28	1850.64842415588	1264.135884	114
2384	C-2384	4	3.4	1	73	3	NA	1999_2000	NA	NA	NA	NA	NA	NA	NA	NA	NA	NA	NA	1	2	2	NA	2	2	2	2	NA	no	2	29.86	166	74	NA	88	887	NA	1007.954545	NA	2	NA	NA	NA	108.3	NA	NA	20808.5903389781	11078.2049	NA
2388	C-2388	3	3.39	2	21	3	NA	1999_2000	42	1.09	0.76	156	67	83.6	4.640319716	83	NA	NA	4.7	1	2	2	NA	2	2	2	2	normal	no	2	30.65	112	50.6666666666667	0.5	141	5.2	136.757913228907	3.687943262	NA	2	NA	13	13	96.8	246	14	79846.9266655945	33222.83955	42
2391	C-2391	3	5	2	69	4	NA	1999_2000	68	1.76	NA	285	NA	NA	NA	87	NA	NA	5.5	1	2	NA	NA	2	2	2	1	normal	yes	2	32.81	174	71.3333333333333	0.7	158	3.5	93.5593604455556	2.215189873	1	2	NA	19	25	98	250	23	14251.7764720729	8203.169906	68
2392	C-2392	2	2.17	2	50	3	NA	1999_2000	43	1.12	NA	173	NA	NA	NA	105	NA	NA	5.5	1	2	NA	NA	2	2	2	2	normal	no	2	42.59	146.666666666667	83.3333333333333	0.5	100	3.6	114.188730636906	3.6	1	1	NA	19	18	118.2	185	11	81238.0300757695	42853.68777	43
2395	C-2395	3	3.29	2	65	2	NA	1999_2000	43	1.11	NA	227	NA	NA	NA	91	NA	NA	5.3	1	2	2	NA	2	2	2	2	normal	no	2	29.04	150.666666666667	76.6666666666667	0.6	80	4.5	99.5463753020168	5.625	1	2	NA	31	24	96.5	278	48	38189.4196902459	19367.56711	43
2396	C-2396	2	1.47	2	72	5	NA	1999_2000	84	2.17	NA	191	NA	NA	NA	99	NA	NA	5.2	1	2	NA	NA	2	2	2	1	normal	yes	2	38.9	133.333333333333	69.3333333333333	0.7	NA	NA	91.8299233088996	#VALUE!	NA	2	NA	16	17	NA	198	35	40680.7671029222	23390.86197	84
2398	C-2398	2	1.45	1	76	1	NA	1999_2000	43	1.1	NA	158	NA	NA	NA	100	NA	NA	6.1	1	2	2	NA	2	2	2	1	prediabetes	yes	2	35.24	162	65.3333333333333	0.5	78	12.7	105.707077028196	16.28205128	1	1	NA	17	22	NA	154	22	1647.44610734581	1003.367071	43
2399	C-2399	3	0.89	2	41	2	NA	1999_2000	56	1.44	0.77	213	68	94	5.217584369	87	NA	NA	4.9	1	2	2	NA	2	2	2	2	normal	no	2	24.42	105.333333333333	66.6666666666667	0.4	18	0.6	127.434678217361	3.333333333	NA	2	NA	30	27	79.9	322	22	65014.2526581444	31846.69864	56
2400	C-2400	2	0.91	2	60	3	NA	1999_2000	88	2.27	1.2	277	106	87	4.829040853	91	NA	NA	5.3	1	2	NA	NA	2	2	2	2	normal	no	2	28.21	130	68	0.5	133	17.6	107.303322449905	13.23308271	NA	2	NA	19	23	91	360	13	38146.9345	19346.02097	88
2405	C-2405	5	5	2	47	5	NA	1999_2000	52	1.34	1.49	225	132	86.2	4.784635879	85	NA	NA	5.5	1	2	2	NA	2	2	2	2	normal	no	2	21.73	121	85	0.5	66	2.4	116.339252212393	3.636363636	NA	2	NA	13	24	76.9	246	6	91171.3972255192	44659.56146	52
2407	C-2407	4	1.63	1	37	4	NA	1999_2000	45	1.17	NA	207	NA	NA	NA	79	NA	NA	4.8	1	2	2	NA	2	2	2	2	normal	no	2	24.83	122.666666666667	70.6666666666667	0.9	157	6.4	112.810899874238	4.076433121	NA	2	NA	19	18	82.5	242	24	26895.1213376409	11777.56273	45
2412	C-2412	2	1.41	2	48	1	NA	1999_2000	41	1.06	2.56	219	227	109.4	6.072380107	100	NA	NA	5.5	1	2	2	NA	2	2	2	2	prediabetes	no	2	29.93	162	93.3333333333333	0.5	87	99.1	115.617948848676	113.908046	NA	2	NA	19	16	101.8	221	43	10218.988906795401	5965.343132	41
2414	C-2414	5	5	2	34	3	NA	1999_2000	72	1.87	1.72	234	152	83.2	4.618117229	81	NA	NA	4.7	1	2	NA	NA	2	2	2	2	normal	no	2	29.81	112.666666666667	50	0.4	118	5.5	133.105095019528	4.661016949	NA	2	NA	14	15	101.6	204	9	5946.68666	2719.351334	72
2416	C-2416	2	1.77	1	79	4	NA	1999_2000	58	1.5	NA	192	NA	NA	NA	60	NA	NA	5.6	1	1	2	1	2	2	2	2	diabetes	no	1	36.2	NA	NA	1	NA	NA	76.5596176884688	#VALUE!	1	2	NA	16	21	NA	205	25	10077.6425007064	4779.77132	58
2417	C-2417	4	2.01	2	25	3	NA	1999_2000	55	1.42	NA	245	NA	NA	NA	73	NA	NA	4.6	1	2	2	NA	2	2	2	2	normal	no	2	23.19	104	58	0.4	184	12.3	140.767937704992	6.684782609	NA	2	NA	13	15	84.2	163	9	71192.2669477776	30717.73438	55
2418	C-2418	4	5	2	50	5	NA	1999_2000	41	1.06	2.34	185	207	106.5	5.911412078	104	NA	NA	7.1	1	1	2	1	2	2	2	2	diabetes	no	2	28.68	155	102	0.6	133	70.3	109.279969445866	52.85714286	1	2	NA	35	25	91.8	339	20	71859.6483623758	37906.51904	41
2420	C-2420	3	1.85	1	76	4	NA	1999_2000	NA	NA	NA	NA	NA	NA	NA	NA	NA	NA	NA	1	2	2	NA	2	2	2	2	NA	no	2	26.83	138	74	NA	NA	NA	NA	#VALUE!	NA	2	NA	NA	NA	NA	NA	NA	6916.69288907155	3543.404448	NA
2421	C-2421	5	1.58	2	30	4	NA	1999_2000	35	0.91	NA	134	NA	NA	NA	118	NA	NA	5.3	1	2	NA	NA	2	2	2	2	normal	no	2	45.89	109	29	0.4	162	20.9	136.457908380708	12.90123457	NA	2	NA	32	24	132.5	254	51	9033.23518323779	4129.587408	35
2423	C-2423	3	5	1	70	3	NA	1999_2000	60	1.54	NA	243	NA	NA	NA	91	NA	NA	4.8	1	2	NA	NA	2	2	2	2	normal	no	1	24.7	130	60.6666666666667	0.9	100	2.5	91.8793286174852	2.5	NA	2	NA	38	28	88.5	192	27	29627.0435293001	15773.02708	60
2426	C-2426	1	3.48	2	82	1	NA	1999_2000	39	1.02	NA	179	NA	NA	NA	87	NA	NA	5.1	1	2	2	NA	1	1	1	2	normal	yes	2	25.83	160.666666666667	54	0.9	91	142	63.8264636056738	156.043956	1	1	NA	16	21	85	224	5	2268.34040101533	1342.555793	39
2427	C-2427	5	5	1	53	3	NA	1999_2000	32	0.83	NA	200	NA	NA	NA	105	NA	NA	5.9	1	2	NA	NA	2	2	2	2	prediabetes	no	2	28.23	117	59	0.7	51	4.2	110.178428046703	8.235294118	NA	2	NA	33	23	104.6	316	52	82993.3973020937	41474.88806	32
2429	C-2429	4	5	1	58	4	NA	1999_2000	61	1.58	0.87	143	77	84.5	4.690275311	84	NA	NA	4.6	1	2	2	NA	2	2	2	2	normal	no	2	18.33	156	92	0.6	25	9.4	111.894686635765	37.6	1	2	NA	18	25	71	232	18	20793.5527175176	10467.72766	61
2432	C-2432	3	1.41	2	60	1	NA	1999_2000	38	0.99	NA	179	NA	NA	NA	92	NA	NA	5.8	1	2	2	NA	2	2	2	2	prediabetes	no	2	31.74	154	78	0.5	25	1.8	107.303322449905	7.2	1	2	NA	21	25	88.5	331	16	4476.1797738267	2875.093858	38
2434	C-2434	1	0.72	1	21	1	NA	1999_2000	54	1.39	1.16	226	103	103.4	5.739342806	99	NA	NA	4.7	1	2	NA	NA	2	2	2	2	prediabetes	no	2	19.57	109.333333333333	43.3333333333333	0.6	103	8.3	140.846722435436	8.058252427	NA	2	NA	58	33	70	246	38	16984.1152492835	9721.015894	54
2435	C-2435	4	1.42	2	22	5	NA	1999_2000	47	1.22	1.4	168	124	79.8	4.429396092	73	NA	NA	4.5	1	2	2	NA	2	2	2	2	normal	no	2	18.91	103	65	0.3	138	8.2	153.715267931067	5.942028986	NA	2	NA	12	17	77.5	181	10	9288.38404900932	3864.725993	47
2439	C-2439	2	1.41	2	42	1	NA	1999_2000	41	1.07	NA	180	NA	NA	NA	101	NA	NA	4.8	1	2	NA	NA	2	2	2	2	normal	no	2	34.88	146	79	0.8	159	4	94.2809853898335	2.51572327	NA	2	NA	15	12	103.2	337	16	8688.89939764118	4988.493901	41
2440	C-2440	5	5	1	45	3	NA	1999_2000	48	1.23	1.42	245	126	91.3	5.067717584	89	NA	NA	4.7	1	2	NA	NA	2	2	2	2	normal	no	2	24.87	104.666666666667	68.6666666666667	0.8	55	2.6	111.222093289518	4.727272727	NA	2	NA	17	21	94.6	242	15	114440.572706183	55506.45245	48
2441	C-2441	5	5	1	52	3	NA	1999_2000	57	1.48	NA	212	NA	NA	NA	86	NA	NA	5.2	1	2	NA	NA	2	2	2	2	normal	no	2	21.46	108.666666666667	73.3333333333333	0.8	59	3.1	106.483915337213	5.254237288	NA	2	NA	22	25	85.4	264	26	57200.4380492041	28585.1868	57
2443	C-2443	5	5	2	36	3	NA	1999_2000	77	1.98	0.97	230	86	86	4.773534636	81	NA	NA	5.1	1	2	2	NA	2	2	2	2	normal	no	2	22.59	97	83	0.5	104	5.5	124.576851776567	5.288461538	NA	2	NA	21	21	71.5	363	17	86584.4028079476	39594.05039	77
2445	C-2445	1	0.62	1	43	1	NA	1999_2000	50	1.29	0.72	185	64	93.5	5.189831261	93	NA	NA	5.1	1	2	2	NA	2	2	2	2	normal	no	2	24.85	114	78	0.5	130	2.9	129.788829131223	2.230769231	NA	2	NA	21	26	94.4	203	21	7922.23855659103	4692.186708	50
2447	C-2447	2	0.94	1	44	5	NA	1999_2000	34	0.89	NA	229	NA	NA	NA	92	NA	NA	4.9	1	2	NA	NA	2	2	2	2	normal	no	2	26.91	106	62	0.7	55	2.4	116.521385552046	4.363636364	NA	2	NA	36	22	93.8	250	18	121111.522782805	58742.02498	34
2449	C-2449	4	0.87	2	24	1	NA	1999_2000	64	1.65	NA	191	NA	NA	NA	77	NA	NA	4.6	1	2	NA	NA	2	2	2	2	normal	no	2	30.74	102	62	0.6	185	8	128.459658240293	4.324324324	NA	2	NA	12	16	86.7	241	10	15725.599472997	8529.704023	64
2450	C-2450	2	1.9	1	49	4	NA	1999_2000	59	1.54	NA	225	NA	NA	NA	84	NA	NA	5.6	1	2	2	NA	2	2	2	2	normal	no	2	28.37	140	70	1	180	8.9	92.2635123866304	4.944444444	NA	2	NA	28	27	90.9	205	23	14639.619832425	7943.462364	59
2451	C-2451	1	1.06	2	59	1	NA	1999_2000	67	1.72	NA	196	NA	NA	NA	90	NA	NA	5.2	1	2	2	NA	2	2	2	2	normal	no	2	35.38	148.666666666667	78	0.5	18	0.6	107.97275352174	3.333333333	NA	2	NA	14	17	121.6	222	23	7000.33125995875	4086.449098	67
2454	C-2454	5	1.79	1	42	1	NA	1999_2000	NA	NA	NA	NA	NA	NA	NA	NA	NA	NA	NA	1	2	NA	NA	2	2	2	2	NA	no	2	21.92	124	65	NA	207	9.9	NA	4.782608696	NA	2	NA	NA	NA	81.3	NA	NA	9348.95087811897	5478.061827	NA
2455	C-2455	2	0.99	1	22	2	NA	1999_2000	37	0.95	NA	92	NA	NA	NA	80	NA	NA	5.1	1	2	2	NA	2	2	2	2	normal	no	2	24.09	106	61	0.6	256	14	139.973472756336	5.46875	NA	2	NA	15	14	94.2	247	25	52790.621520413	24326.82723	37
2456	C-2456	4	2.18	2	40	1	NA	1999_2000	54	1.39	NA	227	NA	NA	NA	91	NA	NA	5.2	1	2	2	NA	2	2	2	2	normal	no	2	30.73	108.666666666667	64	0.5	87	16.3	121.515959681073	18.73563218	NA	2	NA	15	14	89.8	323	34	7327.06446756273	4206.63363	54
2457	C-2457	5	3.11	1	26	1	NA	1999_2000	67	1.74	NA	222	NA	NA	NA	90	NA	NA	4.9	1	2	2	NA	2	2	2	2	normal	no	2	24.53	128	83.3333333333333	1	89	4.6	106.451836524299	5.168539326	NA	2	NA	27	23	83.7	258	22	17720.309136696	9281.673127	67
2458	C-2458	2	1.37	2	62	1	NA	1999_2000	53	1.36	NA	221	NA	NA	NA	94	NA	NA	5.4	1	2	2	NA	2	2	2	2	normal	no	2	29.55	124.666666666667	78	0.7	304	53.6	97.7224389489251	17.63157895	NA	2	NA	22	21	105.3	279	33	3724.05572661914	2391.997258	53
2461	C-2461	NA	0	2	19	1	NA	1999_2000	66	1.7	NA	214	NA	NA	NA	85	NA	NA	5.2	1	2	2	NA	NA	NA	NA	NA	normal	NA	2	21.85	112	68.6666666666667	0.4	112	11.6	146.1200438	10.35714286	NA	NA	NA	14	18	83.5	324	12	1207.52673792534	708.993431	66
2464	C-2464	NA	0.36	2	19	5	NA	1999_2000	43	1.12	NA	159	NA	NA	NA	83	NA	NA	5.2	1	2	2	NA	NA	NA	NA	NA	normal	NA	2	32.86	103	64	0.9	272	9	94.4418010319973	3.308823529	NA	NA	NA	15	15	93.6	327	13	41887.6900344407	19196.10597	43
2470	C-2470	2	0	2	22	1	NA	1999_2000	73	1.89	0.8	132	71	78.8	4.373889876	79	NA	NA	4.7	1	2	2	NA	2	2	2	2	normal	no	2	17.69	96.6666666666667	59.3333333333333	0.5	122	4.8	135.910014166887	3.93442623	NA	2	NA	15	19	67.9	259	7	1781.69618574876	982.614632	73
2471	C-2471	2	0.26	2	51	4	NA	1999_2000	47	1.22	NA	229	NA	NA	NA	89	NA	NA	5.8	1	2	NA	NA	2	2	2	2	prediabetes	no	2	24.94	153.333333333333	81.3333333333333	0.8	18	1.2	89.1487061858373	6.666666667	2	2	NA	26	25	82.7	169	10	31155.968560082	16604.47593	47
2472	C-2472	3	3.62	1	21	2	NA	1999_2000	33	0.86	4.26	197	377	100.1	5.556172291	103	NA	NA	4.9	1	2	NA	NA	2	2	2	2	normal	no	2	29.99	120.666666666667	68	0.6	86	2.7	140.846722435436	3.139534884	NA	2	NA	68	36	98	205	37	122410.139020407	56408.69944	33
2473	C-2473	3	1.24	2	82	3	NA	1999_2000	62	1.6	NA	211	NA	NA	NA	93	NA	NA	5.7	1	2	2	NA	2	2	1	2	prediabetes	yes	2	29.02	169.333333333333	68	1	29	11.2	56.2460195833091	38.62068966	1	2	NA	11	18	103.3	155	25	101430.533658682	44084.89533	62
2475	C-2475	4	5	2	35	3	NA	1999_2000	52	1.34	NA	154	NA	NA	NA	88	NA	NA	4.8	1	2	NA	NA	2	2	2	2	normal	no	2	23.11	95.3333333333333	58.6666666666667	0.4	105	8.1	132.279843430407	7.714285714	NA	2	NA	17	15	87.2	202	11	96587.8431228061	45802.64392	52
2476	C-2476	1	0.55	1	41	2	NA	1999_2000	37	0.95	1.95	222	173	411.3	22.82970693	408	NA	NA	13	1	1	2	1	2	2	2	2	diabetes	no	2	25.81	86	67.3333333333333	0.6	54	15	124.373138418754	27.77777778	NA	2	NA	16	11	93.6	253	24	34379.1677089596	17411.84312	37
2477	C-2477	5	3.65	2	49	4	NA	1999_2000	37	0.95	NA	253	NA	NA	NA	219	NA	NA	11	1	1	2	1	2	2	2	2	diabetes	no	2	34.33	160	85	0.8	144	86.2	90.2645164214521	59.86111111	NA	2	NA	17	14	106.4	192	37	27197.1781243579	14494.65096	37
2478	C-2478	1	5	2	48	3	NA	1999_2000	60	1.55	NA	221	NA	NA	NA	83	NA	NA	4.9	1	2	NA	NA	2	2	2	2	normal	no	1	23.67	134	77.3333333333333	0.3	90	0.9	130.76478649389	1	NA	2	NA	28	25	76.9	277	13	126646.437574855	62036.71913	60
2479	C-2479	4	0.92	2	47	5	NA	1999_2000	49	1.28	NA	295	NA	NA	NA	86	NA	NA	5.5	1	2	2	NA	2	2	2	2	normal	no	2	27.42	144.666666666667	86.6666666666667	0.4	49	3.2	122.766982415624	6.530612245	1	2	NA	30	24	96.4	378	97	55280.0166473917	28080.30516	49
2480	C-2480	3	3.11	1	79	3	NA	1999_2000	NA	NA	NA	NA	NA	NA	NA	NA	NA	NA	7.5	1	1	1	2	2	2	2	2	diabetes	no	2	28.58	143	58	NA	40	236.5	NA	591.25	1	1	NA	NA	NA	110.6	227	NA	33738.5926730091	17961.95882	NA
2483	C-2483	3	2.99	2	50	4	NA	1999_2000	74	1.92	NA	183	NA	NA	NA	87	NA	NA	5	1	2	2	NA	2	2	2	2	normal	no	2	33.27	121	84	0.8	229	9.4	89.7048764196391	4.104803493	1	2	NA	124	115	114.6	199	118	15024.7576980106	8201.110707	74
2484	C-2484	3	5	2	28	5	NA	1999_2000	74	1.92	NA	246	NA	NA	NA	74	NA	NA	5	1	2	2	NA	2	2	2	2	normal	no	2	22.91	108	64.6666666666667	0.5	269	28	130.931882535726	10.40892193	NA	2	NA	10	17	74	561	17	95111.2754753415	39574.05471	74
2485	C-2485	4	5	1	46	3	NA	1999_2000	66	1.71	NA	205	NA	NA	NA	84	NA	NA	5.3	1	2	NA	NA	2	2	2	2	normal	no	2	27.81	116	80.6666666666667	0.7	304	92.5	115.080999453261	30.42763158	NA	2	NA	35	31	96	266	23	126788.71050118	61495.59867	66
2488	C-2488	1	0.89	1	81	1	NA	1999_2000	55	1.42	NA	180	NA	NA	NA	103	NA	NA	6	1	2	2	NA	2	2	2	2	prediabetes	no	2	24.41	186	0	0.8	203	45.8	88.9108559681793	22.56157635	1	2	NA	12	18	101.4	208	22	4353.02495796888	2651.183479	55
2491	C-2491	3	3.23	1	82	3	NA	1999_2000	66	1.72	NA	177	NA	NA	NA	101	NA	NA	5.5	1	3	2	NA	2	2	2	2	normal	no	1	26.52	127	51	0.6	43	8.4	96.3796360983894	19.53488372	NA	2	NA	18	23	96.2	245	22	13298.618563797	7228.755164	66
2492	C-2492	2	1.38	1	42	4	NA	1999_2000	29	0.74	3.96	256	351	76	4.218472469	79	NA	NA	5.3	1	2	2	NA	2	2	2	2	normal	no	2	28.08	158	65	0.8	229	7.9	113.316744048449	3.449781659	NA	2	NA	42	40	96.5	272	39	22265.3197368208	11372.63262	29
2494	C-2494	3	0.47	1	20	4	NA	1999_2000	49	1.28	0.52	180	46	80.8	4.484902309	76	NA	NA	4.6	1	2	2	NA	2	2	2	2	normal	no	2	23.38	104	62	1.2	318	16.7	88.785431280399	5.251572327	NA	2	NA	20	31	72.1	231	25	27954.3610956153	13004.07478	49
2495	C-2495	2	0.51	1	24	1	NA	1999_2000	39	1	NA	255	NA	NA	NA	96	NA	NA	5.2	1	2	NA	NA	2	2	2	2	normal	no	2	26.73	124	70	1	153	4.1	107.78421759718	2.679738562	NA	2	NA	53	41	98	254	39	18312.7958304021	10369.55361	39
2500	C-2500	2	1.42	2	50	3	NA	1999_2000	51	1.31	NA	150	NA	NA	NA	116	NA	NA	6.5	1	2	2	NA	2	2	2	2	diabetes	no	1	62.47	124.666666666667	69.3333333333333	0.7	376	39	105.294670191032	10.37234043	1	2	NA	21	20	146.1	401	24	46803.0414116101	25602.40171	51
2504	C-2504	1	1	2	36	1	NA	1999_2000	48	1.25	0.96	166	85	102	5.661634103	104	NA	NA	5.2	1	2	2	NA	2	2	2	2	prediabetes	no	2	26.4	106.666666666667	60	0.4	83	17	131.459708401139	20.48192771	NA	2	NA	17	24	94	283	9	15850.6363022595	8741.707642	48
2505	C-2505	1	0.98	1	74	1	NA	1999_2000	74	1.91	NA	225	NA	NA	NA	82	NA	NA	5.1	1	2	NA	NA	2	2	2	2	normal	no	2	21.57	134	59.3333333333333	0.6	14	2.1	101.296244145768	15	NA	2	NA	27	34	77.3	161	142	2270.80930766464	1383.022652	74
2508	C-2508	4	3.47	2	33	4	NA	1999_2000	37	0.97	1.06	185	94	100.9	5.600577265	93	NA	NA	5.7	1	2	2	NA	2	2	2	2	prediabetes	no	2	33.9	115.333333333333	84.6666666666667	0.7	82	1.9	117.03709071598	2.317073171	NA	2	NA	14	15	89.6	302	8	34002.1460729377	15544.24649	37
2517	C-2517	1	0.89	2	69	1	NA	1999_2000	NA	NA	NA	NA	NA	NA	NA	NA	NA	NA	12.8	1	1	2	1	2	2	2	2	diabetes	no	2	20.38	147.333333333333	76.6666666666667	NA	36	11.4	NA	31.66666667	NA	2	NA	NA	NA	80.7	304	NA	5194.19003192534	3074.269591	NA
2520	C-2520	3	1.06	2	37	1	NA	1999_2000	43	1.11	1.33	161	118	89.8	4.984458259	82	NA	NA	5	1	2	2	NA	2	2	2	2	normal	no	2	27.77	111.333333333333	81.3333333333333	0.5	189	13.9	123.804475295552	7.354497354	NA	2	NA	26	23	83.6	297	16	18362.0225414898	9959.723177	43
2522	C-2522	5	4.01	1	25	5	NA	1999_2000	NA	NA	NA	NA	NA	NA	NA	NA	NA	NA	NA	1	2	2	NA	2	2	2	2	NA	no	2	24.3	117.333333333333	77.3333333333333	NA	42	5	NA	11.9047619	NA	2	NA	NA	NA	87.7	NA	NA	68655.1894061664	33036.04151	NA
2524	C-2524	2	2.37	2	54	4	NA	1999_2000	49	1.26	NA	135	NA	NA	NA	94	NA	NA	5.7	1	2	NA	NA	2	2	2	2	prediabetes	no	2	44.85	183	106	0.7	79	23.4	102.707547309941	29.62025316	2	2	NA	17	17	133.6	245	18	32972.1068923038	17572.38117	49
2527	C-2527	4	1.32	2	29	2	NA	1999_2000	48	1.25	0.88	135	78	79.5	4.412744227	77	NA	NA	4.7	1	2	NA	NA	2	2	2	2	normal	no	2	32.92	100.666666666667	73.3333333333333	0.4	196	9.1	137.309225579299	4.642857143	NA	2	NA	23	21	104.4	282	12	57649.4982464394	26354.74857	48
2528	C-2528	3	1.85	1	82	3	NA	1999_2000	57	1.47	0.8	210	71	99	5.495115453	96	NA	NA	4.8	1	2	NA	NA	2	2	9	2	normal	no	1	34.81	149.333333333333	76.6666666666667	1	468	163	75.1444194082745	34.82905983	NA	2	NA	17	26	127	223	26	18075.3725327729	9825.264324	57
2529	C-2529	4	1.77	1	52	4	NA	1999_2000	34	0.89	NA	166	NA	NA	NA	86	NA	NA	5.4	1	2	2	NA	2	2	2	2	normal	no	2	19.91	NA	NA	0.8	279	25.9	106.483915337213	9.283154122	NA	2	NA	11	14	NA	232	18	23630.85953	11896.06247	34
2531	C-2531	2	2.58	1	84	3	NA	1999_2000	51	1.33	0.61	175	54	101.3	5.622779751	97	NA	NA	5.7	1	2	2	NA	2	2	2	2	prediabetes	no	1	30.77	120	54	0.7	115	3.5	90.8584526893473	3.043478261	NA	2	NA	16	19	111.7	346	43	13234.5408185903	7193.924303	51
2532	C-2532	3	1.64	1	43	4	NA	1999_2000	NA	NA	NA	NA	NA	NA	NA	NA	NA	NA	NA	1	2	NA	NA	2	2	2	2	NA	no	2	23.85	134	84	NA	139	1.4	NA	1.007194245	NA	2	NA	NA	NA	84	NA	NA	29557.770806628	14879.74178	NA
2536	C-2536	2	0.21	2	20	1	NA	1999_2000	45	1.18	0.88	171	78	86.6	4.806838366	80	NA	NA	5.2	1	2	2	NA	2	2	2	2	normal	no	2	27.03	111.333333333333	56	0.4	121	6.3	145.214099504092	5.20661157	NA	2	NA	30	23	81.1	304	13	17587.2258685783	9539.46662	45
2542	C-2542	1	1.96	1	43	1	NA	1999_2000	NA	NA	NA	NA	NA	NA	NA	NA	NA	NA	5.3	1	2	2	NA	2	2	2	2	normal	no	2	26.91	116.666666666667	74.6666666666667	NA	87	3.3	NA	3.793103448	NA	2	NA	NA	NA	88	233	NA	5120.72994341154	3032.908035	NA
2544	C-2544	3	1.34	2	37	1	NA	1999_2000	56	1.44	1.05	231	93	96.7	5.367451155	88	NA	NA	5.3	1	2	2	NA	2	2	2	2	normal	no	2	25.64	NA	NA	0.6	109	0.8	118.482351122543	0.733944954	NA	2	NA	27	28	92.5	228	17	1536.41863440252	833.367035	56
2546	C-2546	3	0.85	2	67	3	NA	1999_2000	63	1.64	NA	203	NA	NA	NA	NA	NA	NA	5.6	1	2	2	NA	2	1	2	2	normal	yes	2	35.69	144	65.3333333333333	NA	26	2.4	NA	9.230769231	1	2	NA	NA	NA	104.9	322	NA	53403.4302784784	27083.27407	63
2548	C-2548	2	0.89	2	77	3	NA	1999_2000	36	0.93	NA	235	NA	NA	NA	90	NA	NA	5	1	2	2	NA	1	1	2	2	normal	yes	1	45.59	114	80	0.9	61	6.5	65.8424253998287	10.6557377	NA	1	NA	8	11	130	264	15	34114.5172991669	19615.3618	36
2550	C-2550	4	2.59	1	28	1	NA	1999_2000	40	1.02	NA	243	NA	NA	NA	89	NA	NA	5.1	1	2	2	NA	2	2	2	2	normal	no	2	24.96	122	77.3333333333333	0.8	418	16.2	123.625537725036	3.875598086	NA	2	NA	56	35	86.3	491	55	19104.4002833294	10101.43547	40
2551	C-2551	1	5	2	72	4	NA	1999_2000	70	1.82	0.89	318	79	107.4	5.961367673	98	NA	NA	5.4	1	2	2	NA	2	2	2	2	prediabetes	no	2	28.74	149	81	0.7	108	2.7	91.8299233088996	2.5	NA	2	NA	27	28	97.2	276	21	11298.567770831	6503.334605	70
2552	C-2552	4	0.92	2	35	5	NA	1999_2000	34	0.87	NA	169	NA	NA	NA	93	NA	NA	5.7	1	2	2	NA	2	2	2	2	prediabetes	no	2	41.6	137.333333333333	84.6666666666667	1.3	139	169	54.9929639853757	121.5827338	2	2	NA	19	17	126.2	344	16	130615.770156179	59729.08766	34
2553	C-2553	2	5	1	40	3	NA	1999_2000	44	1.14	0.96	217	85	91.8	5.095470693	99	NA	NA	5.1	1	2	2	NA	2	2	2	2	normal	no	2	24.6	113.333333333333	84	1	165	3.9	97.5751105709322	2.363636364	NA	2	NA	41	30	89.7	237	38	95379.5824815152	46261.41005	44
2556	C-2556	1	1.27	2	52	2	NA	1999_2000	51	1.31	NA	214	NA	NA	NA	89	NA	NA	5.3	1	2	NA	NA	2	2	2	2	normal	no	2	38.94	114	71.3333333333333	0.7	23	27.2	103.993063807785	118.2608696	1	2	NA	43	35	95.4	260	42	79104.521604223	41576.07316	51
2557	C-2557	3	1.24	1	78	3	NA	1999_2000	32	0.82	NA	158	NA	NA	NA	66	NA	NA	6.2	1	2	2	NA	9	1	1	2	prediabetes	yes	2	22.8	128.666666666667	38.6666666666667	1.3	300	938	56.2300851132369	312.6666667	NA	2	NA	23	20	NA	369	37	17649.9887768038	9396.609236	32
2560	C-2560	5	5	1	54	3	NA	1999_2000	36	0.93	NA	144	NA	NA	NA	85	NA	NA	5.3	1	3	NA	NA	1	2	2	2	normal	yes	2	25.62	143	83	0.9	118	0.5	101.492496297924	0.423728814	1	2	NA	30	28	88.3	253	34	81796.4369838528	40876.72246	36
2569	C-2569	3	1.21	2	65	1	NA	1999_2000	76	1.97	NA	248	NA	NA	NA	105	NA	NA	5.4	1	2	2	NA	2	2	2	2	normal	no	2	31.61	154.666666666667	73.3333333333333	0.5	229	41.2	104.017911909037	17.99126638	1	2	NA	17	16	111.1	433	14	1965.79349550897	1163.488268	76
2574	C-2574	4	1.82	2	31	2	NA	1999_2000	45	1.17	1.39	151	123	78.7	4.368339254	72	NA	NA	5.3	1	2	2	NA	2	2	2	2	normal	no	2	40.05	NA	NA	0.7	232	6.7	118.501959802193	2.887931034	NA	2	NA	20	23	123.9	310	25	24446.5344629417	11175.85216	45
2575	C-2575	1	1.41	1	43	4	NA	1999_2000	58	1.5	0.61	220	54	95	5.273090586	87	NA	NA	5.4	1	2	2	NA	2	2	2	2	normal	no	2	29.93	124	74	0.8	307	28.8	112.614180235349	9.381107492	NA	2	NA	45	33	102.7	251	21	21071.1640591971	10607.48059	58
2579	C-2579	3	3.6	1	47	3	NA	1999_2000	48	1.23	1.78	204	158	89.6	4.973357016	87	NA	NA	4.7	1	2	NA	NA	2	2	2	2	normal	no	2	28.83	113.333333333333	83.3333333333333	0.7	191	6.7	114.367497256651	3.507853403	NA	2	NA	28	25	100.3	225	25	119364.809290344	57894.82659	48
2583	C-2583	1	1.17	2	70	3	NA	1999_2000	39	1.02	3.49	223	309	222.9	12.3723357	213	NA	NA	8.1	1	1	2	1	2	2	2	2	diabetes	no	2	32.01	150	70.6666666666667	0.5	116	3.2	100.833093988935	2.75862069	NA	2	NA	17	17	112.5	278	21	43237.0818553492	24860.70656	39
2585	C-2585	NA	2.16	1	19	4	NA	1999_2000	44	1.14	0.88	147	78	89.4	4.962255773	85	NA	NA	5.5	1	2	2	NA	NA	NA	NA	NA	normal	NA	2	23.36	116	52	1	175	13.7	111.188587076762	7.828571429	NA	NA	NA	26	42	82.2	181	18	6765.61639032109	3129.732697	44
2586	C-2586	3	1.8	1	21	4	NA	1999_2000	61	1.57	NA	176	NA	NA	NA	81	NA	NA	5	1	2	NA	NA	2	2	2	2	normal	no	2	17.11	108.666666666667	75.3333333333333	1	280	24.4	109.814122686297	8.714285714	NA	2	NA	19	22	68	244	18	43960.3348761044	18972.93652	61
2588	C-2588	2	0.88	2	27	1	NA	1999_2000	50	1.28	1.59	204	141	80.6	4.473801066	73	NA	NA	4.6	1	2	2	NA	2	2	2	2	normal	no	2	22.93	98	47	0.5	239	5.5	131.748724628422	2.30125523	NA	2	NA	22	18	82.3	262	16	1934.17501173037	1066.707491	50
2590	C-2590	4	4.24	2	24	3	NA	1999_2000	59	1.52	NA	252	NA	NA	NA	72	NA	NA	4.8	1	2	2	NA	2	2	2	2	normal	no	2	35.13	100	46	0.4	108	7.2	141.64614379653	6.666666667	2	2	NA	10	11	114.5	258	14	7136.95433599917	2969.555607	59
2591	C-2591	1	1.23	2	29	1	NA	1999_2000	44	1.14	2.2	201	195	89.8	4.984458259	83	NA	NA	5.2	1	2	2	NA	2	2	2	2	normal	no	2	26.76	NA	NA	0.5	102	5.5	130.120104864004	5.392156863	NA	2	NA	24	20	87.2	317	23	14192.1920795784	7697.970312	44
2596	C-2596	1	0.97	1	73	1	NA	1999_2000	37	0.97	2.65	256	235	93.1	5.167628774	90	NA	NA	5.4	1	2	NA	NA	2	2	1	1	normal	yes	2	34.09	152.666666666667	74.6666666666667	0.9	140	6.7	90.1809467319596	4.785714286	1	1	NA	26	21	110.7	257	49	2270.80930766464	1383.022652	37
2597	C-2597	4	3.56	2	37	4	NA	1999_2000	53	1.36	0.78	160	69	72.5	4.02420071	69	NA	NA	4.9	1	2	2	NA	2	2	2	2	normal	no	2	22.68	103	59	0.7	160	8.7	114.161452900902	5.4375	NA	2	NA	8	16	72.9	199	15	37180.6039026385	16997.29395	53
2599	C-2599	1	1.53	2	85	1	NA	1999_2000	82	2.13	NA	200	NA	NA	NA	94	NA	NA	5.7	1	2	2	NA	2	2	2	2	prediabetes	no	2	24	145.333333333333	57.3333333333333	0.6	61	6.9	87.9033242693906	11.31147541	NA	2	NA	18	19	98.1	178	106	1890.92571655711	1158.39503	82
2601	C-2601	2	2.09	1	55	4	NA	1999_2000	61	1.58	1.04	186	92	96.2	5.339698046	96	NA	NA	5.5	1	2	2	NA	2	2	2	2	normal	no	2	20.08	104	65	0.8	106	2	104.515568858959	1.886792453	NA	2	NA	424	281	74.3	209	187	21071.1640591971	10607.48059	61
2603	C-2603	4	4.75	2	27	3	NA	1999_2000	NA	NA	NA	NA	NA	NA	NA	NA	NA	NA	NA	1	2	NA	NA	2	2	2	2	NA	no	2	27.12	105.333333333333	69.3333333333333	NA	106	6.7	NA	6.320754717	NA	2	NA	NA	NA	96.6	NA	NA	8152.93164502402	3392.285103	NA
2605	C-2605	2	1.56	2	64	4	NA	1999_2000	72	1.85	1.11	167	98	91.3	5.067717584	85	NA	NA	5	1	2	2	NA	2	9	2	2	normal	no	1	18.63	147	62	0.9	67	7.9	71.3869651001947	11.79104478	1	2	NA	15	22	70.5	361	13	11002.1514362647	6332.720538	72
2608	C-2608	3	3.04	2	47	3	NA	1999_2000	58	1.5	NA	174	NA	NA	NA	87	NA	NA	5.1	1	2	2	NA	2	2	2	2	normal	no	2	21.75	106.666666666667	63.3333333333333	0.6	72	1.8	111.338044097813	2.5	NA	2	NA	13	20	72.3	247	15	100543.487552178	49250.40307	58
2609	C-2609	2	2.13	2	74	3	NA	1999_2000	72	1.85	1.6	192	142	110.7	6.144538188	102	NA	NA	5.7	1	2	2	NA	2	2	2	2	prediabetes	no	1	27.19	164.666666666667	82	0.6	115	9.5	94.1274693616167	8.260869565	1	2	NA	15	21	101.5	336	21	38833.103104806	22328.48147	72
2612	C-2612	5	1.92	1	28	3	NA	1999_2000	47	1.22	NA	179	NA	NA	NA	78	NA	NA	5.4	1	2	2	NA	2	2	2	2	normal	no	2	22.06	112.666666666667	74	0.7	153	6.3	128.712807001502	4.117647059	NA	2	NA	16	21	90.1	211	15	64426.3731061117	29688.78187	47
2613	C-2613	5	5	2	32	3	NA	1999_2000	56	1.44	0.94	140	83	81.2	4.507104796	79	NA	NA	4.8	1	2	NA	NA	2	2	2	2	normal	no	2	20.05	114	74	0.4	35	3.2	134.771075758785	9.142857143	NA	2	NA	21	25	75.6	203	12	70489.3908224629	33426.57175	56
2614	C-2614	NA	0.97	1	19	1	NA	1999_2000	48	1.23	1.56	178	138	99.6	5.528419183	96	NA	NA	5	1	2	2	NA	NA	NA	NA	NA	normal	NA	2	31.73	105.333333333333	70	0.8	121	3.3	130.742643552982	2.727272727	NA	NA	NA	25	23	107.5	324	21	2036.51893404375	1355.861607	48
2615	C-2615	2	1.82	1	72	3	NA	1999_2000	45	1.17	NA	187	NA	NA	NA	132	NA	NA	6.7	1	2	2	NA	2	2	2	2	diabetes	no	2	28.09	130	73.3333333333333	1.1	233	17.1	71.323982866042	7.339055794	1	2	NA	82	59	102.5	303	53	32624.2035820542	17368.67352	45
2617	C-2617	1	0.62	2	66	5	NA	1999_2000	54	1.39	3.78	229	335	168.6	9.358348135	163	NA	NA	7.4	1	1	2	1	2	2	2	2	diabetes	no	2	21.51	NA	NA	0.4	152	27.6	109.08434717349	18.15789474	NA	2	NA	22	29	82.9	338	19	40343.7881556994	20460.14396	54
2620	C-2620	2	2.67	1	73	3	NA	1999_2000	97	2.5	NA	255	NA	NA	NA	115	NA	NA	5.8	1	1	2	2	2	2	2	2	prediabetes	no	1	25.49	160.666666666667	83.3333333333333	0.8	111	288.5	93.4464596252239	259.9099099	1	2	NA	12	29	98.5	336	27	32624.2035820542	17368.67352	97
2621	C-2621	4	5	1	32	3	NA	1999_2000	42	1.09	NA	218	NA	NA	NA	87	NA	NA	5.1	1	2	2	NA	2	2	2	2	normal	no	2	31.97	125	67	0.8	59	4.2	120.588019712441	7.118644068	1	2	NA	29	20	107.6	232	30	91035.1319293641	42594.601	42
2625	C-2625	5	5	2	56	3	NA	1999_2000	61	1.58	1.1	213	97	92.2	5.117673179	93	NA	NA	5.4	1	2	2	NA	2	2	2	2	normal	no	2	21.03	118	82	0.7	34	1.3	101.437921801416	3.823529412	1	2	NA	25	26	74.4	249	15	60344.6134290381	31832.24925	61
2630	C-2630	3	1.08	1	49	1	NA	1999_2000	75	1.95	0.7	137	62	NA	NA	369	NA	NA	7	1	1	1	2	2	2	2	2	diabetes	no	1	20.84	106	64.6666666666667	0.4	132	6.3	133.751324966236	4.772727273	NA	2	NA	93	108	83.5	98	305	11251.6281175997	6098.58371	75
2633	C-2633	1	1.69	1	46	1	NA	1999_2000	44	1.14	NA	199	NA	NA	NA	80	NA	NA	5.2	1	2	2	NA	2	2	2	2	normal	no	2	24.06	194.666666666667	112	0.6	111	15.4	120.565084663918	13.87387387	NA	2	NA	45	42	81.1	248	43	7078.69552154633	4147.795002	44
2634	C-2634	1	2.06	2	74	1	NA	1999_2000	NA	NA	NA	NA	NA	84.7	4.701376554	82	NA	NA	5	1	2	NA	NA	2	2	2	2	normal	no	2	12.04	115.333333333333	62.6666666666667	0.4	132	21.8	103.789728565672	16.51515152	NA	2	NA	12	20	58.5	288	19	2709.61347181195	1603.730755	NA
2636	C-2636	1	0.36	1	47	1	NA	1999_2000	29	0.75	1.74	201	154	108.5	6.022424512	102	NA	NA	5.6	1	2	2	NA	2	2	2	2	prediabetes	no	2	31.33	120	89.3333333333333	0.6	118	36.6	119.817581139001	31.01694915	NA	2	NA	126	71	107.2	209	147	11445.4055604773	6203.614551	29
2641	C-2641	4	2.49	2	33	3	NA	1999_2000	37	0.95	1.26	172	112	106.2	5.894760213	103	NA	NA	5.1	1	2	2	NA	2	2	2	2	prediabetes	no	2	28.46	128	68	0.4	67	6.8	133.93549508908	10.14925373	NA	2	NA	16	17	103	224	16	79810.5444929349	36496.44299	37
2643	C-2643	3	1.65	2	62	4	NA	1999_2000	60	1.55	NA	253	NA	NA	NA	77	NA	NA	4.9	1	1	2	1	2	2	2	2	diabetes	no	2	27	160.666666666667	86	4.1	159	5890	11.715782956993	3704.402516	1	2	NA	14	22	96.7	308	54	10553.6778562297	6074.583948	60
2644	C-2644	4	2.22	2	26	3	NA	1999_2000	45	1.15	NA	170	NA	NA	NA	82	NA	NA	4.7	1	2	NA	NA	2	2	2	2	normal	no	2	36.09	122	77.3333333333333	0.6	117	17.1	126.871696467377	14.61538462	NA	2	NA	15	19	99.1	304	9	77062.0207386224	33250.3906	45
2645	C-2645	4	0.62	1	65	2	NA	1999_2000	46	1.2	NA	240	NA	NA	NA	92	NA	NA	5.6	1	2	2	NA	2	2	2	2	normal	no	2	25.11	142	81	1.1	121	2	74.4976614635684	1.652892562	NA	2	NA	25	21	93.3	267	38	37410.9396949626	19629.3268	46
2650	C-2650	2	1.8	2	42	4	NA	1999_2000	46	1.19	2.95	170	261	132	7.326820604	130	NA	NA	6	1	2	2	NA	2	2	2	2	diabetes	no	2	37.68	NA	NA	0.8	152	11.8	94.2809853898335	7.763157895	1	2	NA	18	16	111.9	417	30	17882.3548442874	9530.345045	46
2653	C-2653	4	5	2	56	3	NA	1999_2000	63	1.62	NA	179	NA	NA	NA	83	NA	NA	5.1	1	2	NA	NA	2	2	2	2	normal	no	2	39.67	117.333333333333	66.6666666666667	0.8	17	1	86.4191532482346	5.882352941	1	2	NA	29	32	108.7	298	25	99337.9350612628	52401.52732	63
2654	C-2654	5	5	2	32	4	NA	1999_2000	77	2	NA	175	NA	NA	NA	82	NA	NA	5.3	1	2	2	NA	2	2	2	2	normal	no	2	25.21	119.333333333333	77.3333333333333	0.7	150	22.8	117.767247651419	15.2	NA	2	NA	28	34	86.3	213	14	35618.6747987583	16283.25046	77
2655	C-2655	3	4.97	1	47	3	NA	1999_2000	35	0.91	NA	249	NA	NA	NA	83	NA	NA	5	1	2	NA	NA	2	2	2	2	normal	no	2	23.9	126.666666666667	86.6666666666667	1	127	4.2	93.4183084111534	3.307086614	NA	2	NA	20	20	92.6	287	20	138742.974642313	67293.70662	35
2658	C-2658	4	0.09	2	51	3	NA	1999_2000	36	0.93	NA	253	NA	NA	NA	83	NA	NA	5.2	1	2	2	NA	2	2	2	2	normal	no	2	29.3	131.333333333333	66.6666666666667	0.7	112	9.1	104.641843235847	8.125	1	2	NA	27	30	92.1	349	29	75310.121326452	39726.67016	36
2659	C-2659	3	1.44	2	22	5	NA	1999_2000	72	1.85	2.37	240	210	72.9	4.046403197	70	NA	NA	5.4	1	2	2	NA	2	2	2	2	normal	no	2	40.82	135.333333333333	85.3333333333333	0.3	97	35.3	153.715267931067	36.39175258	NA	2	NA	13	17	128.6	191	11	9288.38404900932	3864.725993	72
2660	C-2660	5	4.93	1	42	3	NA	1999_2000	34	0.87	1.95	206	173	79.1	4.390541741	77	NA	NA	5.4	1	2	2	NA	2	2	2	2	normal	no	2	32.58	140.666666666667	92	1	58	69.1	96.368929987103	119.137931	2	2	NA	40	23	116.2	271	23	101277.04122962	49121.82053	34
2661	C-2661	3	5	1	33	3	NA	1999_2000	34	0.87	NA	144	NA	NA	NA	100	NA	NA	5.3	1	1	2	1	2	2	2	2	diabetes	no	2	44.41	140	85	0.6	192	5.5	130.717777161767	2.864583333	NA	2	NA	19	22	141.9	255	26	97049.6987218974	45408.7681	34
2662	C-2662	3	1.5	1	35	3	NA	1999_2000	64	1.65	NA	200	NA	NA	NA	86	NA	NA	5.4	1	2	NA	NA	2	2	2	2	normal	no	2	23.8	112.666666666667	76	0.7	138	16.5	123.229506280607	11.95652174	NA	2	NA	23	29	87.5	248	16	104816.721083276	49042.89496	64
2663	C-2663	3	3.23	1	32	3	NA	1999_2000	43	1.11	1.45	247	128	95.1	5.278641208	91	NA	NA	5	1	2	2	NA	2	2	2	2	normal	no	2	32.97	128	88	0.7	219	11	125.550293196399	5.02283105	1	2	NA	35	29	106.7	238	29	118477.606483632	55434.71261	43
2668	C-2668	NA	0.84	2	19	1	NA	1999_2000	39	1	2.7	164	239	82.2	4.562611012	81	NA	NA	4.8	1	2	NA	NA	NA	NA	NA	NA	normal	NA	2	20.65	110.666666666667	68	0.5	146	0.9	138.469613666421	0.616438356	NA	NA	NA	13	15	71.7	218	6	2906.24102821136	1910.679131	39
2669	C-2669	1	1.2	1	40	5	NA	1999_2000	33	0.84	NA	206	NA	NA	NA	85	NA	NA	5.1	1	2	2	NA	2	2	2	2	normal	no	2	33.22	119.333333333333	91.3333333333333	0.6	193	6.2	125.149062606917	3.212435233	NA	2	NA	34	31	104	308	14	44595.0093334024	22585.80874	33
2671	C-2671	3	1.76	1	39	1	NA	1999_2000	40	1.03	NA	232	NA	NA	NA	90	NA	NA	6.2	1	2	2	NA	2	2	2	2	prediabetes	no	2	47.06	132.666666666667	89.3333333333333	0.6	107	2.7	125.92982753765	2.523364486	NA	2	NA	31	16	166	287	51	19341.3997955674	10226.74876	40
2672	C-2672	3	5	1	29	4	NA	1999_2000	43	1.12	NA	158	NA	NA	NA	83	NA	NA	5.1	1	2	NA	NA	2	2	2	2	normal	no	2	35.9	110.666666666667	79.3333333333333	0.9	300	32	118.565714901632	10.66666667	NA	2	NA	39	28	113.7	187	18	37494.3893884731	17441.99561	43
2673	C-2673	3	1.96	2	67	3	NA	1999_2000	84	2.17	1.25	232	111	100.8	5.595026643	96	NA	NA	5.3	1	2	2	NA	2	2	2	2	normal	no	2	32.68	149.333333333333	86	0.7	117	6.4	94.7303756682006	5.47008547	NA	2	NA	15	24	111	264	70	46701.4842123077	23684.41671	84
2678	C-2678	2	2.67	2	78	4	NA	1999_2000	39	1	1.41	209	125	109.3	6.066829485	107	NA	NA	6.6	1	2	2	NA	2	2	2	1	diabetes	yes	2	26.91	135	67	0.8	75	2.7	75.3681473222504	3.6	1	2	NA	23	19	99.4	193	35	8123.33509182051	4675.704681	39
2679	C-2679	2	3.4	2	43	1	NA	1999_2000	49	1.26	NA	212	NA	NA	NA	88	NA	NA	5.2	1	2	NA	NA	2	2	2	2	normal	no	1	22.21	120	82.6666666666667	0.6	121	7	114.142562450803	5.785123967	NA	2	NA	21	21	76.1	312	17	10225.4180332178	6031.35544	49
2680	C-2680	5	1.46	1	37	5	NA	1999_2000	34	0.87	2.95	203	261	88.6	4.917850799	82	NA	NA	5	1	2	2	NA	2	2	2	2	normal	no	2	22.85	112.666666666667	66.6666666666667	0.9	65	3	112.810899874238	4.615384615	NA	2	NA	19	28	70.7	254	20	92603.1866765897	43328.28112	34
2682	C-2682	2	3.95	2	52	3	NA	1999_2000	48	1.25	NA	221	NA	NA	NA	68	NA	NA	7	1	1	1	1	2	1	2	2	diabetes	yes	2	48.43	154	77.3333333333333	1	77	3	67.7831927745496	3.896103896	1	2	NA	22	24	141.8	234	10	91938.0795227218	48498.04642	48
2684	C-2684	2	1.96	2	70	4	NA	1999_2000	59	1.52	NA	218	NA	NA	NA	126	NA	NA	6.4	1	1	1	2	2	2	2	2	diabetes	no	2	21.86	123.333333333333	73.3333333333333	0.7	171	14.4	92.9792924107931	8.421052632	NA	2	NA	22	26	79.5	218	157	12354.7370231649	7111.254316	59
2685	C-2685	5	5	1	37	3	NA	1999_2000	39	1	1.14	193	101	94.5	5.245337478	95	NA	NA	5	1	2	NA	NA	2	2	2	2	normal	no	2	24.32	125.333333333333	62.6666666666667	0.7	88	4	121.706197344949	4.545454545	NA	2	NA	26	23	96.9	277	16	107995.829325005	50530.37396	39
2692	C-2692	3	0.39	2	40	4	NA	1999_2000	47	1.22	0.72	218	64	91.7	5.089920071	87	NA	NA	5.3	1	2	NA	NA	2	2	2	2	normal	no	2	26.06	124	84	0.6	231	12.6	116.292214538734	5.454545455	NA	2	NA	23	21	85.6	222	22	31155.968560082	16604.47593	47
2694	C-2694	2	1.94	1	67	3	NA	1999_2000	43	1.12	NA	189	NA	NA	NA	90	NA	NA	5.6	1	2	NA	NA	2	2	2	2	normal	no	2	31.33	128	84.6666666666667	0.8	153	3	96.9993664304359	1.960784314	NA	2	NA	50	54	116.2	281	33	56634.4430850463	29715.79973	43
2696	C-2696	4	3.08	2	84	4	NA	1999_2000	44	1.14	0.84	263	74	96.1	5.334147425	91	NA	NA	6	1	2	2	NA	2	1	2	2	prediabetes	yes	1	26.15	161.333333333333	77.3333333333333	0.9	203	126.8	63.0374689462244	62.46305419	1	1	NA	26	27	101.6	260	28	12354.7370231649	7111.254316	44
2697	C-2697	4	0.91	2	39	3	NA	1999_2000	49	1.28	1.63	265	144	75.9	4.212921847	74	NA	NA	4.8	1	2	2	NA	2	2	2	2	normal	no	1	30.49	118	78	0.7	80	14.8	112.75023925118	18.5	NA	2	NA	14	14	99.8	272	7	130615.770156179	59729.08766	49
2699	C-2699	3	1.07	2	45	3	NA	1999_2000	71	1.84	0.62	240	55	88.2	4.895648313	83	NA	NA	5.1	1	2	2	NA	2	2	2	2	normal	no	2	24.96	114	82	0.6	54	3.5	112.731582316513	6.481481481	NA	2	NA	18	26	79.2	213	8	83179.9997246353	40745.04091	71
2700	C-2700	3	2.43	2	75	3	NA	1999_2000	48	1.23	NA	298	NA	NA	NA	89	NA	NA	5	1	2	2	NA	2	2	2	2	normal	no	2	23.63	151.333333333333	71.3333333333333	0.8	60	28.6	76.7875590804591	47.66666667	NA	2	NA	20	23	86	228	13	43882.1845024349	25231.6314	48
2701	C-2701	4	2.98	1	69	4	NA	1999_2000	54	1.39	NA	220	NA	NA	NA	99	NA	NA	6.1	1	1	1	1	2	2	2	2	diabetes	no	1	36.74	130.666666666667	72	1	210	394.5	81.4722728271011	187.8571429	NA	2	NA	50	48	133.2	218	124	10077.6425007064	5162.751019	54
2702	C-2702	5	2.71	1	61	3	NA	1999_2000	54	1.39	NA	243	NA	NA	NA	89	NA	NA	5.4	1	2	2	NA	2	2	2	2	normal	no	1	27.69	126	87	1.1	111	12.6	76.3741993578918	11.35135135	1	2	NA	23	19	100.7	252	144	51881.4297594677	27221.91819	54
2705	C-2705	3	3.29	1	30	1	NA	1999_2000	38	0.97	1.84	230	163	93.3	5.178730018	87	NA	NA	5.4	1	2	2	NA	2	2	2	2	normal	no	2	30.25	117	65	0.8	201	7.1	122.097333222916	3.532338308	NA	2	NA	45	19	100.7	275	55	22044.6771743055	11656.10438	38
2709	C-2709	4	4.95	1	60	1	NA	1999_2000	55	1.41	2.21	234	196	111.9	6.211145648	111	NA	NA	5.6	1	3	2	NA	2	2	2	2	prediabetes	no	2	29.93	146	78	0.8	97	4.8	101.315513690356	4.948453608	1	2	NA	19	19	107	283	35	4345.63208898116	2634.238941	55
2710	C-2710	NA	1.55	1	19	2	NA	1999_2000	29	0.75	2.37	169	210	78.4	4.351687389	74	NA	NA	4.6	1	2	NA	NA	NA	NA	NA	NA	normal	NA	2	25.01	112.666666666667	70	0.6	175	7.7	142.609599556935	4.4	NA	NA	NA	21	24	88.1	206	17	50269.2388636077	21748.75453	29
2711	C-2711	4	5	2	72	1	NA	1999_2000	49	1.26	NA	204	NA	NA	NA	77	NA	NA	5.9	1	1	2	1	2	1	2	2	diabetes	yes	2	31.19	143.333333333333	71.3333333333333	0.7	69	3.2	91.8299233088996	4.637681159	1	2	NA	20	23	95	207	20	4623.22210229225	2736.332524	49
2712	C-2712	1	0.69	1	49	1	NA	1999_2000	52	1.34	1.11	162	98	103.4	5.739342806	100	NA	NA	5.3	1	2	NA	NA	2	2	2	2	prediabetes	no	2	19.54	99.3333333333333	59.3333333333333	0.7	220	7.3	112.953736577263	3.318181818	NA	2	NA	11	17	75	253	13	11565.8189501398	6328.26589	52
2713	C-2713	5	5	2	68	3	NA	1999_2000	84	2.17	NA	221	NA	NA	NA	93	NA	NA	5	1	2	NA	NA	2	2	2	2	normal	no	2	23.97	106.666666666667	70.6666666666667	0.6	38	12.1	97.7062686847106	31.84210526	NA	2	NA	23	23	86.5	168	21	38146.9345	19346.02097	84
2714	C-2714	1	1.07	1	65	1	NA	1999_2000	NA	NA	NA	NA	NA	NA	NA	NA	NA	NA	6	1	2	2	NA	2	2	2	2	prediabetes	no	2	27.43	160	106	NA	82	4.4	NA	5.365853659	NA	2	NA	NA	NA	101.2	230	NA	1448.12942741457	989.184304	NA
2716	C-2716	4	0.84	1	20	3	NA	1999_2000	42	1.09	1.05	199	93	88.2	4.895648313	81	NA	NA	4.9	1	2	2	NA	2	2	2	2	normal	no	2	24.6	126	81.3333333333333	0.7	60	2.4	135.278824972957	4	NA	2	NA	31	34	91	255	17	102022.665107553	47013.80047	42
2719	C-2719	NA	0.18	1	19	1	NA	1999_2000	47	1.22	NA	153	NA	NA	NA	90	NA	NA	5.4	1	2	2	NA	NA	NA	NA	NA	normal	NA	2	17.01	103.333333333333	46	0.6	148	4.2	142.609599556935	2.837837838	NA	NA	NA	23	27	75.4	271	19	3661.77310970411	2437.913781	47
2720	C-2720	NA	0.48	1	19	4	NA	1999_2000	56	1.45	NA	108	NA	NA	NA	86	NA	NA	5.3	1	2	2	NA	NA	NA	NA	NA	normal	NA	2	23.16	116.666666666667	79.3333333333333	0.9	220	1.7	126.173804990943	0.772727273	NA	NA	NA	36	57	74	300	17	6238.9984396242	2898.212921	56
2721	C-2721	3	1.68	2	77	3	NA	1999_2000	58	1.5	1.9	215	168	107.9	5.989120782	100	NA	NA	6.1	1	2	2	NA	2	2	2	2	prediabetes	no	1	35.06	156	72.6666666666667	0.8	14	0.8	75.8383450616325	5.714285714	1	2	NA	26	31	111.9	350	30	38454.5259945611	22110.80502	58
2723	C-2723	3	2.18	1	66	1	NA	1999_2000	35	0.91	NA	234	NA	NA	NA	192	NA	NA	9.3	1	1	2	1	2	2	2	2	diabetes	no	1	25.74	128	84.6666666666667	0.8	56	16.5	97.6045144198389	29.46428571	2	2	NA	84	45	91.4	312	40	3828.02788723557	2326.220951	35
2725	C-2725	5	5	2	49	3	NA	1999_2000	76	1.98	NA	200	NA	NA	NA	84	NA	NA	4.7	1	2	NA	NA	2	2	2	2	normal	no	2	20.44	100	60.6666666666667	0.6	28	1	109.961732185415	3.571428571	NA	2	NA	10	24	68.5	241	17	83378.4217033937	40842.23629	76
2726	C-2726	3	3.62	2	60	4	NA	1999_2000	NA	NA	NA	NA	NA	NA	NA	NA	NA	NA	NA	1	2	2	NA	2	2	2	2	NA	no	2	34.15	NA	NA	NA	126	3.9	NA	3.095238095	NA	2	NA	NA	NA	103	NA	NA	10673.7912259195	6332.720538	NA
2729	C-2729	3	2.53	2	35	3	NA	1999_2000	56	1.45	NA	251	NA	NA	NA	108	NA	NA	5.5	1	2	2	NA	2	2	2	2	normal	no	2	50.22	141	68	0.5	44	1.9	125.354046867143	4.318181818	1	2	NA	21	15	136.6	569	33	97599.5685151635	44631.15883	56
2730	C-2730	2	4.86	1	42	4	NA	1999_2000	70	1.82	2.78	164	246	78	4.329484902	86	NA	NA	4.9	1	2	2	NA	2	2	2	2	normal	no	2	22.59	129	80	0.8	172	6.8	113.316744048449	3.953488372	NA	2	NA	13	23	81	292	39	21071.1640591971	10607.48059	70
2732	C-2732	1	0.9	1	73	1	NA	1999_2000	38	0.99	NA	156	NA	NA	NA	158	NA	NA	7.6	1	1	1	9	2	2	2	2	diabetes	no	2	22.62	195.333333333333	70.6666666666667	8.5	99	5330	6.09400899253789	5383.838384	1	2	NA	13	10	87.2	213	19	2055.81025190845	1246.1928	38
2733	C-2733	5	3.75	1	30	2	NA	1999_2000	64	1.65	NA	218	NA	NA	NA	83	NA	NA	5	1	2	NA	NA	2	2	2	2	normal	no	2	22.33	121	75	0.9	251	10.9	117.830607469242	4.342629482	NA	2	NA	16	19	75.8	197	17	113008.226665093	55213.02305	64
2734	C-2734	3	3.53	2	37	3	NA	1999_2000	41	1.06	0.58	121	51	96.7	5.367451155	94	NA	NA	5.4	1	2	2	NA	2	2	2	2	normal	no	2	24.57	101.333333333333	68.6666666666667	0.5	81	2.3	123.804475295552	2.839506173	NA	2	NA	13	15	87	263	17	123218.813490926	56346.54456	41
2738	C-2738	4	0.3	1	20	2	NA	1999_2000	44	1.14	1.05	137	93	87.8	4.873445826	89	NA	NA	4.6	1	2	NA	NA	2	2	2	2	normal	no	2	26.16	113.333333333333	76.6666666666667	1.2	568	16	88.785431280399	2.816901408	NA	2	NA	21	26	79.3	231	13	110249.607331719	50804.91708	44
2746	C-2746	5	5	2	25	3	NA	1999_2000	55	1.42	1.54	213	136	78.6	4.362788632	74	NA	NA	4.4	1	2	NA	NA	2	2	2	2	normal	no	2	21.26	99	43	0.3	26	1.3	150.873853757595	5	NA	2	NA	45	43	82.9	162	11	6194.34518760083	2577.353254	55
2752	C-2752	2	0.99	2	26	1	NA	1999_2000	63	1.64	NA	209	NA	NA	NA	108	NA	NA	5	1	2	2	NA	2	1	2	2	normal	yes	2	25.61	91	41	0.4	195	8.7	139.895176491221	4.461538462	NA	2	NA	39	33	86.2	223	13	4766.10839150425	2628.533351	63
2753	C-2753	4	1.21	1	31	4	NA	1999_2000	34	0.87	0.93	152	82	96.5	5.356349911	97	NA	NA	4.4	1	2	NA	NA	2	2	2	2	normal	no	1	21.91	114.666666666667	83.3333333333333	0.8	462	15.3	121.340329756934	3.311688312	NA	2	NA	19	18	78.5	224	15	50793.8689586915	21922.23635	34
2754	C-2754	1	1.2	1	65	2	NA	1999_2000	30	0.78	NA	225	NA	NA	NA	96	NA	NA	5.8	1	2	2	NA	2	2	2	2	prediabetes	no	2	25.35	144	74	0.8	116	3.1	98.2134377337884	2.672413793	NA	2	NA	32	24	91.3	221	30	37410.9396949626	19629.3268	30
2756	C-2756	3	2.93	2	30	3	NA	1999_2000	69	1.78	1.06	175	94	85.3	4.734680284	79	NA	NA	4.6	1	2	2	NA	2	2	2	2	normal	no	2	32.34	110	70	0.5	107	3.7	129.313360213848	3.457943925	NA	2	NA	16	14	96.5	222	15	7608.48315832717	3479.271737	69
2757	C-2757	2	0.83	1	78	3	NA	1999_2000	57	1.47	NA	202	NA	NA	NA	84	NA	NA	6	1	2	2	NA	2	2	2	2	prediabetes	no	2	27.34	163.333333333333	78.6666666666667	0.9	168	33.7	87.4197886781917	20.05952381	NA	2	NA	24	21	103.8	224	23	32624.2035820542	17368.67352	57
2758	C-2758	3	1.63	1	74	3	NA	1999_2000	NA	NA	NA	NA	NA	NA	NA	NA	NA	NA	NA	1	1	1	2	1	1	1	2	diabetes	yes	1	26.61	107	48	NA	138	5.4	NA	3.913043478	NA	9	NA	NA	NA	97.3	NA	NA	37642.0312731317	20040.09539	NA
2759	C-2759	5	5	2	33	3	NA	1999_2000	64	1.65	0.71	227	63	91.9	5.101021314	89	NA	NA	5.2	1	2	2	NA	2	2	2	2	normal	no	2	23.16	120	82	0.6	37	2.3	121.466828988318	6.216216216	NA	2	NA	13	13	69.9	307	18	90700.7951687953	41476.42922	64
2761	C-2761	1	2.17	2	77	2	NA	1999_2000	43	1.11	NA	172	NA	NA	NA	82	NA	NA	5	1	2	NA	NA	2	2	2	2	normal	no	2	29.37	128	62.6666666666667	0.7	76	6.8	89.0182769300376	8.947368421	NA	2	NA	15	22	97	257	17	45757.4503548706	26309.88257	43
2762	C-2762	4	0.69	2	51	4	NA	1999_2000	50	1.28	NA	292	NA	NA	NA	508	NA	NA	14.6	1	1	2	1	2	2	2	1	diabetes	yes	2	43.05	141.333333333333	94	0.8	38	54.8	89.1487061858373	144.2105263	1	2	NA	23	16	131.8	438	92	38097.5459240646	20303.96786	50
2766	C-2766	4	3.29	2	32	1	NA	1999_2000	44	1.13	1.13	184	100	90	4.995559503	86	NA	NA	5.4	1	2	2	NA	2	2	2	2	normal	no	2	27.45	118	70	0.4	161	9.5	134.771075758785	5.900621118	NA	2	NA	27	13	83.4	355	19	17653.3322002882	9735.903724	44
2768	C-2768	2	1.4	2	21	1	NA	1999_2000	64	1.65	3.74	285	331	76.9	4.268428064	75	NA	NA	5.4	1	2	2	NA	2	2	2	2	normal	no	2	37.88	101	73	0.5	185	124.5	136.757913228907	67.2972973	NA	2	NA	12	15	119.5	295	13	1645.00936822815	923.865078	64
2769	C-2769	1	2.34	1	76	1	NA	1999_2000	33	0.86	NA	281	NA	NA	NA	98	NA	NA	5.5	1	2	2	NA	1	2	2	2	normal	yes	2	25.77	111.333333333333	46.6666666666667	0.9	80	3.8	88.5139592968776	4.75	1	1	NA	14	17	93.4	204	13	2319.14125039713	1409.298763	33
2770	C-2770	NA	0.49	2	19	1	NA	1999_2000	54	1.39	2.89	246	256	77.2	4.285079929	75	NA	NA	4.9	1	2	2	NA	NA	NA	NA	NA	normal	NA	2	25.93	98	57	0.3	61	3.4	156.610194587346	5.573770492	NA	NA	NA	13	19	81.9	140	7	1729.90852740765	1101.633349	54
2771	C-2771	4	2.4	1	24	3	NA	1999_2000	71	1.84	NA	205	NA	NA	NA	85	NA	NA	5	1	2	2	NA	2	2	2	2	normal	no	2	19.47	129.333333333333	70	0.7	234	17.6	131.954982058785	7.521367521	NA	2	NA	19	23	78.5	303	18	104492.028025633	48151.72542	71
2777	C-2777	5	2.99	2	52	3	NA	1999_2000	45	1.17	2.17	206	192	90.4	5.017761989	88	NA	NA	5	1	2	NA	NA	2	2	2	2	normal	no	2	26.43	137	85	0.6	17	0.8	107.929098546762	4.705882353	1	2	NA	20	21	105.5	276	16	84733.6022340052	44697.62906	45
2782	C-2782	2	0.7	1	28	4	NA	1999_2000	37	0.97	3	281	266	148.9	8.264875666	157	NA	NA	9	1	2	2	NA	2	2	2	2	diabetes	no	2	35.72	125.333333333333	86	0.8	240	76.4	123.625537725036	31.83333333	NA	2	NA	32	28	118.3	203	26	31350.2176919953	13728.48074	37
2784	C-2784	2	1.87	2	22	1	NA	1999_2000	62	1.6	NA	178	NA	NA	NA	88	NA	NA	4.7	1	2	NA	NA	2	2	2	2	normal	no	2	30.58	103.333333333333	66	0.4	331	18.5	143.419026700226	5.589123867	NA	2	NA	12	13	96.2	240	10	21269.1715464553	11730.05777	62
2788	C-2788	1	0.94	1	34	1	NA	1999_2000	47	1.22	NA	184	NA	NA	NA	81	NA	NA	4.7	1	2	2	NA	1	2	2	2	normal	yes	2	26.9	113.333333333333	70	0.6	44	1.9	129.907326943364	4.318181818	NA	2	NA	28	33	91.1	168	27	13951.235657954	7985.11913	47
2790	C-2790	5	0.79	2	50	4	NA	1999_2000	42	1.09	NA	157	NA	NA	NA	141	NA	NA	5.5	1	2	2	NA	2	2	2	2	normal	no	2	33.82	122	60	0.6	127	56.8	109.279969445866	44.72440945	NA	2	NA	21	26	107	273	15	19262.6977957086	10520.82768	42
2791	C-2791	2	2.53	2	67	4	NA	1999_2000	34	0.87	NA	197	NA	NA	NA	124	NA	NA	6.6	1	1	2	1	2	2	2	2	diabetes	no	2	44.6	125.333333333333	70.6666666666667	0.6	159	7	98.3158268109384	4.402515723	1	2	NA	10	15	120.9	293	19	17427.0848809353	10030.84342	34
2794	C-2794	5	1.8	1	30	4	NA	1999_2000	40	1.03	NA	171	NA	NA	NA	83	NA	NA	5.4	1	2	2	NA	2	2	2	2	normal	no	2	25.5	126.666666666667	82.6666666666667	0.9	239	14.2	117.830607469242	5.941422594	NA	2	NA	34	26	89.2	192	32	33155.7149164186	14309.7471	40
2798	C-2798	3	2.26	1	64	1	NA	1999_2000	56	1.45	NA	244	NA	NA	NA	92	NA	NA	5.2	1	2	2	NA	1	2	1	2	normal	yes	2	23.91	142.666666666667	62	0.6	48	7.8	107.796191890437	16.25	NA	2	NA	18	24	81	184	26	2059.30763400264	1254.208839	56
2799	C-2799	3	5	2	54	3	NA	1999_2000	88	2.28	NA	240	NA	NA	NA	83	NA	NA	5.4	1	2	2	NA	2	2	2	2	normal	no	2	32.23	138	76.6666666666667	0.6	30	3.7	106.594926519331	12.33333333	1	2	NA	20	19	86.8	335	21	72822.620485558	38414.49427	88
2803	C-2803	4	4.5	2	36	3	NA	1999_2000	44	1.13	2.4	195	213	97.8	5.428507993	94	NA	NA	4.9	1	2	NA	NA	2	2	2	2	normal	no	2	38.89	126	78.6666666666667	0.7	110	6.4	114.873669652749	5.818181818	1	2	NA	50	34	108.7	279	19	113180.492609219	51756.13601	44
2807	C-2807	5	0.48	1	32	3	NA	1999_2000	43	1.11	2.13	191	189	89	4.940053286	82	NA	NA	4.7	1	2	2	NA	2	2	2	2	normal	no	2	22.7	98.6666666666667	56.6666666666667	0.8	117	1.6	120.588019712441	1.367521368	NA	2	NA	25	30	86.7	288	32	34166.3584917738	15986.16245	43
2809	C-2809	5	3.7	1	42	4	NA	1999_2000	41	1.07	1.08	238	96	96.4	5.35079929	94	NA	NA	4.9	1	2	NA	NA	2	2	2	2	normal	no	2	31.07	122.666666666667	83.3333333333333	0.8	149	4.5	113.316744048449	3.020134228	NA	2	NA	61	49	100.6	250	153	34652.2257939147	17444.35246	41
2810	C-2810	5	3.88	2	45	3	NA	1999_2000	74	1.92	1.81	194	160	86.6	4.806838366	82	NA	NA	4.8	1	2	2	NA	2	2	2	2	normal	no	2	29.21	108	70.6666666666667	0.7	178	6.6	108.62040720107	3.707865169	NA	2	NA	18	22	91	325	13	87712.6280942829	44554.93165	74
2814	C-2814	4	5	2	23	1	NA	1999_2000	52	1.34	NA	187	NA	NA	NA	87	NA	NA	5.3	1	2	2	NA	2	2	2	2	normal	no	2	36.71	105.333333333333	62	0.5	134	7.5	135.067372079053	5.597014925	NA	2	NA	22	22	109.4	378	19	14368.2532252497	7793.467432	52
2815	C-2815	2	4.55	2	33	3	NA	1999_2000	61	1.57	1	149	89	83.4	4.629218472	82	NA	NA	5	1	2	2	NA	2	2	2	2	normal	no	2	18.3	93	66	0.5	170	10.4	126.923013311575	6.117647059	NA	2	NA	16	19	69.6	240	10	96308.9576707852	44040.97735	61
2816	C-2816	1	4.59	1	63	1	NA	1999_2000	45	1.16	NA	221	NA	NA	NA	105	NA	NA	8.8	1	1	2	1	2	2	2	2	diabetes	no	2	23.38	154	40	0.7	18	1.6	103.534835055763	8.888888889	1	2	NA	22	20	85.7	197	15	3781.40955647555	2297.891864	45
2817	C-2817	2	2.64	1	59	3	NA	1999_2000	53	1.36	NA	204	NA	NA	NA	96	NA	NA	5.4	1	2	2	NA	2	2	2	2	normal	no	2	25.14	121.333333333333	51.3333333333333	0.8	216	2.1	101.947588740548	0.972222222	NA	2	NA	17	28	96.9	184	38	72475.3731792087	36218.64013	53
2818	C-2818	2	2.35	2	21	4	NA	1999_2000	86	2.23	NA	244	NA	NA	NA	69	NA	NA	5.2	1	2	2	NA	2	2	2	2	normal	no	2	19.45	92	44	0.4	145	23.3	144.313772087167	16.06896552	NA	2	NA	10	13	76.1	241	24	7472.00221648435	3415.862163	86
2819	C-2819	3	0.92	2	68	3	NA	1999_2000	43	1.11	2.21	248	196	106.7	5.922513321	104	NA	NA	5.7	1	2	2	NA	2	2	2	2	prediabetes	no	2	32.24	110	78.6666666666667	0.6	116	5.8	97.7062686847106	5	1	2	NA	36	23	106.3	324	53	53146.1124689531	26952.77667	43
2820	C-2820	3	5	1	48	2	NA	1999_2000	37	0.95	1.95	187	173	169.7	9.419404973	158	NA	NA	10.8	1	1	2	2	2	2	2	2	diabetes	no	2	31.11	149	89	0.8	172	13	109.166161978793	7.558139535	NA	2	NA	26	17	107.2	221	18	83927.5598101643	40706.90139	37
2821	C-2821	2	3.26	1	46	1	NA	1999_2000	36	0.93	NA	219	NA	NA	NA	81	NA	NA	5	1	2	2	NA	2	2	2	2	normal	no	2	26.83	116	74	0.7	214	8.9	115.080999453261	4.158878505	NA	2	NA	24	20	95.4	177	31	8698.38263572861	5096.8583	36
2822	C-2822	1	3.16	1	56	1	NA	1999_2000	36	0.93	5.74	226	508	101.4	5.628330373	98	NA	NA	5.2	1	2	NA	NA	2	2	2	2	prediabetes	no	2	29.7	134	80.6666666666667	0.9	200	9.8	100.237890715387	4.9	NA	2	NA	33	28	108.1	252	35	10513.2827149318	5698.387294	36
2823	C-2823	NA	1.48	1	19	1	NA	1999_2000	48	1.25	NA	166	NA	NA	NA	95	NA	NA	5.6	1	2	2	NA	NA	NA	NA	NA	normal	NA	2	21.79	122	59.3333333333333	0.5	12	0.6	150.682041895608	5	NA	NA	NA	25	22	70	220	17	5761.8522077482	3702.108657	48
2825	C-2825	3	0.73	2	70	3	NA	1999_2000	42	1.09	NA	227	NA	NA	NA	85	NA	NA	5.8	1	2	2	NA	2	2	2	2	prediabetes	no	1	30.55	161.333333333333	92	0.8	48	21.1	79.2128976724418	43.95833333	NA	2	NA	30	33	103.5	246	22	80744.5490438898	46426.96625	42
2827	C-2827	4	4.62	2	37	3	NA	1999_2000	51	1.31	1	153	89	94.5	5.245337478	93	NA	NA	5.1	1	2	2	NA	2	2	2	2	normal	no	2	26.02	108.666666666667	75.3333333333333	0.7	152	13.7	114.161452900902	9.013157895	NA	2	NA	16	14	87	242	12	98072.1168543409	44847.24975	51
2830	C-2830	3	1.92	2	66	4	NA	1999_2000	65	1.67	0.64	147	57	136.6	7.582149201	130	NA	NA	6.1	1	1	1	2	2	2	2	2	diabetes	no	2	25.19	187.333333333333	64.6666666666667	0.9	26	88.7	70.5045108478907	341.1538462	NA	2	NA	11	20	80.9	256	22	10414.6337739431	5994.551663	65
2831	C-2831	2	0.99	1	61	2	NA	1999_2000	37	0.95	NA	189	NA	NA	NA	153	NA	NA	7.4	1	1	1	1	2	2	2	2	diabetes	no	2	34.78	NA	NA	0.7	NA	NA	104.830706119299	#VALUE!	1	2	NA	23	22	NA	357	21	29180.2482774206	15310.72553	37
2834	C-2834	5	0.89	2	52	3	NA	1999_2000	47	1.22	NA	240	NA	NA	NA	82	NA	NA	5.1	1	2	2	NA	2	2	2	2	normal	no	2	37.63	110	71.3333333333333	0.7	82	2.6	103.993063807785	3.170731707	NA	2	NA	18	17	111.9	280	66	73539.5446059536	38792.67727	47
2837	C-2837	1	1.11	2	21	1	NA	1999_2000	42	1.09	0.89	159	79	83.8	4.651420959	81	NA	NA	4.4	1	2	2	NA	2	2	2	2	normal	no	2	20.19	94	64	0.3	70	3.1	154.67424827034301	4.428571429	NA	2	NA	16	19	72.1	279	8	1936.08797171821	1067.762498	42
2841	C-2841	3	1.88	1	33	3	NA	1999_2000	24	0.61	1.45	148	128	134.4	7.460035524	129	NA	NA	7.1	1	1	2	1	2	2	2	2	diabetes	no	2	36.51	115	67	0.7	123	9.3	124.771881378581	7.56097561	NA	2	NA	38	19	129.7	248	21	93844.1374649612	43908.91194	24
2843	C-2843	5	5	2	30	3	NA	1999_2000	60	1.55	NA	220	NA	NA	NA	81	NA	NA	4.6	1	2	NA	NA	2	2	2	2	normal	no	2	24.35	110.666666666667	72	0.6	281	7.8	123.754419322218	2.775800712	NA	2	NA	15	16	74.2	233	9	108511.38179144	49621.0054	60
2844	C-2844	5	5	2	63	4	NA	1999_2000	41	1.07	0.99	155	88	93.8	5.206483126	90	NA	NA	5.8	1	2	2	NA	2	2	2	2	prediabetes	no	2	31.28	128	72	0.5	75	2.3	105.319829298096	3.066666667	1	2	NA	22	23	101.7	206	24	10553.6778562297	6074.583948	41
2846	C-2846	NA	1.66	2	19	3	NA	1999_2000	58	1.49	NA	225	NA	NA	NA	58	NA	NA	4.8	1	2	2	NA	NA	NA	NA	NA	normal	NA	2	31.72	117.333333333333	60	0.4	186	13.7	146.1200438	7.365591398	NA	NA	NA	23	15	119	241	16	35550.3383646317	13965.83225	58
2850	C-2850	2	3.9	2	56	4	NA	1999_2000	70	1.82	NA	192	NA	NA	NA	107	NA	NA	7.1	1	1	2	1	2	2	2	2	diabetes	no	2	36.81	131.333333333333	63.3333333333333	0.4	91	1.1	116.084039633643	1.208791209	NA	2	NA	19	14	107.5	228	33	23232.4051887787	12381.63763	70
2851	C-2851	5	1.28	2	31	3	NA	1999_2000	90	2.33	0.97	270	86	74.5	4.135213144	69	NA	NA	4.5	1	2	2	NA	2	2	2	2	normal	no	2	23.82	118	62.6666666666667	0.5	90	3.7	128.511617380522	4.111111111	NA	2	NA	12	20	82.8	229	8	9288.38404900932	4247.471071	90
2855	C-2855	5	3.15	2	66	3	NA	1999_2000	49	1.28	NA	182	NA	NA	NA	97	NA	NA	5.3	1	2	2	NA	1	1	1	2	normal	yes	2	23.75	94.6666666666667	64	1.3	110	29.4	45.34985392	26.72727273	NA	2	NA	11	20	76.9	214	10	43400.4147565586	22010.29637	49
2857	C-2857	3	1.51	1	26	2	NA	1999_2000	36	0.93	NA	181	NA	NA	NA	85	NA	NA	5.3	1	2	2	NA	2	2	2	2	normal	no	2	24.41	110	68	0.8	214	3.2	125.172869663757	1.495327103	NA	2	NA	26	25	82.4	272	14	63284.0081016158	30451.49445	36
2859	C-2859	4	4.86	2	28	3	NA	1999_2000	38	0.98	NA	225	NA	NA	NA	83	NA	NA	5.3	1	2	NA	NA	2	2	2	2	normal	no	2	34.02	116	58.6666666666667	0.6	96	3.7	125.303364379193	3.854166667	NA	2	NA	42	24	100.7	257	25	66681.5814482359	27744.98123	38
2860	C-2860	2	1.08	2	48	3	NA	1999_2000	31	0.8	7.02	230	622	101.5	5.633880995	99	NA	NA	5.7	1	2	NA	NA	2	2	2	2	prediabetes	no	2	26.14	105.333333333333	66.6666666666667	0.7	103	10.6	106.612567845204	10.29126214	NA	2	NA	23	20	95.9	250	33	83378.4217033937	40842.23629	31
2862	C-2862	2	0.96	2	50	3	NA	1999_2000	53	1.36	1.38	208	122	90.9	5.045515098	87	NA	NA	5.6	1	2	2	NA	2	2	2	2	normal	no	2	38.39	115.333333333333	74.6666666666667	0.4	33	3.3	120.497644772296	10	NA	2	NA	8	15	107	372	22	43069.1307186493	22719.29881	53
2864	C-2864	1	0.64	2	71	1	NA	1999_2000	59	1.53	1.49	223	132	114.7	6.366563055	108	NA	NA	6	1	1	2	1	2	2	2	2	diabetes	no	2	29.24	147.333333333333	70	0.5	73	19.2	100.207928806203	26.30136986	NA	2	NA	24	24	96.5	260	25	1971.9277476704	1266.588395	59
2869	C-2869	2	1.79	1	82	3	NA	1999_2000	NA	NA	NA	NA	NA	NA	NA	NA	NA	NA	NA	1	2	2	NA	1	2	2	2	NA	yes	1	23.41	114	47	NA	29	6.9	NA	23.79310345	1	1	NA	NA	NA	91.4	NA	NA	13298.618563797	7228.755164	NA
2880	C-2880	2	1.08	1	64	4	NA	1999_2000	49	1.28	0.99	203	88	98	5.439609236	99	NA	NA	5.9	1	2	2	NA	2	2	2	2	prediabetes	no	2	28.7	123	48	0.7	282	24.3	102.892919078418	8.617021277	NA	2	NA	41	44	106.8	225	117	6916.69288907155	3543.404448	49
2884	C-2884	1	1.24	1	72	1	NA	1999_2000	53	1.36	1.5	188	133	96.8	5.373001776	90	NA	NA	5.3	1	2	2	NA	2	2	2	2	normal	no	2	29.74	150	76.6666666666667	0.7	97	8.9	97.8988133420661	9.175257732	1	2	NA	34	26	110.5	225	41	3368.83100007053	2051.766112	53
2885	C-2885	3	2.4	1	37	3	NA	1999_2000	NA	NA	NA	NA	NA	NA	NA	NA	NA	NA	NA	1	2	2	NA	2	2	2	2	NA	no	2	23.21	105.333333333333	45.3333333333333	NA	20	0.2	NA	1	NA	2	NA	NA	NA	NA	NA	NA	42509.1303659998	20768.90917	NA
2890	C-2890	5	2.4	2	35	3	NA	1999_2000	46	1.2	NA	170	NA	NA	NA	81	NA	NA	5	1	2	2	NA	2	2	2	2	normal	no	2	29.44	120	84.6666666666667	0.6	20	1.8	119.965309493769	9	NA	2	NA	29	27	85.3	267	17	98560.4167288392	45070.54366	46
2892	C-2892	4	4.49	2	34	3	NA	1999_2000	36	0.93	NA	198	NA	NA	NA	82	NA	NA	5	1	2	NA	NA	2	2	2	2	normal	no	2	28.57	NA	NA	0.8	120	3.7	99.0905351064277	3.083333333	NA	2	NA	18	18	92	330	21	113180.492609219	51756.13601	36
2893	C-2893	4	3.64	1	27	3	NA	1999_2000	23	0.59	NA	109	NA	NA	NA	89	NA	NA	4.7	1	2	NA	NA	2	2	2	2	normal	no	2	22.64	115.333333333333	77.3333333333333	0.7	249	10.4	129.515804992456	4.176706827	NA	2	NA	27	23	91.2	229	15	94041.0767381049	43335.74715	23
2895	C-2895	3	1.45	2	76	1	NA	1999_2000	36	0.93	NA	172	NA	NA	NA	114	NA	NA	6.9	1	1	2	1	1	2	2	1	diabetes	yes	2	24.57	197	68	1	95	1283	58.3845368320641	1350.526316	1	2	NA	12	17	94.7	307	10	1965.79349550897	1163.488268	36
2897	C-2897	1	2.17	1	77	2	NA	1999_2000	47	1.22	NA	208	NA	NA	NA	111	NA	NA	7	1	1	2	2	1	9	1	2	diabetes	yes	1	29.62	132	62	0.8	219	37.3	91.1504509724146	17.03196347	NA	1	NA	17	20	102.7	252	29	38708.6313274513	20607.93847	47
2898	C-2898	4	0.86	2	32	2	NA	1999_2000	45	1.18	1.89	182	167	92	5.106571936	89	NA	NA	4.9	1	2	NA	NA	2	2	2	2	normal	no	2	29.36	109.333333333333	80.6666666666667	0.9	199	2.9	87.1066199599202	1.457286432	NA	2	NA	22	30	89.5	314	13	147323.279520458	67369.23931	45
2899	C-2899	2	2.49	2	56	3	NA	1999_2000	46	1.19	1.8	205	159	179.4	9.957815275	175	NA	NA	8.9	1	1	2	1	2	2	2	2	diabetes	no	1	40.71	128	79.3333333333333	0.7	117	4.9	101.437921801416	4.188034188	NA	2	NA	13	16	123.5	255	27	72822.620485558	38414.49427	46
2904	C-2904	5	5	1	28	3	NA	1999_2000	56	1.45	0.64	140	57	96.7	5.367451155	93	NA	NA	4.9	1	2	2	NA	2	2	2	2	normal	no	2	22.86	104.666666666667	74	0.8	354	15.4	123.625537725036	4.350282486	NA	2	NA	30	40	78.6	200	31	75098.4089874897	34606.63973	56
2906	C-2906	3	0.41	2	66	4	NA	1999_2000	64	1.65	NA	175	NA	NA	NA	84	NA	NA	5.4	1	2	2	NA	2	2	2	2	normal	no	2	28.77	118	76	0.6	85	7.2	98.9291877751443	8.470588235	NA	2	NA	23	23	92	242	30	11835.7238468916	6812.51589	64
2907	C-2907	1	1.95	2	45	1	NA	1999_2000	NA	NA	NA	NA	NA	NA	NA	NA	NA	NA	NA	1	2	2	NA	2	2	2	2	NA	no	2	22.82	133.333333333333	84.6666666666667	NA	31	1.4	NA	4.516129032	NA	2	NA	NA	NA	76.7	NA	NA	9113.96226696614	5320.282927	NA
2912	C-2912	3	2.54	1	71	5	NA	1999_2000	66	1.72	NA	277	NA	NA	NA	114	NA	NA	5.3	1	2	2	NA	2	2	2	2	normal	no	1	20.1	110	70.6666666666667	0.8	14	0.6	94.6160617495041	4.285714286	1	2	NA	21	24	84	187	29	37122.2454173989	19763.36861	66
2915	C-2915	1	0.32	1	65	1	NA	1999_2000	40	1.04	1.13	192	100	138.5	7.687611012	134	NA	NA	5.9	1	2	NA	NA	2	2	2	2	diabetes	no	2	25.88	155.333333333333	72.6666666666667	0.9	147	12.1	94.7813414457345	8.231292517	NA	2	NA	17	16	97.5	272	14	2270.80930766464	1383.022652	40
2917	C-2917	4	4.55	2	51	3	NA	1999_2000	58	1.49	0.71	212	63	89.3	4.956705151	90	NA	NA	4.8	1	2	NA	NA	2	2	2	2	normal	no	2	24.36	136.666666666667	85.3333333333333	0.5	126	8.8	113.480760506957	6.984126984	1	2	NA	14	22	82.1	246	12	81238.0300757695	42853.68777	58
2921	C-2921	5	5	2	24	5	NA	1999_2000	65	1.67	NA	164	NA	NA	NA	90	NA	NA	5.1	1	2	2	NA	2	2	2	2	normal	no	2	20.17	100	64	0.6	373	35.9	128.459658240293	9.624664879	NA	2	NA	12	20	67.4	232	13	52499.9714798046	21844.27381	65
2923	C-2923	4	2.82	2	32	1	NA	1999_2000	55	1.42	NA	153	NA	NA	NA	143	NA	NA	5.2	1	2	NA	NA	2	2	2	2	normal	no	2	29.73	NA	NA	0.7	128	2	117.767247651419	1.5625	NA	2	NA	13	14	98.3	309	11	17076.2849304255	9262.327743	55
2924	C-2924	3	3.43	2	57	3	NA	1999_2000	39	1	NA	289	NA	NA	NA	91	NA	NA	5.9	1	2	2	NA	2	2	2	2	prediabetes	no	2	23.32	133.333333333333	66.6666666666667	0.5	29	1.8	109.324170818766	6.206896552	NA	2	NA	20	21	92.3	296	23	72822.620485558	38414.49427	39
2925	C-2925	3	2.67	1	81	3	NA	1999_2000	49	1.28	0.82	115	73	106.9	5.933614565	102	NA	NA	6	1	2	2	NA	2	2	2	2	prediabetes	no	1	28.75	142.666666666667	69.3333333333333	1.6	192	6.4	43.0183512879487	3.333333333	1	2	NA	23	30	109.5	174	17	13234.5408185903	7193.924303	49
2927	C-2927	1	1.15	2	77	3	NA	1999_2000	75	1.95	NA	250	NA	NA	NA	94	NA	NA	5.4	1	2	2	NA	2	2	2	2	normal	no	2	20.63	169.333333333333	88.6666666666667	0.4	43	8.3	101.87118390985	19.30232558	1	1	NA	14	22	90	328	26	48548.5862129566	27914.74595	75
2928	C-2928	5	5	2	31	3	NA	1999_2000	62	1.61	2.56	263	227	78.1	4.335035524	75	NA	NA	4.8	1	2	NA	NA	2	2	2	2	normal	no	2	22.9	102	50	0.5	132	6.5	128.511617380522	4.924242424	NA	2	NA	29	23	80.8	184	10	8925.52784477813	4081.541107	62
2929	C-2929	1	4.52	2	61	1	NA	1999_2000	45	1.18	1.46	169	129	210.1	11.66185613	202	NA	NA	7.3	1	1	2	1	2	2	2	2	diabetes	no	2	27.74	160.666666666667	72	0.4	94	2.1	112.52978130565	2.234042553	1	2	NA	24	24	105.5	287	45	3161.74764009569	1871.334041	45
2932	C-2932	1	1.23	2	70	1	NA	1999_2000	53	1.36	NA	223	NA	NA	NA	96	NA	NA	5.6	1	2	2	NA	2	2	2	2	normal	no	2	24.61	163.333333333333	82.6666666666667	0.6	34	7.2	96.4984667819884	21.17647059	NA	2	NA	19	20	94.8	214	17	2715.60732821337	1607.27832	53
2933	C-2933	2	1.6	1	25	2	NA	1999_2000	39	1	1.34	225	119	102.8	5.706039076	99	NA	NA	5.4	1	2	2	NA	2	2	2	2	prediabetes	no	2	33	152.666666666667	67.3333333333333	0.9	311	979	121.552292635877	314.7909968	NA	2	NA	52	34	102	281	32	51543.069858645	23751.93394	39
2934	C-2934	5	1.62	2	55	1	NA	1999_2000	38	0.97	NA	207	NA	NA	NA	77	NA	NA	5.3	1	2	2	NA	2	2	2	2	normal	no	2	28.87	139.333333333333	94.6666666666667	0.6	37	1.4	105.934037974911	3.783783784	NA	2	NA	19	21	104.3	244	13	7743.73557908726	4603.29297	38
2936	C-2936	4	3.11	1	66	3	NA	1999_2000	29	0.76	NA	257	NA	NA	NA	93	NA	NA	5.8	1	2	2	NA	2	2	2	2	prediabetes	no	2	27.84	142	57	1	137	24.2	83.0066438595258	17.66423358	NA	2	NA	28	21	103.5	208	23	45970.9938417956	24120.74299	29
2937	C-2937	5	5	1	29	3	NA	1999_2000	56	1.44	1.43	261	127	93.7	5.200932504	87	NA	NA	5.4	1	2	2	NA	2	2	2	2	normal	no	2	22.1	109.333333333333	76	0.7	99	3.5	127.914787598093	3.535353535	NA	2	NA	28	23	81.1	193	22	80810.4526505401	37238.84779	56
2938	C-2938	1	0.99	1	80	1	NA	1999_2000	65	1.68	NA	176	NA	NA	NA	101	NA	NA	5.8	1	2	2	NA	2	2	2	2	prediabetes	no	2	25.55	126	62	0.7	14	0.7	93.1471061335166	5	NA	2	NA	17	17	96	233	19	3874.52154692379	2359.753876	65
2939	C-2939	4	0.67	2	21	4	NA	1999_2000	44	1.14	NA	159	NA	NA	NA	80	NA	NA	4.9	1	2	2	NA	2	2	2	2	normal	no	2	23.17	109	65	0.5	333	21.9	136.757913228907	6.576576577	NA	2	NA	11	16	73.4	250	20	37180.6039026385	16997.29395	44
2940	C-2940	4	0.89	2	65	2	NA	1999_2000	54	1.39	1.61	164	143	113.7	6.311056838	109	NA	NA	5.5	1	2	2	NA	2	2	2	2	prediabetes	no	2	36.37	133.333333333333	63.3333333333333	0.8	86	18.8	81.7148406956136	21.86046512	1	2	NA	18	13	116	246	33	43459.4152244731	22040.21815	54
2941	C-2941	3	1.5	2	23	4	NA	1999_2000	45	1.15	1.14	219	101	84.9	4.712477798	81	NA	NA	5.1	1	2	NA	NA	2	2	2	2	normal	no	2	37.07	115	72	0.5	218	14.2	135.067372079053	6.513761468	NA	2	NA	32	33	111.2	304	20	41382.6889992393	18918.29759	45
2942	C-2942	4	1.74	2	65	3	NA	1999_2000	29	0.75	3.74	233	331	98.9	5.489564831	92	NA	NA	5.9	1	2	2	NA	2	2	2	2	prediabetes	no	2	32.99	167	68	0.6	41	6.4	99.5463753020168	15.6097561	NA	2	NA	17	16	103.3	405	22	46927.5990316393	23799.08967	29
2946	C-2946	4	2.04	1	30	3	NA	1999_2000	42	1.08	0.9	202	80	100.8	5.595026643	92	NA	NA	5.4	1	2	2	NA	2	2	2	2	normal	no	2	19.06	101.333333333333	74	0.9	288	60	117.830607469242	20.83333333	NA	2	NA	19	22	76	285	15	93844.1374649612	43908.91194	42
2947	C-2947	1	5	1	75	1	NA	1999_2000	41	1.05	2.07	225	183	111.7	6.200044405	108	NA	NA	5.9	1	2	2	NA	2	2	2	2	prediabetes	no	2	27.21	172	82	0.9	95	6	89.0661695480756	6.315789474	2	2	NA	23	19	101.6	150	25	3972.20936154494	2419.250047	41
2948	C-2948	2	1.58	1	67	4	NA	1999_2000	29	0.76	1.32	326	117	88.4	4.906749556	87	NA	NA	5.2	1	2	2	NA	2	2	2	1	normal	yes	2	30.14	165	99	4.2	239	6200	14.7405164127275	2594.142259	1	2	NA	21	26	110	190	37	8867.64149850837	4205.874391	29
2949	C-2949	2	0.74	1	40	3	NA	1999_2000	47	1.22	1.66	211	147	91.3	5.067717584	89	NA	NA	5.6	1	2	2	NA	2	2	2	2	normal	no	2	25.62	123.333333333333	76	0.7	18	0.4	119.456468227016	2.222222222	NA	2	NA	31	21	86	255	27	65462.8579914667	31751.07332	47
2951	C-2951	3	2.99	1	21	3	NA	1999_2000	47	1.22	0.62	156	55	88.7	4.923401421	88	NA	NA	5.5	1	2	2	NA	2	2	2	2	normal	no	2	20.32	104.666666666667	66.6666666666667	0.8	236	12.5	129.126460520143	5.296610169	NA	2	NA	20	23	76.5	189	21	80810.4526505401	37238.84779	47
2953	C-2953	3	2.23	1	34	2	NA	1999_2000	57	1.47	1.1	174	97	90	4.995559503	88	NA	NA	5	1	2	2	NA	2	2	2	2	normal	no	2	23.08	131.333333333333	70	0.8	160	4.8	119.097363671484	3	NA	2	NA	21	19	82.3	255	23	76739.5985709174	35905.83671	57
2956	C-2956	3	0.85	2	31	3	NA	1999_2000	60	1.56	0.72	181	64	90.2	5.006660746	88	NA	NA	5.4	1	2	2	NA	2	2	2	2	normal	no	2	22.1	104.666666666667	70	0.4	158	10.7	135.611869348747	6.772151899	NA	2	NA	13	16	72	333	57	97599.5685151635	44631.15883	60
2962	C-2962	1	0.92	1	73	1	NA	1999_2000	35	0.91	1.41	226	125	89.7	4.978907638	90	NA	NA	5.3	1	2	2	NA	2	2	1	2	normal	yes	2	22.87	120.666666666667	70	0.7	119	14.7	97.2918406993452	12.35294118	NA	2	NA	12	17	94.3	269	20	3867.94133420664	2344.671954	35
2969	C-2969	4	3.16	1	24	4	NA	1999_2000	45	1.18	1.03	185	91	92.7	5.145426288	90	NA	NA	5.2	1	2	NA	NA	2	2	2	2	normal	no	2	32.41	106	70.6666666666667	0.9	163	7.5	122.310618470394	4.601226994	NA	2	NA	36	22	114.8	266	47	42158.719746427	18195.37353	45
2973	C-2973	2	1.21	1	62	2	NA	1999_2000	58	1.49	0.5	186	44	91.1	5.056616341	92	NA	NA	5.7	1	2	2	NA	2	2	2	2	prediabetes	no	2	25.52	104	44	0.7	89	8.6	104.18075574136	9.662921348	NA	2	NA	16	21	97.2	344	13	18058.3240107859	9475.109323	58
2977	C-2977	2	2.84	2	69	1	NA	1999_2000	71	1.84	NA	240	NA	NA	NA	231	NA	NA	9.1	1	1	2	1	2	2	2	2	diabetes	no	2	29.72	122	60	1	81	9.9	60.9824533746445	12.22222222	NA	2	NA	29	53	102.2	193	265	2608.64040940954	1543.968133	71
2978	C-2978	2	0.98	1	63	3	NA	1999_2000	34	0.87	NA	180	NA	NA	NA	87	NA	NA	5.5	1	2	2	NA	2	2	2	2	normal	no	2	31.9	122.666666666667	84	1	84	5	84.5699117716305	5.952380952	NA	2	NA	46	34	110	267	29	35744.0553697847	18754.72121	34
2979	C-2979	7	1.81	1	81	4	NA	1999_2000	52	1.34	1.4	161	124	110.3	6.122335702	105	NA	NA	6	1	3	NA	NA	2	1	2	2	prediabetes	yes	2	24.21	206	99	1.4	95	1641	50.4945025489698	1727.368421	1	2	NA	26	29	94.5	263	15	11368.4841116396	5824.045945	52
2980	C-2980	4	2.63	1	30	3	NA	1999_2000	27	0.69	NA	175	NA	NA	NA	86	NA	NA	4.6	1	2	NA	NA	2	2	2	2	normal	no	2	27.34	122.666666666667	80	0.9	107	5.4	117.830607469242	5.046728972	NA	2	NA	93	41	99.7	143	67	104816.721083276	49042.89496	27
2984	C-2984	5	1.8	1	58	4	NA	1999_2000	49	1.28	NA	171	NA	NA	NA	107	NA	NA	5.6	1	2	2	NA	2	2	2	2	normal	no	2	22.79	124	80.6666666666667	0.8	311	88.7	102.583607104596	28.52090032	NA	2	NA	26	25	95.2	217	81	16218.8128877313	8164.747922	49
2987	C-2987	1	1.24	1	69	3	NA	1999_2000	38	0.98	NA	196	NA	NA	NA	81	NA	NA	5.9	1	2	2	NA	1	1	2	2	prediabetes	yes	2	30.97	128	72	0.6	51	5.6	104.495690684917	10.98039216	NA	2	NA	17	22	113.2	285	20	47312.2155173112	24824.47508	38
2988	C-2988	5	4.25	2	30	3	NA	1999_2000	46	1.2	1.86	211	165	87.1	4.834591474	88	NA	NA	4.8	1	2	NA	NA	2	2	2	2	normal	no	2	30.02	126	61	0.6	154	33.8	123.754419322218	21.94805195	NA	2	NA	13	15	103.7	260	16	87894.4060978279	40193.09981	46
2990	C-2990	1	0.57	1	45	1	NA	1999_2000	65	1.67	NA	184	NA	NA	NA	85	NA	NA	5	1	2	2	NA	2	2	2	2	normal	no	2	18.05	115.333333333333	76	0.7	162	1.4	115.798952961623	0.864197531	NA	2	NA	21	27	72.4	290	38	7078.69552154633	4147.795002	65
2991	C-2991	3	3.11	1	30	1	NA	1999_2000	38	0.99	NA	233	NA	NA	NA	85	NA	NA	5.6	1	2	2	NA	2	2	2	2	normal	no	2	21.29	110.666666666667	72.6666666666667	0.6	113	10.3	133.179591024818	9.115044248	NA	2	NA	63	23	85.1	167	48	15042.6517034331	8517.846467	38
2992	C-2992	5	5	1	53	5	NA	1999_2000	44	1.14	NA	155	NA	NA	NA	85	NA	NA	5.2	1	2	2	NA	2	2	2	2	normal	no	2	31.33	104	71	0.9	27	0.4	102.125675485937	1.481481481	NA	2	NA	22	18	102.9	192	15	58073.1819388063	29021.32939	44
2993	C-2993	4	5	1	41	2	NA	1999_2000	51	1.33	NA	242	NA	NA	NA	102	NA	NA	5.4	1	2	NA	NA	2	2	2	2	normal	no	2	22.87	107	74	0.7	49	1.4	118.715838124009	2.857142857	NA	2	NA	16	20	86.6	202	18	88772.8221493922	44960.32206	51
3000	C-3000	4	3.97	1	37	3	NA	1999_2000	70	1.82	0.96	190	85	84.9	4.712477798	83	NA	NA	4.6	1	2	NA	NA	2	2	2	2	normal	no	2	21.71	106.666666666667	70.6666666666667	0.7	141	4.4	121.706197344949	3.120567376	NA	2	NA	23	27	80.4	198	10	73215.9810567666	35771.51654	70
3006	C-3006	4	2.43	1	23	3	NA	1999_2000	58	1.5	NA	152	NA	NA	NA	85	NA	NA	5.1	1	2	NA	NA	2	2	2	2	normal	no	2	30.08	118.666666666667	47.3333333333333	0.8	171	9.2	127.530256030836	5.380116959	NA	2	NA	30	24	101.6	246	21	84830.8982595759	39091.53834	58
3008	C-3008	4	1.09	2	62	1	NA	1999_2000	NA	NA	NA	NA	NA	NA	NA	NA	NA	NA	5.2	1	2	2	NA	2	2	2	2	normal	no	2	31.19	156	77	NA	74	5.1	NA	6.891891892	1	2	NA	NA	NA	91.6	220	NA	2928.26062268858	1880.850313	NA
3011	C-3011	4	1.24	2	28	2	NA	1999_2000	60	1.56	1	169	89	74.9	4.157415631	70	NA	NA	4.4	1	2	2	NA	2	2	2	2	normal	no	2	22.21	104	64	0.4	130	8.4	138.165853873314	6.461538462	NA	2	NA	16	17	75	226	8	5203.55215285598	2245.206393	60
3013	C-3013	2	1.26	2	73	1	NA	1999_2000	56	1.44	NA	180	NA	NA	NA	106	NA	NA	6	1	1	2	2	2	2	2	2	prediabetes	no	2	25.44	130	70.6666666666667	0.6	24	3.5	94.7147005047461	14.58333333	NA	2	NA	18	27	102	217	20	1926.88213263881	1237.655158	56
3018	C-3018	5	3.52	1	53	3	NA	1999_2000	34	0.89	NA	179	NA	NA	NA	81	NA	NA	5.5	1	2	2	NA	2	2	1	2	normal	yes	2	35.23	143.333333333333	97.3333333333333	0.7	108	8.1	110.178428046703	7.5	NA	2	NA	68	37	114.8	262	32	70081.5043531859	35022.33482	34
3020	C-3020	2	3.39	1	27	1	NA	1999_2000	48	1.25	NA	261	NA	NA	NA	88	NA	NA	5.1	1	2	2	NA	2	2	2	2	normal	no	2	27.47	122.666666666667	58	0.7	155	17.5	129.515804992456	11.29032258	NA	2	NA	28	21	92.6	269	47	22044.6771743055	11656.10438	48
3021	C-3021	3	4.52	2	65	3	NA	1999_2000	NA	NA	NA	NA	NA	NA	NA	NA	NA	NA	NA	1	2	NA	NA	2	2	2	2	NA	no	2	32.09	152	80	NA	68	6.1	NA	8.970588235	NA	2	NA	NA	NA	NA	NA	NA	55348.2420565576	28069.57533	NA
3024	C-3024	3	3.55	2	25	1	NA	1999_2000	86	2.22	NA	163	NA	NA	NA	74	NA	NA	4.7	1	2	2	NA	2	2	2	2	normal	no	2	23.22	116.666666666667	72.6666666666667	0.6	111	2.9	127.663208359204	2.612612613	NA	2	NA	11	18	81.3	242	11	16817.8581133544	9445.193505	86
3026	C-3026	4	0.69	2	28	2	NA	1999_2000	65	1.67	0.94	202	83	103.5	5.744893428	101	NA	NA	5.2	1	2	2	NA	2	2	2	2	prediabetes	no	2	33.78	109	77	0.6	111	41.3	125.303364379193	37.20720721	NA	2	NA	14	13	104.2	349	16	236864.13597359	95264.06342	65
3029	C-3029	2	1.2	1	31	3	NA	1999_2000	62	1.6	0.93	242	82	102.8	5.706039076	95	NA	NA	5.2	1	2	2	NA	2	2	2	2	prediabetes	no	2	23.15	121.333333333333	67.3333333333333	0.9	120	7.8	117.100057702932	6.5	NA	2	NA	18	17	89.2	285	19	53566.8306663302	25063.48627	62
3032	C-3032	NA	3.76	2	19	3	NA	1999_2000	65	1.67	NA	148	NA	NA	NA	85	NA	NA	4.8	1	2	2	NA	NA	NA	NA	NA	normal	NA	1	16.95	112	80	0.7	420	74.8	127.684336459145	17.80952381	NA	NA	NA	13	17	69	292	13	36764.6794029857	16848.35523	65
3033	C-3033	3	2.43	2	84	3	NA	1999_2000	69	1.78	NA	190	NA	NA	NA	99	NA	NA	5.4	1	2	NA	NA	2	1	2	2	normal	yes	1	33.59	130.666666666667	70.6666666666667	1.2	258	114.7	44.634665381828	44.45736434	1	2	NA	19	24	99	157	18	17300.6238533879	7800.090407	69
3035	C-3035	3	3.16	2	69	3	NA	1999_2000	94	2.43	1.68	211	149	82.3	4.568161634	81	NA	NA	4.5	1	2	2	NA	2	2	2	2	normal	no	2	30.18	127.333333333333	79.3333333333333	0.4	47	1.9	107.067931925125	4.042553191	NA	2	NA	13	15	96.2	234	12	46000.2211098086	23328.77475	94
3037	C-3037	5	5	1	56	3	NA	1999_2000	50	1.28	1.22	182	108	97.3	5.400754885	98	NA	NA	5.1	1	2	NA	NA	2	2	2	2	normal	no	2	25.26	135	67	1	243	15	88.3329898864409	6.172839506	NA	2	NA	18	27	100.6	142	13	81796.4369838528	40876.72246	50
3039	C-3039	1	0.35	2	56	1	NA	1999_2000	57	1.49	NA	265	NA	NA	NA	88	NA	NA	5.8	1	2	2	NA	2	2	2	2	prediabetes	no	2	35.42	141.333333333333	89.3333333333333	0.7	181	4.4	101.437921801416	2.430939227	NA	2	NA	23	19	107.5	280	24	10218.988906795401	5965.343132	57
3040	C-3040	3	5	2	20	3	NA	1999_2000	31	0.81	2.1	192	186	78.3	4.346136767	77	NA	NA	4.8	1	2	2	NA	2	2	2	2	normal	no	2	38.15	95.3333333333333	56	0.5	152	13.9	137.611102061689	9.144736842	NA	2	NA	15	16	120.6	314	12	81222.2676988399	33795.09369	31
3043	C-3043	2	1.81	2	53	1	NA	1999_2000	57	1.48	0.84	178	74	88.3	4.901198934	84	NA	NA	5.3	1	2	NA	NA	2	2	2	2	normal	no	2	42.51	122	69	0.5	140	12.3	112.077961277105	8.785714286	NA	2	NA	23	20	107.4	217	22	8219.95334106246	4848.453153	57
3045	C-3045	1	0.75	2	73	4	NA	1999_2000	75	1.93	0.79	265	70	122.1	6.777309059	118	NA	NA	5.4	1	2	2	NA	2	2	2	2	prediabetes	no	2	38.77	140.666666666667	78	0.7	31	1.6	91.2605777843844	5.161290323	1	2	NA	15	16	120.2	251	24	12354.7370231649	7111.254316	75
3047	C-3047	NA	0.89	2	19	3	NA	1999_2000	43	1.11	NA	136	NA	NA	NA	83	NA	NA	4.9	1	2	2	NA	NA	NA	NA	NA	normal	NA	2	18.61	96.6666666666667	62.6666666666667	0.5	238	6.2	138.469613666421	2.605042017	NA	NA	NA	13	21	67	308	9	31630.8209938415	14844.49477	43
3048	C-3048	4	2.1	1	27	5	NA	1999_2000	35	0.9	NA	195	NA	NA	NA	80	NA	NA	5.2	1	2	NA	NA	2	2	2	2	normal	no	2	19.8	113	59	0.7	19	0.6	129.515804992456	3.157894737	NA	2	NA	18	23	72.3	263	20	73031.0002911465	33653.94222	35
3053	C-3053	4	4.97	2	31	4	NA	1999_2000	55	1.42	0.73	181	65	87.8	4.873445826	85	NA	NA	5.4	1	2	NA	NA	2	2	2	2	normal	no	2	23.85	102	54	0.7	222	10.5	118.501959802193	4.72972973	NA	2	NA	19	22	77.7	262	24	39951.418727202	18263.98543	55
3054	C-3054	3	1.85	2	68	3	NA	1999_2000	71	1.84	2.15	239	190	95.6	5.3063943160000004	93	NA	NA	5	1	2	NA	NA	2	2	2	2	normal	no	2	27.4	129.333333333333	66	0.7	91	11.8	94.1430473390578	12.96703297	1	2	NA	15	19	109.3	278	35	57255.6695122332	29036.91732	71
3055	C-3055	5	0	2	47	4	NA	1999_2000	58	1.5	NA	171	NA	NA	NA	83	NA	NA	4.9	1	2	NA	NA	2	2	2	2	normal	no	2	24.04	97.3333333333333	69.3333333333333	0.6	22	0.9	111.338044097813	4.090909091	NA	2	NA	16	16	86.9	316	13	34517.6975677148	18396.09888	58
3059	C-3059	5	2.11	1	66	3	NA	1999_2000	41	1.06	NA	241	NA	NA	NA	242	NA	NA	7.6	1	1	1	2	2	2	2	2	diabetes	no	2	41.33	107	60	2	92	867	36.1307402846155	942.3913043	1	2	NA	16	18	139	249	28	53318.3078476729	27975.8407	41
3062	C-3062	4	5	2	25	4	NA	1999_2000	34	0.87	1.19	156	105	100.2	5.561722913	97	NA	NA	5.2	1	2	2	NA	2	2	2	2	normal	no	2	45.29	124.666666666667	74	0.9	209	8.8	90.9825731016407	4.210526316	NA	2	NA	13	18	118.2	216	24	35618.6747987583	16283.25046	34
3064	C-3064	NA	1.2	1	19	1	NA	1999_2000	72	1.87	NA	181	NA	NA	NA	90	NA	NA	5	1	2	NA	NA	NA	NA	NA	NA	normal	NA	2	18.44	121.333333333333	74.6666666666667	0.6	38	3.9	142.609599556935	10.26315789	NA	NA	NA	13	19	72.5	215	15	2637.55814167735	1694.685403	72
3066	C-3066	4	4.06	2	38	3	NA	1999_2000	45	1.17	0.72	203	64	78.4	4.351687389	72	NA	NA	NA	1	2	2	NA	2	2	2	2	normal	no	2	36.7	128.666666666667	83.3333333333333	0.8	145	22.3	96.6558497590285	15.37931034	NA	2	NA	16	23	103	271	14	100933.409114878	46155.68575	45
3072	C-3072	4	0.06	2	26	3	NA	1999_2000	108	2.78	1.59	251	141	71.8	3.985346359	70	NA	NA	4.9	1	2	2	NA	2	2	2	2	normal	no	2	28.46	106.666666666667	57.3333333333333	0.3	191	12.7	149.938435864298	6.64921466	NA	2	NA	8	13	96.4	286	5	7357.17419850985	3061.185046	108
3074	C-3074	5	1.8	1	23	1	NA	1999_2000	43	1.1	NA	161	NA	NA	NA	86	NA	NA	4.6	1	2	NA	NA	2	2	2	2	normal	no	2	40.54	131	54	0.7	159	5	132.778206941824	3.144654088	NA	2	NA	58	30	139.4	194	42	22379.3925037446	11833.08483	43
3075	C-3075	1	0.9	2	85	3	NA	1999_2000	72	1.85	1.6	258	142	95.9	5.323046181	95	NA	NA	5.4	1	2	2	NA	2	2	2	2	normal	no	2	30.31	172	92	0.5	35	13.4	91.8518651495266	38.28571429	1	2	NA	24	29	106.8	190	32	26313.9319190348	11863.79461	72
3077	C-3077	NA	2.99	2	19	1	NA	1999_2000	65	1.68	NA	234	NA	NA	NA	78	NA	NA	4.7	1	2	2	NA	NA	NA	NA	NA	normal	NA	2	21.96	116	76	0.5	37	3.7	138.469613666421	10	NA	NA	NA	30	32	82.4	329	11	2241.33086908797	1473.54059	65
3080	C-3080	4	5	1	51	1	NA	1999_2000	58	1.5	0.87	236	77	96.6	5.361900533	91	NA	NA	5.6	1	2	2	NA	2	2	2	2	normal	no	2	27.8	136.666666666667	84.6666666666667	0.8	278	14.6	107.148234390433	5.251798561	NA	2	NA	21	19	100.5	215	36	10948.4073562619	5934.232634	58
3085	C-3085	3	2.27	1	68	1	NA	1999_2000	38	0.98	NA	232	NA	NA	NA	132	NA	NA	7.1	1	2	2	NA	1	1	1	2	diabetes	yes	2	35.54	NA	NA	1.1	52	17.2	73.1205782757873	33.07692308	1	2	NA	26	25	111.6	237	20	3291.87530810112	2004.896714	38
3087	C-3087	4	2.34	2	33	4	NA	1999_2000	53	1.36	NA	154	NA	NA	NA	76	NA	NA	5	1	2	2	NA	2	2	2	2	normal	no	2	57.55	134	89.3333333333333	0.5	116	14	126.923013311575	12.06896552	1	2	NA	14	16	128.6	362	14	34002.1460729377	15544.24649	53
3089	C-3089	2	1.31	2	67	3	NA	1999_2000	43	1.11	NA	208	NA	NA	NA	83	NA	NA	6	1	1	2	1	2	2	2	2	diabetes	no	2	42.35	134	64.6666666666667	0.4	15	21.5	108.408024221014	143.3333333	1	2	NA	18	14	126.5	296	24	46701.4842123077	23684.41671	43
3093	C-3093	4	5	2	75	4	NA	1999_2000	57	1.48	0.99	239	88	103.7	5.755994671	105	NA	NA	5.6	1	2	2	NA	2	2	2	2	prediabetes	no	2	22.75	154	0	0.8	82	22.6	76.7875590804591	27.56097561	1	2	NA	20	21	84	256	44	8123.33509182051	4675.704681	57
3094	C-3094	3	0.87	1	25	1	NA	1999_2000	43	1.12	2.66	232	236	96.5	5.356349911	89	NA	NA	5.4	1	2	2	NA	2	2	2	2	normal	no	2	26.35	128	73	0.8	128	4.4	125.953783119095	3.4375	NA	2	NA	53	35	90.5	260	111	19070.7273855137	10798.72958	43
3095	C-3095	1	1.19	1	64	1	NA	1999_2000	42	1.09	2.96	194	262	201.6	11.19005329	200	NA	NA	9	1	2	2	NA	2	2	2	2	diabetes	no	2	42.83	135	55	0.6	43	13.5	107.796191890437	31.39534884	1	2	NA	81	65	132.4	207	52	2131.48486128969	1298.167942	42
3097	C-3097	4	0.89	2	24	3	NA	1999_2000	58	1.5	NA	155	NA	NA	NA	86	NA	NA	5.1	1	2	2	NA	2	2	2	2	normal	no	2	26.79	116.666666666667	73.3333333333333	0.5	51	79	134.229954372163	154.9019608	NA	2	NA	19	20	79	204	14	82310.7058050382	34247.97279	58
3098	C-3098	4	4.44	2	68	3	NA	1999_2000	67	1.72	1.58	263	140	96.2	5.339698046	96	NA	NA	5.6	1	2	2	NA	2	2	2	2	normal	no	2	21.61	121.333333333333	66	0.6	33	17.3	97.7062686847106	52.42424242	NA	2	NA	24	29	69.5	246	19	45303.5841280115	22975.4789	67
3099	C-3099	3	3.46	1	33	4	NA	1999_2000	39	1.01	1.42	284	126	94.1	5.223134991	90	NA	NA	5.8	1	2	NA	NA	2	2	2	2	prediabetes	no	2	28.94	114	80.6666666666667	0.7	251	11.6	124.771881378581	4.621513944	NA	2	NA	31	20	94	228	41	41538.9533876065	17927.88722	39
3100	C-3100	4	1.96	2	20	5	NA	1999_2000	59	1.53	NA	262	NA	NA	NA	72	NA	NA	4.4	1	2	2	NA	2	2	2	2	normal	no	2	32.75	110.666666666667	57.3333333333333	0.6	60	4.1	131.695456678042	6.833333333	NA	2	NA	19	15	102.5	196	14	9288.38404900932	3864.725993	59
3102	C-3102	4	3.44	2	38	3	NA	1999_2000	45	1.18	2.91	201	258	89.6	4.973357016	88	NA	NA	5.1	1	2	2	NA	2	2	2	2	normal	no	2	24.93	113	57	0.4	100	14.1	129.834661328155	14.1	NA	2	NA	15	16	101.6	223	6	8274.57440073334	3783.867593	45
3104	C-3104	3	5	1	41	3	NA	1999_2000	74	1.92	1.47	228	130	NA	NA	NA	NA	NA	11.1	1	1	1	2	2	2	2	2	diabetes	no	2	23.71	106	78	1.1	45	3.3	86.490184254831	7.333333333	NA	2	NA	24	16	80.2	340	23	119364.809290344	57894.82659	74
3105	C-3105	2	0.03	2	24	4	NA	1999_2000	64	1.66	NA	192	NA	NA	NA	74	NA	NA	5.2	1	2	NA	NA	2	2	2	2	normal	no	2	37.34	124.666666666667	68.6666666666667	0.6	228	19.8	128.459658240293	8.684210526	NA	2	NA	13	15	123.3	408	6	8031.01863904669	3671.41924	64
3106	C-3106	4	5	2	20	3	NA	1999_2000	42	1.08	NA	151	NA	NA	NA	84	NA	NA	4.6	1	2	2	NA	2	2	2	2	normal	no	2	24.91	100.666666666667	72.6666666666667	0.6	167	10.2	131.695456678042	6.107784431	NA	2	NA	21	20	85.3	287	12	76492.61755	31827.17314	42
3108	C-3108	4	2.69	1	49	2	NA	1999_2000	39	1	NA	221	NA	NA	NA	90	NA	NA	5.8	1	2	NA	NA	2	2	2	2	prediabetes	no	2	25.96	142	95	0.7	38	1.3	112.953736577263	3.421052632	NA	2	NA	31	25	100.5	296	36	121111.522782805	58742.02498	39
3109	C-3109	5	2.83	2	26	3	NA	1999_2000	82	2.11	0.72	174	64	80.2	4.451598579	80	NA	NA	4.9	1	2	2	NA	2	2	2	2	normal	no	2	20.92	109	54	0.3	60	6.2	149.938435864298	10.33333333	NA	2	NA	14	17	81.6	330	9	7136.95433599917	2969.555607	82
3112	C-3112	4	5	2	70	3	NA	1999_2000	84	2.16	0.58	220	51	79.1	4.390541741	79	NA	NA	5.4	1	2	2	NA	2	2	2	2	normal	no	2	19.78	115.333333333333	64	0.6	59	26.5	96.4984667819884	44.91525424	NA	2	NA	17	24	74.5	238	18	30657.9849274944	17627.9049	84
3116	C-3116	1	1.08	1	57	1	NA	1999_2000	42	1.09	3.6	236	319	106.2	5.894760213	92	NA	NA	5.5	1	2	2	NA	2	2	2	2	prediabetes	no	2	27.15	154	79.3333333333333	0.4	66	20.5	127.25944714567	31.06060606	NA	2	NA	24	23	90.4	212	43	11445.4055604773	6203.614551	42
3117	C-3117	3	0.85	1	37	4	NA	1999_2000	61	1.59	0.62	234	55	83.8	4.651420959	85	NA	NA	4.5	1	2	2	NA	2	2	2	2	normal	no	2	30.38	178.666666666667	107.333333333333	0.9	271	16.2	112.810899874238	5.977859779	2	2	NA	38	57	97.8	214	16	30969.8309925823	13366.3367	61
3118	C-3118	2	0.65	1	79	1	NA	1999_2000	62	1.59	NA	228	NA	NA	NA	95	NA	NA	5.1	1	2	2	NA	2	2	2	2	normal	no	2	25.94	173.333333333333	66	1.2	72	9.7	61.5151745704405	13.47222222	1	2	NA	28	37	92	209	12	3286.28462045019	1992.082795	62
3120	C-3120	3	0	2	48	3	NA	1999_2000	63	1.63	0.91	204	81	90.3	5.012211368	84	NA	NA	5.2	1	2	2	NA	2	2	2	2	normal	no	2	23.18	123	64	0.5	84	2.8	115.617948848676	3.333333333	NA	2	NA	20	28	76.3	317	9	106280.572912766	52060.6673	63
3122	C-3122	3	4.07	2	78	3	NA	1999_2000	42	1.08	NA	282	NA	NA	NA	109	NA	NA	5.9	1	2	NA	NA	2	2	2	2	prediabetes	no	2	30.6	176.666666666667	70.6666666666667	0.7	42	15.8	88.4663636130714	37.61904762	1	2	NA	20	20	102	287	29	31536.8003889061	18133.21128	42
3124	C-3124	1	0.84	1	76	3	NA	1999_2000	52	1.34	NA	164	NA	NA	NA	99	NA	NA	5.7	1	2	2	NA	2	2	1	2	prediabetes	yes	1	24.9	132	66	0.6	115	9.4	100.044064545986	8.173913043	NA	2	NA	21	25	96.5	208	17	13606.7226644685	7244.030434	52
3128	C-3128	5	5	1	70	3	NA	1999_2000	59	1.52	NA	193	NA	NA	NA	95	NA	NA	4.9	1	2	NA	NA	2	2	2	2	normal	no	1	23.36	148	72	0.7	43	1.5	99.1241423754892	3.488372093	1	2	NA	19	23	94.3	154	13	29627.0435293001	15773.02708	59
3129	C-3129	3	0.89	1	20	1	NA	1999_2000	51	1.31	NA	198	NA	NA	NA	83	NA	NA	4.7	1	2	NA	NA	2	2	2	2	normal	no	2	23.83	117	62	0.7	214	16.5	135.278824972957	7.710280374	NA	2	NA	8	14	89.8	258	13	18442.8957246408	10555.96243	51
3130	C-3130	2	3.62	2	35	4	NA	1999_2000	45	1.17	NA	177	NA	NA	NA	97	NA	NA	4.7	1	2	NA	NA	2	2	2	2	normal	no	2	30.14	108.666666666667	65.3333333333333	0.5	129	4.6	125.354046867143	3.565891473	NA	2	NA	12	19	91	258	14	34394.2140488728	15723.48227	45
3132	C-3132	2	1.41	1	34	4	NA	1999_2000	48	1.25	1.19	138	105	87.8	4.873445826	84	NA	NA	5.4	1	2	2	NA	2	2	2	2	normal	no	2	18.48	124	73	0.9	174	29.8	114.93547270009	17.12643678	NA	2	NA	15	25	73.8	166	25	23837.9755680424	10288.28371	48
3133	C-3133	1	0.77	2	47	4	NA	1999_2000	39	1.02	NA	223	NA	NA	NA	294	NA	NA	7.9	1	1	1	2	2	2	2	2	diabetes	no	2	41.21	152.666666666667	88	0.7	215	8.9	107.27768952023	4.139534884	1	2	NA	19	18	120.3	305	73	26177.2502860051	14297.3919	39
3134	C-3134	4	1.32	1	67	3	NA	1999_2000	54	1.39	NA	253	NA	NA	NA	105	NA	NA	5.8	1	2	2	NA	1	2	2	2	prediabetes	yes	2	23.56	162.666666666667	74.6666666666667	1.1	69	747	73.5767541515268	1082.608696	1	2	NA	39	34	92.2	266	48	45749.4883060016	24004.52018	54
3135	C-3135	1	2.71	1	75	3	NA	1999_2000	26	0.68	NA	192	NA	NA	NA	82	NA	NA	5.4	1	2	2	NA	2	2	2	2	normal	no	1	24.57	166	98	1.1	27	61.1	70.0055648679356	226.2962963	NA	2	NA	68	65	98	209	62	38807.3936502452	20660.51816	26
3140	C-3140	5	5	1	39	3	NA	1999_2000	45	1.18	NA	139	NA	NA	NA	92	NA	NA	4.8	1	2	NA	NA	2	2	2	2	normal	no	2	35.19	127.333333333333	71.3333333333333	0.7	160	5.5	120.201718884097	3.4375	NA	2	NA	24	22	121.6	245	19	78723.1632956618	36833.93058	45
3141	C-3141	1	1.38	1	63	2	NA	1999_2000	39	1	NA	182	NA	NA	NA	73	NA	NA	5	1	2	2	NA	2	2	2	2	normal	no	2	26.22	177.333333333333	86.6666666666667	10	NA	NA	5.33600069543522	#VALUE!	NA	2	NA	20	23	96	271	75	36473.9152713613	19137.67493	39
3142	C-3142	4	1.94	1	61	3	NA	1999_2000	94	2.44	NA	261	NA	NA	NA	95	NA	NA	4.9	1	2	NA	NA	1	2	1	2	normal	yes	2	22.67	180	84	0.8	288	165	100.687357505476	57.29166667	2	2	NA	12	31	96.6	397	87	41406.2608703528	21725.65118	94
3143	C-3143	2	2.31	2	40	4	NA	1999_2000	54	1.39	NA	265	NA	NA	NA	112	NA	NA	5.3	1	2	NA	NA	2	2	2	2	normal	no	2	37.54	125.333333333333	65.3333333333333	0.6	357	21.1	116.292214538734	5.910364146	1	2	NA	13	17	107	300	18	32496.5714299437	17318.94603	54
3144	C-3144	3	1.41	2	24	4	NA	1999_2000	44	1.14	NA	200	NA	NA	NA	92	NA	NA	5.6	1	2	2	NA	2	2	2	2	normal	no	2	31.74	106.666666666667	62	0.5	356	33.9	134.229954372163	9.52247191	NA	2	NA	8	21	90.5	248	18	38513.4312280252	17606.60244	44
3146	C-3146	1	1.41	1	45	1	NA	1999_2000	61	1.56	1.4	173	124	100.4	5.572824156	95	NA	NA	5.1	1	2	2	NA	2	2	2	2	normal	no	1	26.8	122	84.6666666666667	0.6	156	8.1	121.317251623986	5.192307692	NA	2	NA	32	29	97.2	253	32	9874.06828995993	5402.620413	61
3148	C-3148	3	2.51	2	35	3	NA	1999_2000	33	0.86	3.44	239	305	110	6.105683837	102	NA	NA	5.6	1	1	2	2	2	2	2	2	prediabetes	no	2	37.7	118.666666666667	74.6666666666667	0.4	275	24	132.279843430407	8.727272727	NA	2	NA	15	16	NA	287	74	108511.38179144	49621.0054	33
3152	C-3152	2	0.73	2	31	4	NA	1999_2000	86	2.21	0.52	175	46	84.7	4.701376554	82	NA	NA	5	1	2	NA	NA	2	2	2	2	normal	no	2	29.66	100	58	0.8	169	4.4	100.95671167643	2.603550296	NA	2	NA	16	32	93.1	260	10	39951.418727202	18263.98543	86
3153	C-3153	4	1.63	2	49	4	NA	1999_2000	38	0.99	NA	211	NA	NA	NA	79	NA	NA	4.9	1	2	NA	NA	2	2	2	2	normal	no	2	29.12	120.666666666667	75.3333333333333	0.6	94	8.4	109.961732185415	8.936170213	NA	2	NA	25	23	94	321	32	38097.5459240646	20303.96786	38
3160	C-3160	NA	3.52	1	19	4	NA	1999_2000	45	1.17	0.44	147	39	90	4.995559503	87	NA	NA	5.4	1	2	2	NA	NA	NA	NA	NA	normal	NA	2	20.95	120	45	0.7	256	6.3	136.122786247693	2.4609375	NA	NA	NA	22	19	73.5	244	18	5779.33271654419	2673.483911	45
3161	C-3161	2	3.66	2	39	4	NA	1999_2000	51	1.31	NA	223	NA	NA	NA	84	NA	NA	5.5	1	2	2	NA	2	2	2	2	normal	no	2	28.1	101.333333333333	64	0.5	141	6.1	122.274058845918	4.326241135	NA	2	NA	19	15	NA	189	21	30556.9993168875	13969.28089	51
3162	C-3162	3	5	1	46	3	NA	1999_2000	52	1.34	1.66	229	147	105.2	5.839253996	98	NA	NA	5.3	1	2	2	NA	2	2	2	2	prediabetes	no	2	32.49	133	97	0.9	187	7.9	106.669926346918	4.22459893	1	2	NA	50	29	116.9	307	49	121420.53022887	58891.90109	52
3164	C-3164	2	3.63	1	31	4	NA	1999_2000	20	0.51	1.25	72	111	97.4	5.406305506	91	NA	NA	5.7	1	2	NA	NA	2	2	2	2	prediabetes	no	2	20.72	94	69.3333333333333	0.7	184	17.5	126.333561276312	9.510869565	NA	2	NA	57	52	84.2	359	29	41538.9533876065	17927.88722	20
3165	C-3165	3	0	2	31	3	NA	1999_2000	48	1.23	NA	171	NA	NA	NA	87	NA	NA	4.4	1	2	NA	NA	2	2	2	2	normal	no	2	20.75	99.3333333333333	52.6666666666667	0.7	156	7.8	118.501959802193	5	NA	2	NA	18	18	73.5	230	9	113180.492609219	51756.13601	48
3166	C-3166	1	0.14	1	26	1	NA	1999_2000	72	1.87	0.45	143	40	94.2	5.228685613	92	NA	NA	4.9	1	2	NA	NA	2	2	2	2	normal	no	2	24.78	102	65.3333333333333	0.7	110	3.2	130.323812630766	2.909090909	NA	2	NA	30	21	87.6	373	21	21309.8019224923	12196.86278	72
3172	C-3172	2	1.2	1	22	1	NA	1999_2000	44	1.13	NA	97	NA	NA	NA	83	NA	NA	5.1	1	2	2	NA	2	2	2	2	normal	no	2	22.37	101.333333333333	64	0.5	161	11.9	147.896696657672	7.391304348	NA	2	NA	32	28	82	256	25	15518.140922186	8881.951891	44
3173	C-3173	3	1.78	1	65	3	NA	1999_2000	45	1.17	2.31	267	205	92.5	5.134325044	87	NA	NA	6	1	2	2	NA	2	2	2	2	prediabetes	no	2	34.59	146	67	0.9	183	11.1	94.7813414457345	6.06557377	NA	2	NA	33	23	120.6	262	31	47312.2155173112	24824.47508	45
3174	C-3174	5	5	1	71	3	NA	1999_2000	61	1.58	1.06	285	94	103.3	5.733792185	97	NA	NA	5.2	1	2	NA	NA	2	2	2	2	prediabetes	no	2	25.19	131.333333333333	66.6666666666667	0.7	138	14	98.5095726927612	10.14492754	NA	2	NA	14	19	93.6	270	26	29627.0435293001	15773.02708	61
3175	C-3175	2	1.75	2	25	1	NA	1999_2000	65	1.68	NA	295	NA	NA	NA	77	NA	NA	4.8	1	2	NA	NA	2	2	2	2	normal	no	2	27.91	109	45	0.3	207	16	150.873853757595	7.729468599	NA	2	NA	7	12	96.6	368	6	1920.81525291967	1041.867155	65
3180	C-3180	4	1	1	39	2	NA	1999_2000	22	0.57	2.09	196	185	90.9	5.045515098	92	NA	NA	5.5	1	2	2	NA	2	2	2	2	normal	no	2	25.28	116	77.3333333333333	0.7	118	6.1	120.201718884097	5.169491525	NA	2	NA	39	26	94	291	26	57322.3452774958	28006.27941	22
3181	C-3181	NA	1.35	1	19	1	NA	1999_2000	35	0.91	NA	166	NA	NA	NA	79	NA	NA	4.9	1	2	2	NA	NA	NA	NA	NA	normal	NA	2	29.87	116	64.6666666666667	0.7	162	38.4	136.122786247693	23.7037037	NA	NA	NA	40	24	95.2	276	16	2310.974922	1538.587302	35
3182	C-3182	1	1.01	1	69	1	NA	1999_2000	39	1	3.6	206	319	161.9	8.986456483	160	NA	NA	7.5	1	1	2	1	2	2	2	2	diabetes	no	2	23.51	220	110	2.3	69	10790	29.987235390378	15637.68116	1	2	NA	19	23	85.3	223	26	2838.51163433321	1728.778315	39
3184	C-3184	3	5	1	55	3	NA	1999_2000	30	0.76	2.25	238	199	89.5	4.967806394	94	NA	NA	5	1	2	NA	NA	2	2	2	2	normal	no	2	23.64	108.666666666667	78.6666666666667	0.7	151	4.9	108.816450797698	3.245033113	NA	2	NA	22	19	102.1	274	32	95075.6010063032	47512.81472	30
3185	C-3185	3	1.8	2	47	3	NA	1999_2000	50	1.28	NA	198	NA	NA	NA	83	NA	NA	5.1	1	2	NA	NA	2	2	2	2	normal	no	2	35.24	138.666666666667	88	0.7	147	9.7	107.27768952023	6.598639456	NA	2	NA	17	17	90.8	261	19	114312.155948059	55994.8724	50
3190	C-3190	1	2.44	2	69	3	NA	1999_2000	58	1.5	0.86	222	76	92.6	5.139875666	91	NA	NA	4.4	1	2	NA	NA	2	2	2	2	normal	no	2	36.34	138	73	0.6	53	17.1	97.1004898188654	32.26415094	NA	2	NA	13	22	105.3	174	19	55348.2420565576	28069.57533	58
3192	C-3192	3	5	2	50	3	NA	1999_2000	46	1.19	2.11	231	187	101	5.606127886	99	NA	NA	5.4	1	2	2	NA	2	2	2	2	prediabetes	no	2	22.13	108.666666666667	74	0.4	13	14.9	120.497644772296	114.6153846	NA	2	NA	15	16	86.3	448	21	67675.1924706441	35699.18627	46
3193	C-3193	3	2.22	2	65	3	NA	1999_2000	58	1.5	NA	254	NA	NA	NA	93	NA	NA	5.6	1	2	2	NA	2	2	2	2	normal	no	2	25.9	149.333333333333	58	0.6	46	3	99.5463753020168	6.52173913	NA	2	NA	31	35	97.8	307	48	46701.4842123077	23684.41671	58
3194	C-3194	1	5	1	48	3	NA	1999_2000	28	0.72	3.55	254	314	88.2	4.895648313	80	NA	NA	5.6	1	2	2	NA	2	2	2	2	normal	no	2	21.43	118.666666666667	67.3333333333333	0.8	219	6.1	109.166161978793	2.785388128	NA	2	NA	22	21	81.9	299	97	106140.044328135	51480.49494	28
3196	C-3196	1	2.5	2	32	3	NA	1999_2000	30	0.78	1.23	159	109	89.2	4.951154529	85	NA	NA	5.1	1	2	2	NA	2	2	2	2	normal	no	2	28.26	117	73	0.5	88	8.7	127.714845352762	9.886363636	NA	2	NA	9	18	83.2	272	11	80876.0820967227	36983.70106	30
3197	C-3197	5	5	2	46	3	NA	1999_2000	39	1.02	1.69	229	150	95.6	5.3063943160000004	95	NA	NA	5	1	2	NA	NA	2	2	2	2	normal	no	2	22.6	134.666666666667	86	0.5	17	0.9	117.065055556845	5.294117647	NA	2	NA	29	25	80.2	331	13	83378.4217033937	40842.23629	39
3199	C-3199	1	1.31	1	85	4	NA	1999_2000	51	1.31	NA	137	NA	NA	NA	126	NA	NA	7.7	1	1	2	1	1	2	2	2	diabetes	yes	2	28.25	168	79	1.3	190	1330	53.8346244483644	700	1	2	NA	22	20	97	191	58	8717.84299788724	4262.026336	51
3202	C-3202	1	1.25	1	80	4	NA	1999_2000	NA	NA	NA	NA	NA	NA	NA	NA	NA	NA	NA	1	2	2	NA	2	2	1	1	NA	yes	2	22.75	130	74	NA	305	16.9	NA	5.540983607	1	2	NA	NA	NA	88.2	295	NA	8986.03193843834	4262.026336	NA
3204	C-3204	NA	0.48	1	19	3	NA	1999_2000	52	1.34	0.76	166	67	96.1	5.334147425	92	NA	NA	5.1	1	2	2	NA	NA	NA	NA	NA	normal	NA	2	30.51	126	66	0.9	264	9.6	126.173804990943	3.636363636	NA	NA	NA	13	19	98	187	14	29118.1010152805	13405.77433	52
3205	C-3205	3	5	2	69	3	NA	1999_2000	58	1.5	NA	226	NA	NA	NA	91	NA	NA	5.7	1	2	2	NA	2	2	2	2	prediabetes	no	2	24.73	155	75	0.9	34	1	69.2012407231119	2.941176471	NA	2	NA	21	25	78.9	295	15	45303.5841280115	22975.4789	58
3206	C-3206	3	5	2	46	3	NA	1999_2000	43	1.11	2.13	303	189	93.4	5.184280639	87	NA	NA	5.1	1	2	2	NA	2	2	2	2	normal	no	2	35.14	126	82.6666666666667	0.7	33	1.8	107.946960676423	5.454545455	NA	2	NA	47	37	105.2	330	113	106280.572912766	52060.6673	43
3210	C-3210	4	5	2	64	3	NA	1999_2000	74	1.92	NA	162	NA	NA	NA	84	NA	NA	5.1	1	2	NA	NA	2	2	2	2	normal	no	2	26.36	92	60.6666666666667	0.4	96	0.7	110.449677488747	0.729166667	NA	2	NA	15	20	80.5	202	8	57942.7297883373	29385.35639	74
3212	C-3212	4	5	2	65	3	NA	1999_2000	70	1.82	2.22	293	197	62.9	3.49134103	62	NA	NA	5.2	1	2	NA	NA	2	2	2	2	normal	no	2	26.46	109.333333333333	73.3333333333333	0.7	179	5	95.9160476461412	2.793296089	NA	2	NA	37	26	84.5	294	23	52299.6026611944	26523.47359	70
3215	C-3215	3	2.63	2	55	4	NA	1999_2000	64	1.65	0.51	221	45	104.6	5.805950266	103	NA	NA	6	1	2	2	NA	2	2	2	2	prediabetes	no	2	32.37	105.333333333333	70.6666666666667	0.8	82	5.1	86.958294675221	6.219512195	1	2	NA	17	23	104.5	204	18	22352.0886197412	11912.47567	64
3216	C-3216	5	5	2	41	4	NA	1999_2000	77	1.99	0.63	215	56	81.5	4.523756661	78	NA	NA	4.9	1	2	NA	NA	2	2	2	2	normal	no	2	27.85	117.333333333333	78.6666666666667	0.5	151	5.3	120.762560731051	3.509933775	NA	2	NA	13	17	89.7	212	19	32972.1068923038	17572.38117	77
3219	C-3219	5	0.98	1	70	3	NA	1999_2000	44	1.14	0.84	194	74	100.4	5.572824156	97	NA	NA	5.4	1	2	2	NA	2	2	2	2	normal	no	2	23.39	101.333333333333	63.3333333333333	0.7	42	5	99.1241423754892	11.9047619	NA	2	NA	21	25	87.6	280	14	27034.1130333222	14392.58684	44
3221	C-3221	1	1.7	1	60	1	NA	1999_2000	59	1.53	NA	219	NA	NA	NA	98	NA	NA	5.3	1	2	NA	NA	2	2	2	2	normal	no	2	28.08	134.666666666667	93.3333333333333	0.7	19	1	105.484711329543	5.263157895	1	2	NA	24	30	100.1	272	39	2270.80930766464	1383.022652	59
3222	C-3222	5	3.97	2	40	3	NA	1999_2000	69	1.78	NA	160	NA	NA	NA	74	NA	NA	4.8	1	2	NA	NA	2	2	2	2	normal	no	2	24.64	94	58	0.6	238	19.3	116.292214538734	8.109243697	NA	2	NA	15	16	78	138	9	72115.7569666842	36632.2694	69
3223	C-3223	5	4.86	2	58	3	NA	1999_2000	NA	NA	NA	NA	NA	NA	NA	NA	NA	NA	5.7	1	2	NA	NA	2	2	2	2	prediabetes	no	2	36.89	156	80.6666666666667	NA	113	30.8	NA	27.25663717	1	2	NA	NA	NA	116.2	204	NA	59254.4045192201	31257.15564	NA
3225	C-3225	3	1.07	1	21	3	NA	1999_2000	82	2.11	0.56	263	50	98.6	5.472912966	89	NA	NA	5	1	2	2	NA	2	2	2	2	normal	no	2	24.86	113.333333333333	86.6666666666667	0.8	261	36.8	129.126460520143	14.09961686	NA	2	NA	21	43	84	275	17	104492.028025633	48151.72542	82
3229	C-3229	2	0.97	2	36	1	NA	1999_2000	52	1.33	NA	190	NA	NA	NA	133	NA	NA	8	1	1	2	1	2	2	2	2	diabetes	no	2	41.34	120	71.3333333333333	0.6	340	162.5	119.221524574908	47.79411765	1	2	NA	47	39	122.5	304	47	21087.5346270171	11629.88407	52
3230	C-3230	4	5	1	62	3	NA	1999_2000	36	0.93	NA	223	NA	NA	NA	95	NA	NA	5.1	1	2	2	NA	2	2	2	2	normal	no	2	22.02	130	74.6666666666667	0.8	180	8.8	100.063095888942	4.888888889	NA	2	NA	28	20	88.9	308	39	42515.7101721732	22307.7735	36
3231	C-3231	5	5	1	49	4	NA	1999_2000	51	1.31	NA	205	NA	NA	NA	92	NA	NA	5.5	1	2	2	NA	2	2	2	2	normal	no	2	29.58	167	109	1.1	114	11.2	82.2922168029021	9.824561404	NA	2	NA	21	23	97.1	246	30	24667.1060335307	12417.72158	51
3232	C-3232	3	0.49	2	39	4	NA	1999_2000	37	0.97	NA	150	NA	NA	NA	89	NA	NA	4.9	1	2	2	NA	2	2	2	2	normal	no	2	26.64	100.666666666667	55.3333333333333	0.6	346	19	117.017724430201	5.49132948	NA	2	NA	17	19	88.2	299	18	24446.5344629417	11175.85216	37
3233	C-3233	2	0.77	2	40	4	NA	1999_2000	48	1.23	1.56	241	138	101.5	5.633880995	97	NA	NA	4.9	1	1	2	2	2	2	2	2	prediabetes	no	2	66.44	152	100	0.5	173	17.7	121.515959681073	10.23121387	1	2	NA	19	18	147.7	324	22	27773.8527036298	15169.41819	48
3234	C-3234	3	3.73	1	62	3	NA	1999_2000	33	0.85	2.62	218	232	104.3	5.789298401	101	NA	NA	5.6	1	2	2	NA	2	2	2	2	prediabetes	no	2	34.95	130.666666666667	72	1	87	3	85.097516373144	3.448275862	NA	2	NA	42	27	132.4	195	43	45749.4883060016	24004.52018	33
3238	C-3238	3	3.29	1	43	3	NA	1999_2000	58	1.5	NA	299	NA	NA	NA	92	NA	NA	4.8	1	2	NA	NA	2	2	2	2	normal	no	2	25.83	126	67	0.9	105	9.4	108.678845938064	8.952380952	NA	2	NA	23	22	88.6	247	32	121111.522782805	58742.02498	58
3243	C-3243	4	0.97	2	43	1	NA	1999_2000	42	1.08	2.56	264	227	109	6.05017762	102	NA	NA	5.1	1	2	2	NA	2	2	2	2	prediabetes	no	2	28.99	112.666666666667	75.3333333333333	0.7	179	10.1	109.979930713379	5.642458101	NA	2	NA	25	24	100.5	269	23	6794.14284587442	4038.80397	42
3244	C-3244	4	0.57	2	43	4	NA	1999_2000	55	1.42	0.69	155	61	85.2	4.729129663	81	NA	NA	5	1	2	2	NA	2	2	2	2	normal	no	2	22.39	97.3333333333333	64.6666666666667	0.6	181	5.9	114.142562450803	3.259668508	NA	2	NA	17	16	80.3	277	28	20349.358683128	11114.33603	55
3245	C-3245	3	1.33	2	49	4	NA	1999_2000	57	1.47	NA	275	NA	NA	NA	103	NA	NA	8.5	1	1	1	2	2	2	2	2	diabetes	no	2	34.39	111	84	1.1	139	235	61.5961860414651	169.0647482	1	2	NA	21	18	122.7	196	30	35395.747762338	18864.05299	57
3246	C-3246	3	2.28	1	74	3	NA	1999_2000	65	1.67	1.03	188	91	102.3	5.678285968	96	NA	NA	5.7	1	2	2	NA	2	2	2	2	prediabetes	no	2	22.31	131.333333333333	63.3333333333333	0.9	120	3.3	89.6218248622214	2.75	NA	2	NA	20	26	79.8	326	13	32624.2035820542	17368.67352	65
3251	C-3251	4	1.32	1	25	3	NA	1999_2000	51	1.31	NA	197	NA	NA	NA	97	NA	NA	4.9	1	2	2	NA	2	2	2	2	normal	no	2	27.15	120.666666666667	52.6666666666667	0.8	NA	NA	125.953783119095	#VALUE!	NA	2	NA	33	27	94.8	235	69	66963.7468922109	30858.0474	51
3252	C-3252	1	3.84	1	63	2	NA	1999_2000	81	2.1	NA	276	NA	NA	NA	89	NA	NA	5.2	1	2	NA	NA	2	2	2	2	normal	no	2	23.06	106	63.3333333333333	0.6	218	7.5	108.468697816902	3.440366972	NA	2	NA	17	25	90.4	259	12	41406.2608703528	21725.65118	81
3254	C-3254	1	0.77	1	72	1	NA	1999_2000	51	1.31	1.07	173	95	92.1	5.112122558	90	NA	NA	5.9	1	2	NA	NA	2	2	2	2	prediabetes	no	2	22.57	108.666666666667	67.3333333333333	0.7	99	9.6	97.8988133420661	9.696969697	NA	2	NA	20	19	88.5	262	27	2270.80930766464	1383.022652	51
3256	C-3256	1	0.83	2	65	1	NA	1999_2000	NA	NA	NA	NA	NA	NA	NA	NA	NA	NA	5.6	1	2	2	NA	9	2	9	1	normal	yes	2	31.03	147.333333333333	92.6666666666667	NA	150	5.3	NA	3.533333333	1	2	NA	NA	NA	89.1	250	NA	2621.05799424058	1551.317691	NA
3258	C-3258	1	0.41	2	72	1	NA	1999_2000	39	1	2.22	224	197	107.1	5.944715808	106	NA	NA	5.9	1	2	2	NA	2	2	2	2	prediabetes	no	2	38.27	140	63.3333333333333	0.4	95	12.5	105.088789947941	13.15789474	NA	2	NA	40	34	115.7	NA	122	1686.87288113073	1083.494878	39
3262	C-3262	4	5	2	42	4	NA	1999_2000	59	1.52	0.86	153	76	94.5	5.245337478	88	NA	NA	5	1	2	2	NA	2	2	2	2	normal	no	2	23.68	101.333333333333	57.3333333333333	0.7	64	3	110.66606028716	4.6875	NA	2	NA	12	16	81.8	264	20	22926.3196228944	12218.51029	59
3263	C-3263	4	2.71	1	38	1	NA	1999_2000	43	1.11	1.43	185	127	89.6	4.973357016	87	NA	NA	5.4	1	2	2	NA	2	2	2	2	normal	no	2	31	114	74	0.8	212	17.9	116.171104307425	8.443396226	2	2	NA	35	30	109	218	55	38869.037595595	22009.45027	43
3264	C-3264	5	5	2	41	3	NA	1999_2000	67	1.72	0.53	155	47	84.3	4.679174067	83	NA	NA	4.8	1	2	2	NA	2	2	2	2	normal	no	1	24.75	105.333333333333	80	0.8	59	1.9	94.8691742703094	3.220338983	NA	2	NA	29	30	91.3	185	36	95505.8642992182	46782.76462	67
3265	C-3265	1	0.1	1	68	4	NA	1999_2000	92	2.39	NA	236	NA	NA	NA	150	NA	NA	6.6	1	2	2	NA	1	1	2	2	diabetes	yes	2	29.95	142	92.6666666666667	1	164	14	81.9805522510576	8.536585366	NA	9	NA	31	23	104	352	27	10077.6425007064	4779.77132	92
3266	C-3266	1	1.16	1	78	3	NA	1999_2000	44	1.14	1.17	163	104	100.9	5.600577265	102	NA	NA	4.9	1	1	2	2	2	2	2	2	prediabetes	no	2	27.71	132	68.6666666666667	1.2	217	16.6	61.8989480483402	7.649769585	NA	2	NA	13	33	107.5	208	13	21546.9852279599	11471.3161	44
3271	C-3271	NA	1.16	2	19	4	NA	1999_2000	65	1.69	0.55	163	49	90.2	5.006660746	89	NA	NA	4.4	1	2	2	NA	NA	NA	NA	NA	normal	NA	2	19.47	106	64	0.5	263	22	138.469613666421	8.365019011	NA	NA	NA	14	23	61.8	249	31	5977.11767751909	3296.310763	65
3272	C-3272	4	1.82	2	36	4	NA	1999_2000	NA	NA	NA	NA	NA	NA	NA	NA	NA	NA	NA	1	2	2	NA	2	2	2	2	NA	no	2	20.54	90.6666666666667	60	NA	136	4.9	NA	3.602941176	NA	2	NA	NA	NA	74.5	NA	NA	24446.5344629417	11175.85216	NA
3273	C-3273	2	4.67	2	56	4	NA	1999_2000	36	0.93	4.6	272	407	238.8	13.25488455	234	NA	NA	9.1	1	2	2	NA	2	2	2	2	diabetes	no	2	28.18	126	89.3333333333333	0.8	151	7.4	86.4191532482346	4.900662252	1	2	NA	19	23	96.8	224	54	23232.4051887787	12381.63763	36
3274	C-3274	3	0.65	2	50	5	NA	1999_2000	36	0.93	NA	248	NA	NA	NA	122	NA	NA	5.5	1	2	2	NA	2	2	2	2	normal	no	2	48.08	130	91.3333333333333	0.8	210	46	89.7048764196391	21.9047619	NA	2	NA	20	16	136	369	48	79519.1857004704	41794.01399	36
3275	C-3275	3	4.44	2	63	1	NA	1999_2000	70	1.82	2.07	197	183	87.9	4.878996448	80	NA	NA	4.9	1	2	2	NA	2	2	2	2	normal	no	2	28.1	124	24	0.7	168	13.3	97.1165598274417	7.916666667	NA	2	NA	11	16	95.3	261	20	4623.22210229225	2736.332524	70
3276	C-3276	4	4.3	2	51	4	NA	1999_2000	41	1.06	0.88	162	78	82.6	4.584813499	80	NA	NA	5.4	1	2	2	NA	2	2	2	2	normal	no	2	26.03	136	82	0.5	152	9.6	113.480760506957	6.315789474	NA	2	NA	28	30	92.1	334	14	24872.1732916904	13255.54691	41
3278	C-3278	3	1.52	1	73	3	NA	1999_2000	43	1.12	1.93	163	171	107.6	5.972468917	101	NA	NA	5.9	1	2	2	NA	2	2	2	2	prediabetes	no	1	33.33	127	74	1.1	173	54.1	70.8817741722726	31.2716763	1	2	NA	17	28	119.1	257	29	27034.1130333222	14392.58684	43
3279	C-3279	2	3.52	1	42	4	NA	1999_2000	67	1.72	NA	185	NA	NA	NA	84	NA	NA	5.2	1	2	2	NA	2	2	2	2	normal	no	2	25.12	114.666666666667	74	1.1	138	1.8	85.9539451124511	1.304347826	NA	2	NA	32	28	86.4	249	26	21071.1640591971	10607.48059	67
3281	C-3281	1	0.7	1	65	1	NA	1999_2000	28	0.73	NA	181	NA	NA	NA	92	NA	NA	6	1	2	2	NA	2	2	2	2	prediabetes	no	2	40.33	137	87	0.6	180	51.1	107.127855500716	28.38888889	NA	2	NA	29	26	132.3	173	18	2127.86489850956	1289.870947	28
3285	C-3285	NA	4.28	2	19	1	NA	1999_2000	39	1	1.37	200	121	99.9	5.545071048	93	NA	NA	5.3	1	2	2	NA	NA	NA	NA	NA	normal	NA	2	33.59	132	68	0.6	59	8.5	132.517062465327	14.40677966	NA	NA	NA	26	22	113.1	299	19	2317.04184207285	1507.98823	39
3289	C-3289	3	0.53	2	34	2	NA	1999_2000	52	1.34	1	164	89	91.8	5.095470693	95	NA	NA	5.3	1	2	2	NA	2	2	2	2	normal	no	2	23.32	107.333333333333	60	0.5	89	5.7	126.136090629044	6.404494382	NA	2	NA	9	16	77.5	226	14	77811.5455353956	35582.32378	52
3291	C-3291	3	2.25	2	80	3	NA	1999_2000	75	1.93	1.1	213	97	114.3	6.344360568	108	NA	NA	5.6	1	2	NA	NA	2	2	2	2	prediabetes	no	2	26.73	144.666666666667	45.3333333333333	0.5	66	4.4	94.7530105428749	6.666666667	NA	2	NA	15	22	86.1	353	18	22316.8692142438	10061.69482	75
3292	C-3292	5	4	1	77	3	NA	1999_2000	55	1.41	NA	211	NA	NA	NA	96	NA	NA	5.5	1	2	2	NA	1	1	1	2	normal	yes	1	27.96	122	60	1.1	129	6.7	69.1401868774867	5.19379845	2	1	NA	20	26	106.7	197	55	33738.5926730091	17961.95882	55
3293	C-3293	2	1.32	2	60	4	NA	1999_2000	47	1.22	1.16	193	103	177.1	9.830150977	175	NA	NA	8	1	3	2	NA	7	1	2	2	diabetes	yes	2	35	171.333333333333	89.3333333333333	0.6	153	87.8	102.6905522	57.38562092	NA	7	NA	19	18	115.8	272	60	10153.7804971044	5844.407311	47
3294	C-3294	2	1.16	2	43	4	NA	1999_2000	49	1.28	NA	170	NA	NA	NA	109	NA	NA	6.3	1	2	2	NA	2	2	2	2	prediabetes	no	2	36.11	140	78	0.8	69	86.6	93.6964432804165	125.5072464	1	2	NA	17	20	109.4	318	53	23232.4051887787	12381.63763	49
3296	C-3296	2	2.98	2	74	4	NA	1999_2000	62	1.61	NA	221	NA	NA	NA	99	NA	NA	5.4	1	2	2	NA	2	2	2	2	normal	no	2	29.93	106.666666666667	60.6666666666667	0.7	167	18.7	90.6947622021212	11.19760479	NA	2	NA	17	22	96.2	181	26	11835.7238468916	6812.51589	62
3298	C-3298	1	1.88	1	46	1	NA	1999_2000	68	1.75	1.42	182	126	81.7	4.534857904	73	NA	NA	5.3	1	2	NA	NA	2	2	2	2	normal	no	2	21.43	140	72.6666666666667	0.7	121	2.6	115.080999453261	2.148760331	NA	2	NA	25	27	80.1	226	49	13078.2628807095	7088.652427	68
3302	C-3302	3	3.62	1	40	4	NA	1999_2000	NA	NA	NA	NA	NA	91.9	5.101021314	NA	NA	NA	5.5	1	2	2	NA	2	2	2	2	normal	no	2	20.81	123	88	NA	131	12.1	NA	9.236641221	NA	2	NA	NA	NA	72.7	337	NA	20793.5527175176	10467.72766	NA
3305	C-3305	3	1.42	2	76	3	NA	1999_2000	56	1.45	NA	242	NA	NA	NA	98	NA	NA	5.4	1	2	2	NA	2	2	2	2	normal	no	1	34.22	146.666666666667	75.3333333333333	1.1	75	112	52.074680863954	149.3333333	1	2	NA	46	70	101.6	193	84	39768.0693017073	22866.07372	56
3316	C-3316	4	0	2	22	3	NA	1999_2000	48	1.25	NA	146	NA	NA	NA	82	NA	NA	5	1	2	2	NA	2	2	2	2	normal	no	2	20	104	58	0.7	330	38.7	125.324101927933	11.72727273	NA	2	NA	24	29	78	238	11	68206.9347375568	28379.65271	48
3317	C-3317	4	2.33	2	24	3	NA	1999_2000	26	0.67	NA	204	NA	NA	NA	83	NA	NA	5.1	1	2	2	NA	2	2	2	2	normal	no	2	29.68	122	78.6666666666667	0.5	19	2	134.229954372163	10.52631579	NA	2	NA	22	19	100.5	193	39	82709.2299780077	34413.79138	26
3318	C-3318	3	0.32	2	39	4	NA	1999_2000	74	1.9	NA	142	NA	NA	NA	96	NA	NA	5.4	1	2	2	NA	2	2	2	2	normal	no	2	21.99	107.333333333333	69.3333333333333	0.6	173	5.9	117.017724430201	3.410404624	NA	2	NA	16	21	83.6	515	11	27819.1156968776	13033.33465	74
3323	C-3323	2	3.52	1	20	4	NA	1999_2000	55	1.42	NA	181	NA	NA	NA	78	NA	NA	4.8	1	2	2	NA	2	2	2	2	normal	no	2	20.48	98	63.3333333333333	1.1	294	32.1	98.557114893685707	10.91836735	NA	2	NA	9	18	72	303	15	30969.8309925823	13366.3367	55
3326	C-3326	3	1.2	2	41	3	NA	1999_2000	46	1.2	NA	126	NA	NA	NA	85	NA	NA	5	1	2	2	NA	2	2	2	2	normal	no	2	24.29	114	71	0.7	204	15.8	111.356470403662	7.745098039	NA	2	NA	13	20	87.5	313	15	58932.2918226072	29935.53256	46
3327	C-3327	4	1.08	1	21	3	NA	1999_2000	42	1.09	NA	152	NA	NA	NA	79	NA	NA	4.6	1	2	2	NA	2	2	2	2	normal	no	2	25.32	142	92.6666666666667	0.9	242	36	124.614099930119	14.87603306	NA	2	NA	35	28	86.4	301	40	102022.665107553	47013.80047	42
3330	C-3330	3	1.75	2	32	3	NA	1999_2000	59	1.52	4.25	329	376	81.1	4.501554174	73	NA	NA	4.8	1	2	2	NA	2	2	2	2	normal	no	2	30.26	104	44.6666666666667	0.4	39	7.4	134.771075758785	18.97435897	NA	2	NA	9	19	102	231	9	6580.73769113693	3120.632737	59
3332	C-3332	4	1.77	1	46	3	NA	1999_2000	36	0.93	2.59	218	229	121.4	6.738454707	113	NA	NA	5.4	1	2	2	NA	2	2	2	2	prediabetes	no	2	36.65	117.333333333333	87.3333333333333	0.9	299	10	106.669926346918	3.344481605	NA	2	NA	25	21	132.2	236	65	121420.53022887	58891.90109	36
3333	C-3333	4	2.99	2	80	3	NA	1999_2000	47	1.22	5.18	324	459	109.6	6.08348135	104	NA	NA	6.1	1	2	2	NA	2	2	2	2	prediabetes	no	2	33.59	153.333333333333	80	0.5	83	14.3	94.7530105428749	17.22891566	1	2	NA	13	19	106.7	282	13	21554.7835639611	9718.103921	47
3334	C-3334	3	1.43	2	23	1	NA	1999_2000	69	1.78	NA	182	NA	NA	NA	85	NA	NA	5.1	1	2	2	NA	2	2	2	2	normal	no	2	23.25	106	73.3333333333333	0.4	198	11.5	142.529828734685	5.808080808	NA	2	NA	12	13	86.5	336	8	1781.69618574876	982.614632	69
3336	C-3336	4	5	2	20	3	NA	1999_2000	50	1.28	1.57	186	139	88.6	4.917850799	84	NA	NA	4.8	1	2	NA	NA	2	2	2	2	normal	no	2	21.42	104.666666666667	69.3333333333333	0.7	303	15.1	126.892693573098	4.98349835	NA	2	NA	16	16	69.7	331	22	68662.0244172485	28569.00717	50
3339	C-3339	4	3.01	2	35	3	NA	1999_2000	80	2.06	NA	243	NA	NA	NA	86	NA	NA	4.5	1	2	2	NA	2	2	2	2	normal	no	2	20.75	98	72.6666666666667	0.6	11	0.7	119.965309493769	6.363636364	NA	2	NA	13	15	83.6	297	11	78449.0323449193	37201.09052	80
3343	C-3343	NA	1.46	1	19	5	NA	1999_2000	47	1.21	NA	249	NA	NA	NA	95	NA	NA	5	1	2	NA	NA	NA	NA	NA	NA	normal	NA	2	26.31	115	78	1	190	14.7	111.188587076762	7.736842105	NA	NA	NA	20	21	85.7	318	19	40065.062521868	17333.96466	47
3344	C-3344	3	1.19	1	63	5	NA	1999_2000	48	1.25	NA	187	NA	NA	NA	71	NA	NA	5.2	1	2	2	NA	2	2	2	2	normal	no	2	25.7	132	72	0.9	166	5.3	95.9676513256557	3.192771084	NA	2	NA	40	38	90.9	277	24	18058.3240107859	9475.109323	48
3345	C-3345	4	0	2	81	3	NA	1999_2000	56	1.45	1.34	181	119	106.4	5.905861456	100	NA	NA	5.5	1	2	2	NA	2	2	2	2	prediabetes	no	1	21.58	125	73	0.8	76	7.9	73.9749732744659	10.39473684	NA	2	NA	13	21	86.5	212	17	18005.3933503581	8117.839977	56
3348	C-3348	4	5	2	73	3	NA	1999_2000	91	2.35	NA	225	NA	NA	NA	92	NA	NA	5.3	1	2	2	NA	2	2	2	2	normal	no	2	21.13	144.666666666667	66.6666666666667	0.6	19	1.7	94.7147005047461	8.947368421	1	2	NA	18	23	79.7	200	19	45874.1972386327	26377.01036	91
3350	C-3350	2	1.87	1	67	4	NA	1999_2000	49	1.28	NA	199	NA	NA	NA	144	NA	NA	8.8	1	1	2	2	2	2	2	2	diabetes	no	2	25.94	155	87	1.4	103	481	55.0881520837349	466.9902913	1	2	NA	16	17	97.4	139	38	6916.69288907155	3543.404448	49
3355	C-3355	3	3.11	2	44	3	NA	1999_2000	28	0.72	1.49	179	132	110.2	6.11678508	112	NA	NA	6.2	1	2	2	NA	2	2	2	2	prediabetes	no	2	39.24	137.333333333333	82.6666666666667	0.6	183	9	113.434878563608	4.918032787	NA	2	NA	31	20	107.7	259	23	102770.114957916	50341.09825	28
3356	C-3356	3	0.89	1	70	1	NA	1999_2000	42	1.08	2.46	219	218	97.1	5.389653641	93	NA	NA	5.1	1	2	2	NA	2	2	2	2	normal	no	1	26.33	127.333333333333	72	0.6	68	11.2	103.84781740267	16.47058824	NA	2	NA	15	17	99.3	393	64	3291.87530810112	2004.896714	42
3357	C-3357	4	5	2	58	3	NA	1999_2000	63	1.62	1.31	181	116	100	5.55062167	97	NA	NA	5.3	1	2	NA	NA	2	2	2	2	normal	no	2	22.48	157.333333333333	82	0.6	28	1.9	103.975855934789	6.785714286	NA	2	NA	19	23	84.4	261	23	10980.7273054579	6410.008545	63
3358	C-3358	5	5	1	56	3	NA	1999_2000	67	1.72	1	204	89	95.1	5.278641208	95	NA	NA	5.3	1	2	NA	NA	2	2	2	2	normal	no	2	29.38	136	73.3333333333333	0.8	21	1.1	103.867572332033	5.238095238	NA	2	NA	37	32	109.3	315	28	80706.5491487256	40332.06497	67
3359	C-3359	2	1.36	1	65	3	NA	1999_2000	45	1.16	2.72	211	241	NA	NA	237	NA	NA	7.6	1	1	1	2	1	1	1	2	diabetes	yes	2	27.06	192	73	2.3	60	2440	30.7425904236841	4066.666667	1	2	NA	26	18	104.1	295	44	49819.4962031799	26140.0323	45
3360	C-3360	5	0.79	2	35	4	NA	1999_2000	52	1.34	1.65	201	146	74.3	4.124111901	82	NA	NA	4.9	1	2	NA	NA	2	2	2	2	normal	no	2	34.82	115.333333333333	62.6666666666667	0.7	121	48	115.590329696869	39.66942149	NA	2	NA	23	20	104.9	142	16	7480.26406906052	3504.524944	52
3362	C-3362	4	4.89	2	54	3	NA	1999_2000	35	0.91	2.1	216	186	111	6.161190053	104	NA	NA	5.2	1	2	2	NA	2	2	2	2	prediabetes	no	2	27.63	108.666666666667	76	0.9	173	11.8	75.9677029815916	6.820809249	NA	2	NA	26	21	107	240	17	67675.1924706441	35699.18627	35
3366	C-3366	3	1.36	2	64	4	NA	1999_2000	NA	NA	NA	NA	NA	NA	NA	NA	NA	NA	NA	1	1	2	1	2	2	2	2	diabetes	no	2	26.32	143.333333333333	69.3333333333333	NA	143	11.5	NA	8.041958042	1	2	NA	NA	NA	91.7	NA	NA	13409.1658036255	7718.172229	NA
3367	C-3367	4	1.44	2	77	3	NA	1999_2000	43	1.12	1.55	182	137	98.8	5.48401421	94	NA	NA	5.5	1	2	2	NA	2	2	2	2	normal	no	2	31.8	146	81.3333333333333	0.8	83	4.8	75.8383450616325	5.78313253	1	2	NA	24	22	98.4	290	27	39768.0693017073	22866.07372	43
3368	C-3368	2	2.79	1	22	1	NA	1999_2000	57	1.47	0.49	142	43	103.4	5.739342806	98	NA	NA	5.2	1	2	2	NA	2	2	2	2	prediabetes	no	2	21.8	115.333333333333	45.3333333333333	0.9	454	19.2	123.841492510553	4.22907489	NA	2	NA	21	24	74	219	26	15042.6517034331	8517.846467	57
3370	C-3370	1	1.8	1	85	3	NA	1999_2000	60	1.54	1.07	241	95	75.6	4.196269982	76	NA	NA	5.1	1	2	2	NA	2	2	2	2	normal	no	2	20.65	166	74	0.8	135	82.8	86.7262885115807	61.33333333	NA	2	NA	22	30	87.7	298	20	8441.34440020523	4588.47749	60
3372	C-3372	3	1.44	1	64	1	NA	1999_2000	60	1.55	NA	176	NA	NA	NA	91	NA	NA	5.7	1	2	2	NA	2	2	2	2	prediabetes	no	2	24.95	115.333333333333	78.6666666666667	0.9	385	52	95.3726518874366	13.50649351	NA	2	NA	31	39	93.1	184	55	1983.91740352355	1202.612732	60
3374	C-3374	3	0.96	1	85	3	NA	1999_2000	70	1.8	0.89	178	79	111.6	6.194493783	108	NA	NA	5.1	1	2	2	NA	2	2	2	2	prediabetes	no	2	19.41	150	86.6666666666667	0.9	99	19	83.6956138936727	19.19191919	1	2	NA	19	24	89.3	234	24	28073.0035987923	15259.69549	70
3376	C-3376	5	2.13	2	23	3	NA	1999_2000	93	2.4	NA	277	NA	NA	NA	67	NA	NA	4.4	1	2	2	NA	2	2	2	2	normal	no	2	24.46	104	70.6666666666667	0.4	158	8.9	142.529828734685	5.632911392	NA	2	NA	14	18	98.5	248	8	9288.38404900932	3864.725993	93
3377	C-3377	3	0.9	1	48	1	NA	1999_2000	44	1.13	NA	261	NA	NA	NA	87	NA	NA	4.9	1	2	NA	NA	2	2	2	2	normal	no	2	30.73	125.333333333333	89.3333333333333	0.9	48	1	105.351319652185	2.083333333	NA	2	NA	53	36	111.2	210	180	13078.2628807095	7088.652427	44
3381	C-3381	5	5	2	28	3	NA	1999_2000	86	2.21	2.81	265	249	78.7	4.368339254	73	NA	NA	4.7	1	2	NA	NA	2	2	2	2	normal	no	2	35.72	125	56	0.4	76	2.6	138.165853873314	3.421052632	NA	2	NA	14	19	116.7	336	12	7670.9042152028	3191.722344	86
3382	C-3382	1	1.69	1	74	1	NA	1999_2000	34	0.87	NA	198	NA	NA	NA	86	NA	NA	7.7	1	1	2	1	2	2	2	1	diabetes	yes	2	36.63	161.333333333333	68	0.8	76	116.4	92.8670915755475	153.1578947	1	2	NA	30	34	116.8	157	52	3291.87530810112	2004.896714	34
3385	C-3385	9	0.82	1	33	3	NA	1999_2000	48	1.23	0.85	166	75	100.2	5.561722913	97	NA	NA	4.3	1	2	NA	NA	2	2	2	2	normal	no	2	21.5	105.333333333333	73.3333333333333	0.7	348	10.3	124.771881378581	2.959770115	NA	2	NA	17	15	80.3	239	14	109326.855211277	51153.15019	48
3386	C-3386	1	0.67	1	57	1	NA	1999_2000	46	1.19	NA	252	NA	NA	NA	83	NA	NA	4.9	1	2	NA	NA	2	2	2	2	normal	no	2	26.07	111.333333333333	68	0.8	369	16.4	103.223593383575	4.444444444	NA	2	NA	29	22	99.1	268	49	9415.36878239475	5576.538491	46
3387	C-3387	2	1.19	2	42	1	NA	1999_2000	46	1.18	1.48	194	131	96	5.328596803	94	NA	NA	5.3	1	2	NA	NA	2	2	2	2	normal	no	2	30.36	120	78.6666666666667	0.7	119	21.4	110.66606028716	17.98319328	NA	2	NA	27	30	98	355	16	10099.4904274023	5798.346154	46
3389	C-3389	NA	2.63	2	19	4	NA	1999_2000	80	2.06	0.87	185	77	87.1	4.834591474	88	NA	NA	5.4	1	2	2	NA	NA	NA	NA	NA	normal	NA	2	24.71	117.333333333333	68	0.6	155	103.8	132.517062465327	66.96774194	NA	NA	NA	12	18	79.3	434	18	6385.71321596826	3463.076618	80
3393	C-3393	NA	3.6	1	19	3	NA	1999_2000	44	1.13	2.02	192	179	91.3	5.067717584	93	NA	NA	4.2	1	2	NA	NA	NA	NA	NA	NA	normal	NA	2	34.17	143	77	0.7	203	5.6	136.122786247693	2.75862069	NA	NA	NA	59	28	110.5	237	48	42878.8225550315	18551.32497	44
3400	C-3400	3	1.63	2	68	3	NA	1999_2000	NA	NA	NA	NA	NA	NA	NA	NA	NA	NA	NA	1	2	NA	NA	2	2	2	2	NA	no	2	19.73	128.666666666667	61.3333333333333	NA	17	0.8	NA	4.705882353	NA	2	NA	NA	NA	76.8	NA	NA	53823.1445276724	27296.12999	NA
3403	C-3403	4	4.24	2	62	4	NA	1999_2000	60	1.56	0.86	211	76	110.8	6.15008881	105	NA	NA	6	1	2	2	NA	2	2	2	2	prediabetes	no	2	41.82	126	92	0.7	89	5.3	97.7224389489251	5.95505618	1	2	NA	19	15	121.6	231	14	11835.7238468916	6812.51589	60
3404	C-3404	5	5	2	35	3	NA	1999_2000	61	1.58	NA	170	NA	NA	NA	92	NA	NA	5.2	1	2	2	NA	2	2	2	2	normal	no	2	19.89	91.3333333333333	52	0.5	91	6.7	125.354046867143	7.362637363	NA	2	NA	12	22	71.4	284	17	86584.4028079476	39594.05039	61
3406	C-3406	4	3.2	2	27	3	NA	1999_2000	47	1.22	NA	168	NA	NA	NA	75	NA	NA	5.8	1	3	2	NA	2	2	2	2	prediabetes	no	2	32.09	116	68	0.6	51	8.5	126.085091949279	16.66666667	NA	2	NA	20	21	95.7	383	10	82310.7058050382	34247.97279	47
3408	C-3408	5	2.22	1	67	3	NA	1999_2000	42	1.09	NA	196	NA	NA	NA	97	NA	NA	6.1	1	2	2	NA	2	2	2	2	prediabetes	no	2	26.51	129	60	0.9	29	1.2	93.6096962065726	4.137931034	NA	2	NA	32	25	99	178	31	37910.4070684942	19891.39475	42
3409	C-3409	1	1.17	1	28	1	NA	1999_2000	37	0.95	NA	233	NA	NA	NA	89	NA	NA	4.9	1	2	2	NA	2	2	2	2	normal	no	2	28.44	104	69.3333333333333	0.7	98	3.8	128.712807001502	3.87755102	NA	2	NA	61	27	89.7	245	56	13951.235657954	7985.11913	37
3410	C-3410	4	5	2	62	3	NA	1999_2000	82	2.13	1.22	247	108	96.7	5.367451155	93	NA	NA	4.8	1	2	NA	NA	2	2	2	2	normal	no	2	23.88	146.666666666667	80	0.5	109	7	105.976885991241	6.422018349	NA	2	NA	22	25	85	299	34	42362.7682107416	21484.05928	82
3412	C-3412	3	1.02	1	66	3	NA	1999_2000	42	1.09	NA	175	NA	NA	NA	96	NA	NA	5.4	1	2	2	NA	2	1	1	2	normal	yes	1	30.74	167.333333333333	84	0.7	47	11.3	101.621002085655	24.04255319	2	1	NA	29	28	113.7	202	40	35744.0553697847	18754.72121	42
3415	C-3415	1	0.74	2	43	1	NA	1999_2000	29	0.76	NA	162	NA	NA	NA	144	NA	NA	9.6	1	1	1	1	2	2	2	2	diabetes	no	2	41.62	124	68.6666666666667	0.6	216	297.5	114.142562450803	137.7314815	NA	2	NA	28	25	135.6	268	34	7383.27780349751	4354.948874	29
3417	C-3417	4	1.2	2	37	1	NA	1999_2000	43	1.11	NA	184	NA	NA	NA	92	NA	NA	4.8	1	2	2	NA	2	2	2	2	normal	no	2	24.25	110.666666666667	55.3333333333333	0.3	60	0.5	140.023810664553	0.833333333	NA	2	NA	15	14	82.8	204	14	13159.9470337754	7390.848787	43
3423	C-3423	1	0.79	2	61	4	NA	1999_2000	75	1.93	0.73	190	65	195.4	10.84591474	189	NA	NA	7.4	1	1	2	1	2	2	2	2	diabetes	no	2	44.77	141	68	0.5	138	7	106.638041850716	5.072463768	1	2	NA	12	14	121.5	316	24	10553.6778562297	6074.583948	75
3426	C-3426	4	5	1	23	4	NA	1999_2000	NA	NA	NA	NA	NA	91.3	5.067717584	NA	NA	NA	5.1	1	2	2	NA	2	2	2	2	normal	no	2	21.19	121	83	NA	442	134.1	NA	30.33936652	NA	2	NA	NA	NA	70.8	328	NA	30561.8052988292	13190.23601	NA
3429	C-3429	5	3.97	1	43	3	NA	1999_2000	41	1.06	NA	181	NA	NA	NA	89	NA	NA	4.7	1	2	NA	NA	2	2	2	2	normal	no	2	25.68	112.666666666667	73.3333333333333	0.6	193	10	122.835692405802	5.18134715	NA	2	NA	23	25	98	173	18	79938.3792660761	40485.98648	41
3430	C-3430	NA	0.92	1	19	1	NA	1999_2000	72	1.86	0.41	131	36	94.1	5.223134991	88	NA	NA	5.2	1	2	2	NA	NA	NA	NA	NA	normal	NA	2	17.82	108.666666666667	66	0.5	188	28	150.682041895608	14.89361702	NA	NA	NA	17	21	69.3	324	18	2470.67429402536	1602.957863	72
3432	C-3432	4	5	1	27	1	NA	1999_2000	36	0.94	0.81	148	72	96.4	5.35079929	103	NA	NA	5.1	1	2	NA	NA	2	2	2	2	normal	no	2	34.03	145.333333333333	86.6666666666667	0.6	174	9.1	135.687768340704	5.229885057	NA	2	NA	124	50	110.1	234	64	21168.5513656305	11192.85361	36
3433	C-3433	5	4.55	2	41	5	NA	1999_2000	48	1.23	NA	156	NA	NA	NA	77	NA	NA	5	1	2	2	NA	2	2	2	2	normal	no	2	25.99	113.333333333333	85.3333333333333	0.4	162	12.8	127.434678217361	7.901234568	1	2	NA	32	20	100	240	19	101411.131236363	49675.41121	48
3436	C-3436	1	1.94	2	63	1	NA	1999_2000	53	1.36	2.31	131	205	101.7	5.644982238	103	NA	NA	5.7	1	2	NA	NA	2	2	2	2	prediabetes	no	2	32.13	140.666666666667	68	0.6	121	5.9	100.792325683493	4.876033058	NA	2	NA	32	33	112	140	25	2942.40408074684	1956.103038	53
3437	C-3437	4	2.04	2	25	3	NA	1999_2000	65	1.69	NA	203	NA	NA	NA	70	NA	NA	4.6	1	2	2	NA	2	2	2	2	normal	no	2	25.99	93.3333333333333	54	0.4	152	9.8	140.767937704992	6.447368421	NA	2	NA	27	23	92.4	274	6	6016.21592846711	2503.236941	65
3438	C-3438	5	3.93	1	42	1	NA	1999_2000	37	0.95	NA	304	NA	NA	NA	81	NA	NA	5.1	1	2	2	NA	2	2	2	2	normal	no	2	29.26	152	86	1	213	15.1	96.368929987103	7.089201878	NA	2	NA	108	40	99.9	240	140	22937.6275882398	12550.37857	37
3439	C-3439	4	3.52	2	24	3	NA	1999_2000	47	1.21	0.6	139	53	82.1	4.557060391	83	NA	NA	4.6	1	2	2	NA	2	2	2	2	normal	no	2	21.7	92	61	0.5	34	18	134.229954372163	52.94117647	NA	2	NA	14	18	73.7	206	9	82709.2299780077	34413.79138	47
3440	C-3440	NA	4.63	2	19	2	NA	1999_2000	48	1.25	0.78	183	69	85.9	4.767984014	83	NA	NA	4.7	1	2	2	NA	NA	NA	NA	NA	normal	NA	2	22.24	114	70	0.5	231	26.3	138.469613666421	11.38528139	NA	NA	NA	15	16	76.4	298	9	27832.9759025703	13062.148	48
3443	C-3443	4	2.16	2	39	3	NA	1999_2000	71	1.85	NA	297	NA	NA	NA	79	NA	NA	4.7	1	2	NA	NA	2	2	2	2	normal	no	2	34.78	110.666666666667	56	0.4	142	13.1	129.029686427921	9.225352113	NA	2	NA	20	17	113.5	249	9	113180.492609219	51756.13601	71
3446	C-3446	4	2.62	1	47	4	NA	1999_2000	45	1.16	1.25	183	111	98.2	5.45071048	95	NA	NA	4.5	1	2	NA	NA	2	2	2	2	normal	no	2	26.37	117.333333333333	62	1	175	35.8	93.4183084111534	20.45714286	NA	2	NA	18	21	93.2	320	17	21530.6426743317	10838.78772	45
3448	C-3448	1	2.38	1	22	1	NA	1999_2000	43	1.12	2.47	211	219	104.1	5.778197158	94	NA	NA	5.1	1	2	2	NA	2	2	2	2	prediabetes	no	2	21.31	109	64	0.5	102	1.6	147.896696657672	1.568627451	NA	2	NA	54	36	77.6	263	25	17038.457826296	9647.964378	43
3449	C-3449	3	1.7	2	21	1	NA	1999_2000	NA	NA	NA	NA	NA	NA	NA	NA	NA	NA	NA	1	2	2	NA	2	2	2	2	NA	no	2	24.59	NA	NA	NA	112	8.6	NA	7.678571429	NA	2	NA	NA	NA	91.2	NA	NA	1548.87037737456	854.209999	NA
3450	C-3450	1	0.69	2	85	1	NA	1999_2000	46	1.2	1.19	160	105	140.3	7.787522202	138	NA	NA	6.9	1	1	2	1	2	1	2	2	diabetes	yes	1	25.86	181.333333333333	65.3333333333333	1.1	70	250	49.2399438218269	357.1428571	1	2	NA	17	20	95.8	340	12	1971.9277476704	1266.588395	46
3452	C-3452	NA	0.05	2	19	1	NA	1999_2000	38	0.98	0.98	141	87	95.8	5.31749556	88	NA	NA	5.3	1	2	NA	NA	NA	NA	NA	NA	normal	NA	2	28.32	110	74	0.5	277	18	138.469613666421	6.498194946	NA	NA	NA	34	28	89.4	281	24	2935.78119992905	1910.679131	38
3455	C-3455	2	0.89	1	75	2	NA	1999_2000	73	1.88	0.8	198	71	122.8	6.81616341	120	NA	NA	5.8	1	2	2	NA	2	2	2	1	prediabetes	yes	2	34.78	153	57	0.7	70	6.9	96.0891617730299	9.857142857	1	2	NA	15	23	115.7	279	29	10885.7944818157	5795.446006	73
3456	C-3456	NA	1.89	2	19	1	NA	1999_2000	45	1.16	1.32	163	117	87.5	4.856793961	86	NA	NA	5.1	1	2	2	NA	NA	NA	NA	NA	normal	NA	2	28.06	112	65.3333333333333	0.5	367	15.9	138.469613666421	4.332425068	NA	NA	NA	12	15	81.3	340	13	2129.87558819554	1386.175795	45
3457	C-3457	2	0.95	2	24	2	NA	1999_2000	56	1.45	1.58	213	140	73.3	4.0686056839999996	72	NA	NA	5.3	1	2	2	NA	2	2	2	2	normal	no	2	27.67	92	50	0.4	187	6.1	141.64614379653	3.262032086	NA	2	NA	40	35	91.2	333	12	4692.60264282753	1952.505765	56
3458	C-3458	3	2.13	2	21	3	NA	1999_2000	63	1.63	NA	208	NA	NA	NA	69	NA	NA	4.8	1	2	2	NA	2	2	2	2	normal	no	2	26.53	105	63	0.4	287	19.5	144.313772087167	6.794425087	NA	2	NA	11	17	85.2	294	14	6580.73769113693	2839.428509	63
3459	C-3459	1	0.68	2	43	2	NA	1999_2000	39	1	1.46	172	129	97.6	5.41740675	94	NA	NA	5.4	1	2	2	NA	2	2	2	2	normal	no	2	31.92	134.666666666667	65.3333333333333	0.5	112	3.4	119.26974709082	3.035714286	NA	2	NA	17	23	97.2	204	27	84038.6792398416	41165.65803	39
3461	C-3461	NA	3.42	1	19	1	NA	1999_2000	55	1.42	0.76	139	67	82.1	4.557060391	77	NA	NA	4.9	1	2	NA	NA	NA	NA	NA	NA	normal	NA	2	22.77	110	57.3333333333333	0.8	260	16.1	130.742643552982	6.192307692	NA	NA	NA	20	21	91.5	216	21	2723.35275985561	1766.894055	55
3462	C-3462	1	2.43	2	65	1	NA	1999_2000	38	0.98	2.7	239	239	329.7	18.30039964	325	NA	NA	12.9	1	1	2	1	2	2	2	2	diabetes	no	2	29.8	159	67	0.5	55	206.5	104.017911909037	375.4545455	1	2	NA	18	13	90.4	216	19	6805.02120462884	4027.66738	38
3466	C-3466	3	1.15	1	70	3	NA	1999_2000	46	1.2	NA	294	NA	NA	NA	88	NA	NA	5.3	1	2	2	NA	2	1	2	2	normal	yes	2	27.84	103	67	0.5	232	75	109.726142007638	32.32758621	NA	2	NA	29	27	107.7	301	28	33738.5926730091	17961.95882	46
3469	C-3469	4	5	2	64	3	NA	1999_2000	49	1.28	1.4	287	124	88.8	4.928952043	83	NA	NA	4.9	1	2	NA	NA	2	2	2	2	normal	no	2	27.83	122.666666666667	74.6666666666667	0.8	35	1.8	82.2246334228352	5.142857143	NA	2	NA	18	23	102.2	127	22	57942.7297883373	29385.35639	49
3470	C-3470	3	0.9	2	20	1	NA	1999_2000	39	1.01	2.66	171	236	95.7	5.311944938	92	NA	NA	5.1	1	2	2	NA	2	2	2	2	normal	no	2	20.49	102	68.6666666666667	0.5	237	12.3	137.611102061689	5.189873418	NA	2	NA	15	17	77.5	288	16	15488.55323	8542.01696	39
3472	C-3472	NA	0.72	2	19	1	NA	1999_2000	47	1.22	1	240	89	83.1	4.612566607	80	NA	NA	5	1	2	NA	NA	NA	NA	NA	NA	normal	NA	2	24.48	NA	NA	0.4	92	11.4	146.1200438	12.39130435	NA	NA	NA	16	23	73.5	201	10	2284.71895651061	1572.75301	47
3476	C-3476	5	1.9	1	47	4	NA	1999_2000	62	1.6	NA	211	NA	NA	NA	87	NA	NA	5.3	1	2	2	NA	2	2	2	2	normal	no	2	21.22	101.333333333333	67.3333333333333	0.8	126	5.1	109.847214709995	4.047619048	NA	2	NA	65	46	82.8	201	318	14639.619832425	7477.593855	62
3478	C-3478	3	5	1	51	3	NA	1999_2000	40	1.03	NA	247	NA	NA	NA	83	NA	NA	5.5	1	2	2	NA	2	2	2	2	normal	no	2	36.53	130.666666666667	88	0.7	202	9.1	111.557452185339	4.504950495	NA	2	NA	29	18	122.5	263	37	72475.3731792087	36218.64013	40
3479	C-3479	4	1.46	1	22	4	NA	1999_2000	55	1.42	NA	147	NA	NA	NA	88	NA	NA	5.1	1	2	2	NA	2	2	2	2	normal	no	2	22.1	110	72	0.6	42	2.1	139.973472756336	5	NA	2	NA	20	22	83.4	199	22	42158.719746427	18195.37353	55
3480	C-3480	NA	0.53	2	19	3	NA	1999_2000	40	1.02	NA	126	NA	NA	NA	86	NA	NA	4.8	1	2	2	NA	NA	NA	NA	NA	normal	NA	2	32.3	116	46	0.5	88	5.1	138.469613666421	5.795454545	NA	NA	NA	15	14	92.6	300	12	33017.87709	15495.44679	40
3481	C-3481	3	2.17	1	34	4	NA	1999_2000	49	1.28	0.91	159	81	97.2	5.395204263	97	NA	NA	5.3	1	2	NA	NA	2	2	2	2	normal	no	2	31.86	126	69.3333333333333	1.1	122	3.4	90.3387080701823	2.786885246	NA	2	NA	31	22	102.9	200	31	33646.6237702729	14521.61952	49
3482	C-3482	1	1.27	2	69	1	NA	1999_2000	52	1.34	NA	188	NA	NA	NA	105	NA	NA	6.4	1	2	NA	NA	2	2	2	2	prediabetes	no	2	26.45	111.333333333333	69.3333333333333	0.6	73	9.8	97.1004898188654	13.42465753	NA	2	NA	11	19	94.2	239	19	2709.61347181195	1603.730755	52
3484	C-3484	3	1.44	1	23	3	NA	1999_2000	NA	NA	NA	NA	NA	NA	NA	NA	NA	NA	NA	1	2	NA	NA	2	2	2	2	NA	no	2	33.51	140	86	NA	317	11.7	NA	3.690851735	NA	2	NA	NA	NA	106.7	NA	NA	65763.1430217469	30304.78846	NA
3489	C-3489	1	2.39	2	70	1	NA	1999_2000	58	1.5	1.2	194	106	106.5	5.911412078	104	NA	NA	5.8	1	2	2	NA	2	2	2	2	prediabetes	no	2	34.5	NA	NA	0.5	154	9.1	100.833093988935	5.909090909	2	2	NA	50	60	116.4	236	24	2105.98105925097	1290.139518	58
3491	C-3491	3	0.9	2	47	1	NA	1999_2000	NA	NA	NA	NA	NA	NA	NA	NA	NA	NA	NA	1	2	NA	NA	2	2	2	2	NA	no	2	26.49	108.666666666667	70.6666666666667	NA	204	15.3	NA	7.5	NA	2	NA	NA	NA	85.6	NA	NA	10225.4180332178	6031.35544	NA
3492	C-3492	5	5	1	81	3	NA	1999_2000	51	1.31	1.9	167	168	109.3	6.066829485	105	NA	NA	5.7	1	2	NA	NA	2	2	2	2	prediabetes	no	2	24.28	138.666666666667	61.3333333333333	1.1	222	10.2	67.4413909256205	4.594594595	NA	2	NA	20	23	92.2	236	14	14027.7829193473	7625.108407	51
3496	C-3496	2	3.16	1	20	4	NA	1999_2000	55	1.41	0.64	196	57	99.9	5.545071048	90	NA	NA	5.2	1	2	2	NA	2	2	2	2	normal	no	2	20	117.333333333333	76.6666666666667	1	355	26.5	110.499217836886	7.464788732	NA	2	NA	12	20	62.4	249	12	27586.0640396128	12080.13139	55
3498	C-3498	2	1.86	1	43	4	NA	1999_2000	60	1.56	0.86	178	76	102	5.661634103	101	NA	NA	5.4	1	2	2	NA	2	2	2	2	prediabetes	no	2	30.12	173.333333333333	100	0.9	141	4.9	108.678845938064	3.475177305	NA	2	NA	25	32	95.2	197	19	22558.3894426533	11356.16796	60
3504	C-3504	2	0.72	2	79	4	NA	1999_2000	66	1.71	NA	168	NA	NA	NA	122	NA	NA	6	1	1	1	2	2	2	2	2	diabetes	no	1	25.31	154	61	1	57	7.2	57.3053034371053	12.63157895	1	2	NA	40	44	96.7	233	51	12354.7370231649	7111.254316	66
3506	C-3506	1	5	1	76	1	NA	1999_2000	35	0.91	NA	202	NA	NA	NA	153	NA	NA	11.1	1	1	2	1	2	2	2	2	diabetes	no	2	24.84	142	67	0.9	94	55.7	88.5139592968776	59.25531915	NA	2	NA	14	18	102.7	242	20	2131.48486128969	1298.167942	35
3509	C-3509	1	0.63	2	40	1	NA	1999_2000	45	1.16	1.95	164	173	90.3	5.012211368	86	NA	NA	5.2	1	2	NA	NA	2	2	2	2	normal	no	2	33.19	106	77.3333333333333	0.5	185	18.2	121.515959681073	9.837837838	NA	2	NA	19	21	102.6	308	19	10099.4904274023	5798.346154	45
3513	C-3513	1	1.4	2	40	1	NA	1999_2000	76	1.98	NA	247	NA	NA	NA	83	NA	NA	4.9	1	2	2	NA	2	2	2	2	normal	no	2	24.22	108	72	0.5	35	2	121.515959681073	5.714285714	NA	2	NA	12	21	81.4	287	11	9479.84089646126	5442.591327	76
3514	C-3514	2	1.3	1	80	4	NA	1999_2000	97	2.5	NA	212	NA	NA	NA	106	NA	NA	5.5	1	2	2	NA	2	2	2	2	normal	no	2	21.21	158	0	2.2	77	1480	29.5387104345809	1922.077922	1	1	NA	24	26	85.6	191	100	10519.5613314682	5389.14493	97
3515	C-3515	4	0.78	1	38	4	NA	1999_2000	32	0.82	1.98	148	175	89.1	4.945603908	84	NA	NA	5.6	1	2	2	NA	2	2	2	2	normal	no	2	22.62	112.666666666667	72	0.9	198	3.9	112.111472295018	1.96969697	NA	2	NA	14	23	76.7	127	24	33155.7149164186	14309.7471	32
3516	C-3516	3	1.92	1	43	3	NA	1999_2000	36	0.94	NA	282	NA	NA	NA	111	NA	NA	6.9	1	2	2	NA	2	2	2	2	diabetes	no	2	31.31	NA	NA	1	201	14.8	95.771442621183	7.36318408	NA	2	NA	44	29	107.8	247	25	116148.040306188	56334.615640000004	36
3519	C-3519	2	0.72	1	60	3	NA	1999_2000	116	3	0.51	238	45	104.3	5.789298401	100	NA	NA	5.4	1	2	2	NA	2	1	1	2	prediabetes	yes	2	19.57	145.333333333333	74.6666666666667	0.7	112	4.7	105.484711329543	4.196428571	NA	2	NA	50	52	84.1	195	153	45749.4883060016	24004.52018	116
3523	C-3523	4	2.76	2	61	1	NA	1999_2000	55	1.41	1.42	249	126	107.4	5.961367673	110	NA	NA	5.6	1	2	2	NA	2	9	2	2	prediabetes	no	1	47.46	123	81	0.6	229	32.2	102.053870729751	14.06113537	NA	2	NA	23	28	135.5	258	35	2653.57351260923	1570.562553	55
3531	C-3531	3	5	2	46	3	NA	1999_2000	37	0.95	0.71	190	63	87.3	4.845692718	80	NA	NA	4.9	1	2	2	NA	2	2	2	2	normal	no	2	20.66	88.6666666666667	55.3333333333333	0.9	150	3.4	79.843038425262307	2.266666667	NA	2	NA	15	24	65.7	239	10	85160.6659832177	41715.25404	37
3535	C-3535	2	3.56	1	60	1	NA	1999_2000	34	0.89	3.17	239	281	180.8	10.03552398	183	NA	NA	8.9	1	1	2	1	2	2	2	2	diabetes	no	2	31.45	124.666666666667	60	0.9	139	27.5	97.775014482891	19.78417266	1	2	NA	27	25	113.6	315	49	1934.59813987788	1175.619107	34
3536	C-3536	4	3.6	1	52	3	NA	1999_2000	60	1.54	0.77	210	68	135.7	7.532193606	130	NA	NA	5	1	1	2	2	2	2	2	2	diabetes	no	2	24.7	126.666666666667	70.6666666666667	0.7	203	6.9	110.86579598179	3.399014778	NA	2	NA	28	23	88.7	261	12	63521.9823122463	31744.29764	60
3538	C-3538	4	0.72	1	71	4	NA	1999_2000	46	1.19	2.34	248	207	152.7	8.47579929	144	NA	NA	8.9	1	1	2	1	2	2	2	2	diabetes	no	2	25.21	133	63	1.1	90	0.9	71.7689503582633	1	NA	2	NA	18	17	94.2	246	20	6916.69288907155	3543.404448	46
3541	C-3541	5	3.97	1	42	3	NA	1999_2000	43	1.12	2.25	175	199	91.2	5.062166963	88	NA	NA	4.9	1	2	NA	NA	2	2	2	2	normal	no	2	30.02	111.333333333333	71.3333333333333	0.9	188	7.4	109.35685846052	3.936170213	NA	2	NA	25	21	97.4	251	21	79938.3792660761	40485.98648	43
3545	C-3545	3	2.99	2	66	3	NA	1999_2000	65	1.67	NA	257	NA	NA	NA	97	NA	NA	5.2	1	2	2	NA	2	2	2	2	normal	no	1	24.29	146	79.3333333333333	0.7	102	36.7	95.3213681507351	35.98039216	NA	2	NA	18	20	83.1	232	37	38699.2804236279	19626.14035	65
3546	C-3546	NA	1.27	2	19	4	NA	1999_2000	40	1.02	1.1	159	97	96.8	5.373001776	94	NA	NA	5.6	1	2	2	NA	NA	NA	NA	NA	normal	NA	2	46.21	132.666666666667	58	0.6	163	217.5	132.517062465327	133.4355828	NA	NA	NA	16	17	119.2	316	21	5482.27805515454	2859.909236	40
3547	C-3547	1	1.1	2	69	1	NA	1999_2000	55	1.42	1.21	179	107	135.7	7.532193606	127	NA	NA	6.7	1	1	2	1	9	9	9	2	diabetes	no	2	32.47	160	71	0.6	130	9.7	97.1004898188654	7.461538462	1	9	NA	15	18	112.1	388	21	3791.82944635987	2244.25866	55
3548	C-3548	4	1.51	1	64	1	NA	1999_2000	61	1.56	0.73	180	65	146.7	8.142761989	141	NA	NA	7.8	1	1	2	1	2	2	2	1	diabetes	yes	2	23.33	108.666666666667	62	0.7	107	7.2	102.892919078418	6.728971963	1	2	NA	18	27	87.8	144	12	1667.88348960995	1015.814335	61
3551	C-3551	1	0.75	1	46	1	NA	1999_2000	31	0.8	NA	233	NA	NA	NA	284	NA	NA	12	1	2	2	NA	2	2	2	2	diabetes	no	2	28.83	126	76	0.5	113	27.5	127.389693224845	24.33628319	NA	2	NA	42	24	108	239	41	19843.2138128845	11627.22465	31
3552	C-3552	1	3.15	1	68	2	NA	1999_2000	76	1.98	0.89	205	79	106.2	5.894760213	102	NA	NA	5.6	1	2	NA	NA	2	2	2	2	prediabetes	no	2	24.94	124.666666666667	70	0.8	87	4	96.3979703585672	4.597701149	NA	2	NA	19	25	97.4	177	16	51118.7319117667	26821.73457	76
3554	C-3554	4	3.03	1	26	3	NA	1999_2000	49	1.26	0.63	173	56	90.3	5.012211368	87	NA	NA	4.4	1	2	NA	NA	2	2	2	2	normal	no	2	22.48	115.333333333333	66	0.8	183	9.1	125.172869663757	4.972677596	NA	2	NA	13	16	85	213	8	84830.8982595759	39091.53834	49
3559	C-3559	1	0.69	1	60	1	NA	1999_2000	48	1.25	0.88	202	78	122.9	6.821714032	117	NA	NA	5.8	1	2	2	NA	2	2	2	2	prediabetes	no	2	34.35	177.333333333333	84	0.8	118	36.4	101.315513690356	30.84745763	NA	2	NA	42	33	117.7	174	33	1703.9755391153	1032.917336	48
3563	C-3563	NA	2.76	1	19	1	NA	1999_2000	46	1.2	1.37	198	121	88.8	4.928952043	83	NA	NA	5	1	2	2	NA	NA	NA	NA	NA	normal	NA	2	20.55	108	68	0.9	NA	NA	126.173804990943	#VALUE!	NA	NA	NA	32	26	73.5	307	20	4434.22349434786	2876.896172	46
3565	C-3565	2	3.33	2	38	4	NA	1999_2000	45	1.17	NA	185	NA	NA	NA	80	NA	NA	5.4	1	2	NA	NA	2	2	2	2	normal	no	2	49.09	118	77.3333333333333	0.7	97	15.9	113.453651892916	16.39175258	NA	2	NA	13	18	NA	307	37	35676.4978837449	16714.5405	45
3566	C-3566	1	1.02	2	67	2	NA	1999_2000	53	1.37	NA	199	NA	NA	NA	85	NA	NA	5.6	1	2	2	NA	2	2	2	2	normal	no	2	25.36	118	50	0.7	213	17.5	94.7303756682006	8.215962441	NA	2	NA	13	20	83.7	189	13	8123.33509182051	4675.704681	53
3567	C-3567	3	0.12	1	21	5	NA	1999_2000	62	1.61	NA	204	NA	NA	NA	80	NA	NA	5.2	1	2	2	NA	2	2	2	2	normal	no	2	19.98	119	61	0.7	476	85	134.440096258125	17.85714286	NA	2	NA	20	25	70.3	311	22	78391.5800926861	36124.18967	62
3570	C-3570	4	4.86	1	65	1	NA	1999_2000	39	1.02	NA	175	NA	NA	NA	81	NA	NA	5.3	1	2	2	NA	2	2	1	2	normal	yes	2	30.26	132.666666666667	80.6666666666667	0.6	182	34.6	107.127855500716	19.01098901	NA	2	NA	20	21	107.7	399	18	1987.2924801859	1210.348446	39
3572	C-3572	2	0.18	1	26	4	NA	1999_2000	61	1.57	NA	228	NA	NA	NA	92	NA	NA	5.9	1	2	NA	NA	2	2	2	2	prediabetes	no	2	22.09	119	77	0.9	170	4.7	120.798668421535	2.764705882	NA	2	NA	28	21	71.3	237	26	39083.0374286996	16867.93311	61
3573	C-3573	2	1.46	1	66	3	NA	1999_2000	32	0.84	NA	218	NA	NA	NA	119	NA	NA	7.6	1	2	NA	NA	2	2	2	2	diabetes	no	2	31.48	122	83	0.9	109	16.8	94.193697128771	15.41284404	NA	2	NA	78	44	111.9	230	83	54098.536193585	28385.22248	32
3575	C-3575	1	0.78	1	70	1	NA	1999_2000	22	0.56	1.99	154	176	133.3	7.398978686	128	NA	NA	6.8	1	2	2	NA	2	2	2	2	diabetes	no	2	28.58	128	78	0.9	189	123.2	91.8793286174852	65.18518519	NA	2	NA	18	20	111.4	222	21	1425.04491677598	865.973143	22
3578	C-3578	1	2.49	1	20	5	NA	1999_2000	41	1.07	NA	162	NA	NA	NA	86	NA	NA	4.8	1	NA	NA	NA	2	2	2	2	normal	no	2	24.14	110	62.6666666666667	0.5	114	3.7	149.747813235855	3.245614035	NA	2	NA	31	33	81.5	237	24	24321.3674198255	11703.14598	41
3581	C-3581	4	5	2	20	4	NA	1999_2000	37	0.97	NA	144	NA	NA	NA	83	NA	NA	5.8	1	2	2	NA	2	2	2	2	prediabetes	no	2	44.64	108	81	0.6	210	9.6	131.695456678042	4.571428571	NA	2	NA	31	23	107.7	349	29	37180.6039026385	16997.29395	37
3583	C-3583	3	0.85	1	71	3	NA	1999_2000	31	0.81	6.64	203	588	99.2	5.506216696	98	NA	NA	5.1	1	2	NA	NA	2	2	2	2	normal	no	2	33.87	142.666666666667	60	1.3	88	31.8	58.7321357628218	36.13636364	NA	2	NA	15	18	114.8	376	68	36576.5191948768	19472.83154	31
3584	C-3584	1	1.2	2	78	3	NA	1999_2000	53	1.36	NA	197	NA	NA	NA	95	NA	NA	5.8	1	2	2	NA	2	2	2	2	prediabetes	no	2	26.93	142.666666666667	74	0.6	75	10.2	91.814728087222	13.6	NA	2	NA	18	19	91.5	159	22	56738.2395666152	32623.68004	53
3588	C-3588	4	1.27	1	22	3	NA	1999_2000	40	1.03	NA	161	NA	NA	NA	92	NA	NA	5	1	2	NA	NA	2	2	2	2	normal	no	2	43.5	122.666666666667	59.3333333333333	0.7	229	13.5	133.606567661324	5.895196507	NA	2	NA	41	33	145.9	299	25	110249.607331719	50804.91708	40
3591	C-3591	NA	0.14	1	19	4	NA	1999_2000	NA	NA	NA	NA	NA	NA	NA	NA	NA	NA	NA	1	2	NA	NA	NA	NA	NA	NA	NA	NA	2	22.57	117	57	NA	205	6.9	NA	3.365853659	NA	NA	NA	NA	NA	78.3	NA	NA	8179.26664719789	3783.678645	NA
3592	C-3592	3	5	1	40	3	NA	1999_2000	55	1.42	NA	292	NA	NA	NA	84	NA	NA	5.2	1	2	2	NA	2	2	2	2	normal	no	2	21.13	101.333333333333	80.6666666666667	0.8	94	0.8	114.735048231263	0.85106383	NA	2	NA	22	21	79.7	236	26	102634.228046492	49780.08904	55
3596	C-3596	3	2.44	2	48	4	NA	1999_2000	38	0.98	1.63	192	144	104.9	5.822602131	103	NA	NA	6.8	1	2	2	NA	2	2	2	2	diabetes	no	2	31.21	117.333333333333	76	0.8	169	10.7	90.827647838048	6.331360947	NA	2	NA	15	19	99.4	380	16	26054.6452013563	13885.74161	38
3597	C-3597	4	5	1	65	3	NA	1999_2000	46	1.2	NA	193	NA	NA	NA	88	NA	NA	5.1	1	2	2	NA	2	2	2	2	normal	no	2	28.34	145.333333333333	80.6666666666667	0.8	30	49.1	98.2134377337884	163.6666667	1	2	NA	33	22	106.3	251	39	57758.428163611	30305.54889	46
3600	C-3600	4	1.2	1	22	4	NA	1999_2000	41	1.06	NA	121	NA	NA	NA	87	NA	NA	5.1	1	2	2	NA	2	2	2	2	normal	no	2	28.8	110	58	0.9	310	29.8	123.841492510553	9.612903226	NA	2	NA	13	16	95.7	204	16	32285.8794040962	13934.3329	41
3606	C-3606	3	5	2	43	3	NA	1999_2000	66	1.71	NA	180	NA	NA	NA	91	NA	NA	4.9	1	2	NA	NA	2	2	2	2	normal	no	2	22.39	109.333333333333	70.6666666666667	0.7	21	0.9	109.979930713379	4.285714286	1	2	NA	14	17	80.3	309	11	139781.005444004	68470.57952	66
3611	C-3611	4	5	1	41	3	NA	1999_2000	34	0.87	2.1	199	186	90.2	5.006660746	87	NA	NA	4.9	1	2	NA	NA	2	2	2	2	normal	no	2	23.48	104.666666666667	71.3333333333333	0.6	153	35.8	124.373138418754	23.39869281	NA	2	NA	22	22	89.8	318	15	139938.033569469	67873.33918	34
3614	C-3614	3	0.76	2	62	2	NA	1999_2000	60	1.56	NA	203	NA	NA	NA	84	NA	NA	6.2	1	2	2	NA	2	2	2	2	prediabetes	no	2	32.28	118.666666666667	83.3333333333333	0.7	133	9.2	97.7224389489251	6.917293233	NA	2	NA	57	61	100	216	69	47147.9995218769	23910.86464	60
3617	C-3617	1	1.08	1	70	1	NA	1999_2000	39	1	1.54	185	136	94.3	5.234236234	91	NA	NA	5.4	1	2	NA	NA	1	2	2	2	normal	yes	2	31.42	147.333333333333	66.6666666666667	0.6	96	16	103.84781740267	16.66666667	1	2	NA	18	17	115.4	202	22	2270.80930766464	1383.022652	39
3618	C-3618	4	3.93	1	73	4	NA	1999_2000	52	1.34	2.62	230	232	361.8	20.0821492	348	NA	NA	9.4	1	1	1	1	2	2	2	1	diabetes	yes	2	31.28	192	20	1.2	189	300	63.8540291747954	158.7301587	1	2	NA	15	15	110.4	238	18	10519.5613314682	5389.14493	52
3619	C-3619	3	0.45	2	23	4	NA	1999_2000	61	1.58	0.64	193	57	89.2	4.951154529	82	NA	NA	5.4	1	2	2	NA	2	2	2	2	normal	no	2	21.33	102.666666666667	68.6666666666667	0.5	341	13	135.067372079053	3.812316716	NA	2	NA	17	19	75.7	270	20	30556.9993168875	13969.28089	61
3620	C-3620	NA	0.32	2	19	2	NA	1999_2000	77	2	1.06	190	94	87.1	4.834591474	83	NA	NA	5.3	1	2	2	NA	NA	NA	NA	NA	normal	NA	2	30.72	115	65	0.4	129	11.6	146.1200438	8.992248062	NA	NA	NA	34	26	93.4	318	16	4600.68332946799	2537.223256	77
3624	C-3624	1	1.75	1	65	1	NA	1999_2000	49	1.28	NA	209	NA	NA	NA	116	NA	NA	5.9	1	1	2	1	2	9	2	1	diabetes	yes	2	30.28	122.666666666667	74	1	365	22.1	83.5244957330708	6.054794521	1	2	NA	16	16	111.7	268	17	2833.6909074053	1717.729155	49
3625	C-3625	4	1.59	1	28	1	NA	1999_2000	44	1.14	NA	177	NA	NA	NA	99	NA	NA	5.3	1	2	2	NA	2	2	2	2	normal	no	2	29.22	125.333333333333	76	0.8	151	7	123.625537725036	4.635761589	NA	2	NA	20	18	102.5	324	22	19070.7273855137	10798.72958	44
3626	C-3626	4	5	1	36	3	NA	1999_2000	41	1.05	0.77	144	68	97.6	5.41740675	94	NA	NA	5.2	1	2	2	NA	2	2	2	2	normal	no	2	30.51	107.333333333333	82.6666666666667	0.8	157	5.2	117.625134464618	3.312101911	NA	2	NA	23	19	96.5	186	13	106380.599618277	49774.62106	41
3628	C-3628	1	1.47	2	65	1	NA	1999_2000	36	0.93	NA	250	NA	NA	NA	115	NA	NA	7.3	1	2	NA	NA	2	2	2	2	diabetes	no	2	33.65	128	69.3333333333333	0.5	20	1.5	104.017911909037	7.5	1	2	NA	27	35	109.4	246	38	2709.61347181195	1603.730755	36
3631	C-3631	4	5	2	21	2	NA	1999_2000	54	1.38	NA	161	NA	NA	NA	84	NA	NA	4.8	1	2	2	NA	2	2	2	2	normal	no	2	20.56	103	66	0.6	148	17.8	130.878944846638	12.02702703	NA	2	NA	21	20	73.7	318	13	67308.3124017833	28005.75246	54
3633	C-3633	4	4.24	2	23	3	NA	1999_2000	54	1.39	0.67	134	59	87.1	4.834591474	87	NA	NA	5.5	1	2	2	NA	2	2	2	2	normal	no	2	21.61	106	80	0.7	352	17.3	124.547092495979	4.914772727	NA	2	NA	13	15	75.4	258	10	82310.7058050382	34247.97279	54
3634	C-3634	3	0.73	2	24	1	NA	1999_2000	67	1.74	NA	203	NA	NA	NA	84	NA	NA	5.2	1	2	NA	NA	2	2	2	2	normal	no	2	35.62	105.333333333333	64.6666666666667	0.4	67	2.8	141.64614379653	4.179104478	NA	2	NA	12	12	99.6	306	8	19562.2556190277	10610.7402	67
3635	C-3635	4	1.95	1	58	3	NA	1999_2000	49	1.28	NA	227	NA	NA	NA	86	NA	NA	5	1	2	NA	NA	2	2	2	2	normal	no	2	27.4	128	88.6666666666667	1.1	205	17.2	77.8125581400025	8.390243902	1	2	NA	14	18	99.8	350	22	54778.9138281466	28585.1868	49
[truncated: 11,235 more rows]
[truncated: 136 more columns]
